# Supplementary material for: Bis(η5-penta­methyl­cyclo­penta­dien­yl)aluminium tetra­bromido­aluminate
Source: Acta Crystallogr Sect E Struct Rep Online. 2014 Feb 8;70(Pt 3):m88–9. doi: 10.1107/S1600536814002554 (PMC3998496; doi:10.1107/S1600536814002554)
Supplement: Supplementary file 1 [file e-70-00m88-sup1.cif]

##############################################################################
#                                                                            #
# This CIF contains the data in a paper accepted for publication in          #
# Acta Crystallographica Section E. It conforms to the requirements of       #
# Notes for Authors for Acta Crystallographica Section E, and has been       #
# peer reviewed under the auspices of the IUCr Commission on Journals.       #
#                                                                            #
# Full details of the Crystallographic Information File format               #
# are given in the paper "The Crystallographic Information File (CIF):       #
# a New Standard Archive File for Crystallography" by S. R. Hall, F. H.      #
# Allen and I. D. Brown [Acta Cryst. (1991), A47, 655-685].                  #
#                                                                            #
# The current version of the core CIF dictionary is obtainable from          #
# ftp://ftp.iucr.org/pub/cif_core.dic.                                       #
#                                                                            #
# Software is freely available for graphical display of the structure(s)     #
# in this CIF. For information consult the CIF software page                 #
# http://www.iucr.org/resources/cif/software.                                #
#                                                                            #
# This file may be used for bona fide research purposes within the           #
# scientific community so long as proper attribution is given to the journal # 
# article from which it was obtained.                                        #
#                                                                            #
##############################################################################
data_I
_audit_creation_method     SHELXL-2013
_database_code_depnum_ccdc_archive     'CCDC 985069'
_chemical_name_systematic
;
Bis(\h^5^-pentamethylcyclopentadienyl)aluminium tetrabromidoaluminate
;
_chemical_name_common     ?
_chemical_formula_moiety     'C20 H30 Al +, Al Br4 -'
_chemical_formula_sum     'C20 H30 Al2 Br4'
_chemical_formula_iupac     '[Al (C10 H15)2] [Al Br4]'
_chemical_formula_weight     644.04
_chemical_melting_point     ?
_symmetry_space_group_name_Hall     '-P 1'
_shelx_space_group_comment
;
The symmetry employed for this shelxl refinement is uniquely defined
by the following loop, which should always be used as a source of
symmetry information in preference to the above space-group names.
They are only intended as comments.
;
_space_group_crystal_system     triclinic
_space_group_name_H-M_alt     'P -1'
_space_group_name_Hall     '-P 1'
loop_
    _space_group_symop_operation_xyz
    'x, y, z'
    '-x, -y, -z'
_cell_length_a     7.8152(4)
_cell_length_b     9.2949(4)
_cell_length_c     17.5420(8)
_cell_angle_alpha     85.394(4)
_cell_angle_beta     85.107(4)
_cell_angle_gamma     82.659(4)
_cell_volume     1256.12(10)
_cell_formula_units_Z     2
_cell_measurement_reflns_used     5355
_cell_measurement_theta_min     3.0987
_cell_measurement_theta_max     40.9394
_cell_measurement_temperature     123(2)
_exptl_crystal_description     prism
_exptl_crystal_colour     colorless
_exptl_crystal_size_max     0.7515
_exptl_crystal_size_mid     0.2825
_exptl_crystal_size_min     0.1358
_exptl_crystal_density_diffrn     1.703
_exptl_crystal_density_meas     ?
_exptl_crystal_density_method     'not measured'
_exptl_crystal_F_000     632
_exptl_absorpt_coefficient_mu     6.481
_exptl_absorpt_correction_type     multi-scan
_exptl_absorpt_process_details     '(CrysAlis PRO; Agilent, 2012)'
_shelx_estimated_absorpt_T_min     ?
_shelx_estimated_absorpt_T_max     ?
_exptl_absorpt_correction_T_min     0.116
_exptl_absorpt_correction_T_max     0.506
_exptl_special_details     ?
_diffrn_ambient_temperature     123(2)
_diffrn_radiation_type     MoK\a
_diffrn_radiation_wavelength     0.71073
_diffrn_radiation_monochromator     graphite
_diffrn_measurement_device_type     'Agilent Xcalibur (Ruby, Gemini)'
_diffrn_measurement_method     '\w scans'
_diffrn_detector_area_resol_mean     10.5081
_diffrn_reflns_number     19757
_diffrn_reflns_av_R_equivalents     0.0382
_diffrn_reflns_theta_min     3.105
_diffrn_reflns_theta_max     33.142
_diffrn_reflns_theta_full     25.500
_diffrn_measured_fraction_theta_max     0.997
_diffrn_measured_fraction_theta_full     0.994
_diffrn_reflns_limit_h_min     -12
_diffrn_reflns_limit_h_max     9
_diffrn_reflns_limit_k_min     -14
_diffrn_reflns_limit_k_max     14
_diffrn_reflns_limit_l_min     -23
_diffrn_reflns_limit_l_max     26
_refine_special_details     ?
_reflns_number_total     9539
_reflns_number_gt     5959
_reflns_threshold_expression     I>2\s(I)
_refine_ls_structure_factor_coef     Fsqd
_refine_ls_matrix_type     full
_refine_ls_R_factor_all     0.0859
_refine_ls_R_factor_gt     0.0428
_refine_ls_wR_factor_gt     0.0584
_refine_ls_wR_factor_ref     0.0721
_refine_ls_goodness_of_fit_ref     0.912
_refine_ls_restrained_S_all     0.912
_refine_ls_number_reflns     9539
_refine_ls_number_parameters     256
_refine_ls_number_restraints     24
_refine_ls_number_constraints     0
_refine_ls_hydrogen_treatment     constr
_refine_ls_weighting_scheme     calc
_refine_ls_weighting_details     'w=1/[\s^2^(Fo^2^)] where P=(Fo^2^+2Fc^2^)/3'
_atom_sites_solution_hydrogens     geom
_atom_sites_solution_primary     direct
_atom_sites_solution_secondary     difmap
_refine_ls_shift/su_max     0.001
_refine_ls_shift/su_mean     0.000
_refine_diff_density_max     1.577
_refine_diff_density_min     -1.285
_refine_ls_extinction_method     'SHELXL-2013 (Sheldrick, 2008)'
_refine_ls_extinction_coef     0.00092(12)
_refine_ls_extinction_expression
                                  'Fc^*^=kFc[1+0.001xFc^2^\l^3^/sin(2\q)]^-1/4^'
loop_
    _atom_type_symbol
    _atom_type_description
    _atom_type_scat_dispersion_real
    _atom_type_scat_dispersion_imag
    _atom_type_scat_source
    'C' 'C' 0.0033 0.0016
                         'International Tables Vol C Tables 4.2.6.8 and 6.1.1.4'
    'H' 'H' 0.0000 0.0000
                         'International Tables Vol C Tables 4.2.6.8 and 6.1.1.4'
    'Al' 'Al' 0.0645 0.0514
                         'International Tables Vol C Tables 4.2.6.8 and 6.1.1.4'
    'Br' 'Br' -0.2901 2.4595
                         'International Tables Vol C Tables 4.2.6.8 and 6.1.1.4'
_computing_data_collection     'CrysAlis PRO (Agilent, 2012)'
_computing_cell_refinement     'CrysAlis PRO (Agilent, 2012)'
_computing_data_reduction     'CrysAlis PRO (Agilent, 2012)'
_computing_structure_solution     'SHELXS-2013 (Sheldrick, 2008)'
_computing_structure_refinement     'SHELXL-2013 (Sheldrick, 2008)'
_computing_molecular_graphics     'SHELXTL (Sheldrick, 2008)'
_computing_publication_material     'SHELXTL (Sheldrick, 2008)'
loop_
    _atom_site_type_symbol
    _atom_site_label
    _atom_site_fract_x
    _atom_site_fract_y
    _atom_site_fract_z
    _atom_site_U_iso_or_equiv
    _atom_site_adp_type
    _atom_site_calc_flag
    _atom_site_occupancy
    _atom_site_disorder_assembly
    _atom_site_disorder_group
    Br Br1 0.96698(4) 0.21881(3) 0.25435(2) 0.03406(8) Uani d 1 . .
    Br Br2 0.65528(4) 0.55941(4) 0.27080(2) 0.03666(9) Uani d 1 . .
    Br Br3A 0.9871(7) 0.5256(8) 0.1151(4) 0.0541(4) Uani d 0.267(6) A 1
    Br Br4A 1.0853(5) 0.5280(4) 0.3398(3) 0.0544(4) Uani d 0.267(6) A 1
    Br Br3B 1.0273(3) 0.5371(3) 0.11613(15) 0.0541(4) Uani d 0.733(6) A 2
    Br Br4B 1.1204(2) 0.55802(18) 0.31528(14) 0.0544(4) Uani d 0.733(6) A 2
    Al Al1 0.5000 1.0000 0.0000 0.0211(2) Uani d 1 . .
    Al Al2 0.5000 0.0000 0.5000 0.0181(2) Uani d 1 . .
    Al Al3 0.93792(11) 0.46832(9) 0.24082(5) 0.02554(19) Uani d 1 . .
    C C1A 0.6158(4) 1.1583(3) 0.05506(15) 0.0267(6) Uani d 1 . .
    C C2A 0.6105(4) 1.2014(3) -0.02423(15) 0.0251(6) Uani d 1 . .
    C C3A 0.7084(4) 1.0894(3) -0.06667(15) 0.0243(6) Uani d 1 . .
    C C4A 0.7753(3) 0.9763(3) -0.01345(15) 0.0247(6) Uani d 1 . .
    C C5A 0.7184(4) 1.0177(3) 0.06290(15) 0.0248(6) Uani d 1 . .
    C C6A 0.5357(4) 1.2443(3) 0.12124(16) 0.0364(8) Uani d 1 . .
    H H6AA 0.6188 1.3054 0.1362 0.055 Uiso calc 1 . .
    H H6AB 0.5048 1.1774 0.1648 0.055 Uiso calc 1 . .
    H H6AC 0.4315 1.3061 0.1057 0.055 Uiso calc 1 . .
    C C7A 0.5193(4) 1.3404(3) -0.05916(17) 0.0338(7) Uani d 1 . .
    H H7AA 0.6012 1.4122 -0.0698 0.051 Uiso calc 1 . .
    H H7AB 0.4241 1.3781 -0.0233 0.051 Uiso calc 1 . .
    H H7AC 0.4731 1.3213 -0.1071 0.051 Uiso calc 1 . .
    C C8A 0.7364(4) 1.0949(3) -0.15239(15) 0.0311(7) Uani d 1 . .
    H H8AA 0.8285 1.1551 -0.1694 0.047 Uiso calc 1 . .
    H H8AB 0.6292 1.1368 -0.1750 0.047 Uiso calc 1 . .
    H H8AC 0.7700 0.9962 -0.1688 0.047 Uiso calc 1 . .
    C C9A 0.8866(4) 0.8369(3) -0.03221(16) 0.0298(6) Uani d 1 . .
    H H9AA 1.0049 0.8411 -0.0187 0.045 Uiso calc 1 . .
    H H9AB 0.8877 0.8244 -0.0872 0.045 Uiso calc 1 . .
    H H9AC 0.8395 0.7547 -0.0029 0.045 Uiso calc 1 . .
    C C10A 0.7629(4) 0.9341(3) 0.13688(16) 0.0320(7) Uani d 1 . .
    H H10D 0.8595 0.9730 0.1570 0.048 Uiso calc 1 . .
    H H10E 0.7962 0.8313 0.1277 0.048 Uiso calc 1 . .
    H H10F 0.6621 0.9434 0.1742 0.048 Uiso calc 1 . .
    C C1B 0.6860(3) 0.0207(3) 0.58074(15) 0.0217(5) Uani d 1 . .
    C C2B 0.6425(3) -0.1248(3) 0.58812(15) 0.0230(6) Uani d 1 . .
    C C3B 0.6905(3) -0.1866(3) 0.51579(15) 0.0222(5) Uani d 1 . .
    C C4B 0.7604(3) -0.0790(3) 0.46392(15) 0.0217(5) Uani d 1 . .
    C C5B 0.7598(3) 0.0501(3) 0.50399(15) 0.0215(5) Uani d 1 . .
    C C6B 0.6614(4) 0.1239(3) 0.64341(16) 0.0324(7) Uani d 1 . .
    H H6BA 0.7571 0.1021 0.6768 0.049 Uiso calc 1 . .
    H H6BB 0.5518 0.1131 0.6736 0.049 Uiso calc 1 . .
    H H6BC 0.6593 0.2240 0.6208 0.049 Uiso calc 1 . .
    C C7B 0.5666(4) -0.1986(3) 0.65955(16) 0.0315(7) Uani d 1 . .
    H H7BA 0.6585 -0.2338 0.6935 0.047 Uiso calc 1 . .
    H H7BB 0.5110 -0.2810 0.6462 0.047 Uiso calc 1 . .
    H H7BC 0.4805 -0.1295 0.6857 0.047 Uiso calc 1 . .
    C C8B 0.6735(4) -0.3398(3) 0.49793(18) 0.0327(7) Uani d 1 . .
    H H8BA 0.7824 -0.4019 0.5061 0.049 Uiso calc 1 . .
    H H8BB 0.6470 -0.3405 0.4444 0.049 Uiso calc 1 . .
    H H8BC 0.5800 -0.3767 0.5317 0.049 Uiso calc 1 . .
    C C9B 0.8314(3) -0.0988(3) 0.38248(15) 0.0290(6) Uani d 1 . .
    H H9BA 0.9574 -0.1228 0.3809 0.043 Uiso calc 1 . .
    H H9BB 0.8025 -0.0085 0.3509 0.043 Uiso calc 1 . .
    H H9BC 0.7804 -0.1778 0.3626 0.043 Uiso calc 1 . .
    C C10B 0.8249(4) 0.1886(3) 0.47134(17) 0.0288(6) Uani d 1 . .
    H H10A 0.9509 0.1721 0.4615 0.043 Uiso calc 1 . .
    H H10B 0.7944 0.2637 0.5080 0.043 Uiso calc 1 . .
    H H10C 0.7719 0.2205 0.4232 0.043 Uiso calc 1 . .
loop_
    _atom_site_aniso_label
    _atom_site_aniso_U_11
    _atom_site_aniso_U_22
    _atom_site_aniso_U_33
    _atom_site_aniso_U_12
    _atom_site_aniso_U_13
    _atom_site_aniso_U_23
    Br1 0.0522(2) 0.02018(14) 0.02845(16) -0.00475(13) 0.00479(14) -0.00135(11)
    Br2 0.02744(15) 0.04200(19) 0.03929(19) 0.00291(14) 0.00066(13) -0.01010(14)
    Br3A 0.0598(9) 0.0352(4) 0.0534(3) 0.0103(6) 0.0309(7) 0.0184(3)
    Br4A 0.0404(5) 0.0323(5) 0.0970(10) -0.0003(4) -0.0318(6) -0.0236(6)
    Br3B 0.0598(9) 0.0352(4) 0.0534(3) 0.0103(6) 0.0309(7) 0.0184(3)
    Br4B 0.0404(5) 0.0323(5) 0.0970(10) -0.0003(4) -0.0318(6) -0.0236(6)
    Al1 0.0283(6) 0.0169(5) 0.0179(6) -0.0012(5) -0.0026(4) -0.0020(4)
    Al2 0.0161(5) 0.0206(5) 0.0172(5) -0.0002(4) -0.0017(4) -0.0013(4)
    Al3 0.0259(4) 0.0191(4) 0.0315(5) -0.0011(3) -0.0023(3) -0.0029(3)
    C1A 0.0390(16) 0.0183(12) 0.0230(14) -0.0020(12) -0.0037(12) -0.0032(11)
    C2A 0.0374(15) 0.0168(12) 0.0210(13) -0.0038(11) -0.0037(11) 0.0016(10)
    C3A 0.0314(14) 0.0207(13) 0.0211(13) -0.0052(11) -0.0003(11) -0.0015(10)
    C4A 0.0288(14) 0.0223(13) 0.0228(14) -0.0035(11) -0.0005(11) -0.0008(11)
    C5A 0.0327(14) 0.0227(13) 0.0197(13) -0.0026(12) -0.0070(11) -0.0008(10)
    C6A 0.057(2) 0.0279(15) 0.0243(15) 0.0056(15) -0.0104(14) -0.0110(12)
    C7A 0.0491(19) 0.0212(14) 0.0313(16) -0.0014(14) -0.0102(14) -0.0004(12)
    C8A 0.0373(16) 0.0341(16) 0.0209(14) -0.0047(13) 0.0012(12) 0.0004(12)
    C9A 0.0322(15) 0.0277(15) 0.0282(15) 0.0008(12) 0.0004(12) -0.0043(12)
    C10A 0.0412(17) 0.0301(15) 0.0245(15) 0.0008(14) -0.0085(13) -0.0016(12)
    C1B 0.0197(12) 0.0250(13) 0.0206(13) -0.0006(11) -0.0047(10) -0.0027(10)
    C2B 0.0208(12) 0.0279(14) 0.0188(13) 0.0015(11) -0.0022(10) 0.0015(10)
    C3B 0.0196(12) 0.0218(13) 0.0237(13) 0.0026(10) -0.0007(10) -0.0009(10)
    C4B 0.0189(11) 0.0248(13) 0.0208(13) -0.0001(10) 0.0002(10) -0.0040(10)
    C5B 0.0185(11) 0.0247(13) 0.0212(13) -0.0016(10) -0.0021(10) -0.0009(10)
    C6B 0.0347(15) 0.0430(18) 0.0207(14) -0.0030(14) -0.0037(12) -0.0103(13)
    C7B 0.0306(15) 0.0385(17) 0.0219(14) -0.0004(13) 0.0008(12) 0.0093(12)
    C8B 0.0371(16) 0.0222(14) 0.0375(17) -0.0003(13) -0.0019(13) -0.0007(12)
    C9B 0.0276(14) 0.0335(16) 0.0241(14) 0.0008(12) 0.0050(11) -0.0058(12)
    C10B 0.0268(14) 0.0289(15) 0.0308(16) -0.0069(12) -0.0001(12) -0.0003(12)
_geom_special_details     ?
loop_
    _geom_bond_atom_site_label_1
    _geom_bond_atom_site_label_2
    _geom_bond_site_symmetry_2
    _geom_bond_distance
    _geom_bond_publ_flag
    Br1 Al3 . 2.2963(9) ?
    Br2 Al3 . 2.2952(8) ?
    Br3A Al3 . 2.239(7) ?
    Br4A Al3 . 2.304(4) ?
    Br3B Al3 . 2.304(2) ?
    Br4B Al3 . 2.2869(14) ?
    Al1 C4A . 2.129(3) ?
    Al1 C4A 2_675 2.129(3) ?
    Al1 C3A . 2.139(3) ?
    Al1 C3A 2_675 2.139(3) ?
    Al1 C5A . 2.140(3) ?
    Al1 C5A 2_675 2.140(3) ?
    Al1 C1A 2_675 2.153(3) ?
    Al1 C1A . 2.153(3) ?
    Al1 C2A . 2.157(3) ?
    Al1 C2A 2_675 2.157(3) ?
    Al2 C4B 2_656 2.134(2) ?
    Al2 C4B . 2.134(2) ?
    Al2 C5B 2_656 2.148(3) ?
    Al2 C5B . 2.148(3) ?
    Al2 C1B . 2.150(3) ?
    Al2 C1B 2_656 2.150(3) ?
    Al2 C3B 2_656 2.152(2) ?
    Al2 C3B . 2.152(2) ?
    Al2 C2B 2_656 2.157(3) ?
    Al2 C2B . 2.157(3) ?
    C1A C2A . 1.419(4) ?
    C1A C5A . 1.447(3) ?
    C1A C6A . 1.508(3) ?
    C2A C3A . 1.431(3) ?
    C2A C7A . 1.505(4) ?
    C3A C4A . 1.427(4) ?
    C3A C8A . 1.499(4) ?
    C4A C5A . 1.441(3) ?
    C4A C9A . 1.508(3) ?
    C5A C10A . 1.502(4) ?
    C6A H6AA . 0.9800 ?
    C6A H6AB . 0.9800 ?
    C6A H6AC . 0.9800 ?
    C7A H7AA . 0.9800 ?
    C7A H7AB . 0.9800 ?
    C7A H7AC . 0.9800 ?
    C8A H8AA . 0.9800 ?
    C8A H8AB . 0.9800 ?
    C8A H8AC . 0.9800 ?
    C9A H9AA . 0.9800 ?
    C9A H9AB . 0.9800 ?
    C9A H9AC . 0.9800 ?
    C10A H10D . 0.9800 ?
    C10A H10E . 0.9800 ?
    C10A H10F . 0.9800 ?
    C1B C2B . 1.429(4) ?
    C1B C5B . 1.438(4) ?
    C1B C6B . 1.501(3) ?
    C2B C3B . 1.436(3) ?
    C2B C7B . 1.494(4) ?
    C3B C4B . 1.426(4) ?
    C3B C8B . 1.507(4) ?
    C4B C5B . 1.438(3) ?
    C4B C9B . 1.504(3) ?
    C5B C10B . 1.497(4) ?
    C6B H6BA . 0.9800 ?
    C6B H6BB . 0.9800 ?
    C6B H6BC . 0.9800 ?
    C7B H7BA . 0.9800 ?
    C7B H7BB . 0.9800 ?
    C7B H7BC . 0.9800 ?
    C8B H8BA . 0.9800 ?
    C8B H8BB . 0.9800 ?
    C8B H8BC . 0.9800 ?
    C9B H9BA . 0.9800 ?
    C9B H9BB . 0.9800 ?
    C9B H9BC . 0.9800 ?
    C10B H10A . 0.9800 ?
    C10B H10B . 0.9800 ?
    C10B H10C . 0.9800 ?
loop_
    _geom_angle_atom_site_label_1
    _geom_angle_atom_site_label_2
    _geom_angle_atom_site_label_3
    _geom_angle_site_symmetry_1
    _geom_angle_site_symmetry_3
    _geom_angle
    _geom_angle_publ_flag
    C4A Al1 C4A . 2_675 180.0 ?
    C4A Al1 C3A . . 39.05(10) ?
    C4A Al1 C3A 2_675 . 140.95(10) ?
    C4A Al1 C3A . 2_675 140.95(10) ?
    C4A Al1 C3A 2_675 2_675 39.05(10) ?
    C3A Al1 C3A . 2_675 180.0 ?
    C4A Al1 C5A . . 39.46(10) ?
    C4A Al1 C5A 2_675 . 140.54(10) ?
    C3A Al1 C5A . . 65.71(11) ?
    C3A Al1 C5A 2_675 . 114.29(11) ?
    C4A Al1 C5A . 2_675 140.54(10) ?
    C4A Al1 C5A 2_675 2_675 39.46(10) ?
    C3A Al1 C5A . 2_675 114.29(11) ?
    C3A Al1 C5A 2_675 2_675 65.71(11) ?
    C5A Al1 C5A . 2_675 180.0 ?
    C4A Al1 C1A . 2_675 114.31(10) ?
    C4A Al1 C1A 2_675 2_675 65.69(10) ?
    C3A Al1 C1A . 2_675 114.91(10) ?
    C3A Al1 C1A 2_675 2_675 65.09(10) ?
    C5A Al1 C1A . 2_675 140.62(10) ?
    C5A Al1 C1A 2_675 2_675 39.38(10) ?
    C4A Al1 C1A . . 65.69(10) ?
    C4A Al1 C1A 2_675 . 114.31(10) ?
    C3A Al1 C1A . . 65.09(10) ?
    C3A Al1 C1A 2_675 . 114.90(10) ?
    C5A Al1 C1A . . 39.38(10) ?
    C5A Al1 C1A 2_675 . 140.62(10) ?
    C1A Al1 C1A 2_675 . 180.00(12) ?
    C4A Al1 C2A . . 65.39(10) ?
    C4A Al1 C2A 2_675 . 114.61(10) ?
    C3A Al1 C2A . . 38.90(9) ?
    C3A Al1 C2A 2_675 . 141.10(9) ?
    C5A Al1 C2A . . 65.43(11) ?
    C5A Al1 C2A 2_675 . 114.57(11) ?
    C1A Al1 C2A 2_675 . 141.56(10) ?
    C1A Al1 C2A . . 38.44(10) ?
    C4A Al1 C2A . 2_675 114.61(10) ?
    C4A Al1 C2A 2_675 2_675 65.39(10) ?
    C3A Al1 C2A . 2_675 141.10(9) ?
    C3A Al1 C2A 2_675 2_675 38.90(9) ?
    C5A Al1 C2A . 2_675 114.57(11) ?
    C5A Al1 C2A 2_675 2_675 65.43(11) ?
    C1A Al1 C2A 2_675 2_675 38.44(10) ?
    C1A Al1 C2A . 2_675 141.56(10) ?
    C2A Al1 C2A . 2_675 180.0 ?
    C4B Al2 C4B 2_656 . 180.0 ?
    C4B Al2 C5B 2_656 2_656 39.25(9) ?
    C4B Al2 C5B . 2_656 140.75(9) ?
    C4B Al2 C5B 2_656 . 140.75(9) ?
    C4B Al2 C5B . . 39.25(9) ?
    C5B Al2 C5B 2_656 . 180.00(14) ?
    C4B Al2 C1B 2_656 . 114.57(9) ?
    C4B Al2 C1B . . 65.43(9) ?
    C5B Al2 C1B 2_656 . 140.90(10) ?
    C5B Al2 C1B . . 39.10(10) ?
    C4B Al2 C1B 2_656 2_656 65.43(9) ?
    C4B Al2 C1B . 2_656 114.57(9) ?
    C5B Al2 C1B 2_656 2_656 39.10(10) ?
    C5B Al2 C1B . 2_656 140.90(10) ?
    C1B Al2 C1B . 2_656 180.0 ?
    C4B Al2 C3B 2_656 2_656 38.87(10) ?
    C4B Al2 C3B . 2_656 141.13(10) ?
    C5B Al2 C3B 2_656 2_656 65.33(10) ?
    C5B Al2 C3B . 2_656 114.67(10) ?
    C1B Al2 C3B . 2_656 115.04(9) ?
    C1B Al2 C3B 2_656 2_656 64.96(9) ?
    C4B Al2 C3B 2_656 . 141.13(10) ?
    C4B Al2 C3B . . 38.87(10) ?
    C5B Al2 C3B 2_656 . 114.67(10) ?
    C5B Al2 C3B . . 65.33(10) ?
    C1B Al2 C3B . . 64.96(9) ?
    C1B Al2 C3B 2_656 . 115.04(9) ?
    C3B Al2 C3B 2_656 . 180.0 ?
    C4B Al2 C2B 2_656 2_656 65.48(10) ?
    C4B Al2 C2B . 2_656 114.52(10) ?
    C5B Al2 C2B 2_656 2_656 65.51(11) ?
    C5B Al2 C2B . 2_656 114.49(11) ?
    C1B Al2 C2B . 2_656 141.24(10) ?
    C1B Al2 C2B 2_656 2_656 38.76(10) ?
    C3B Al2 C2B 2_656 2_656 38.92(9) ?
    C3B Al2 C2B . 2_656 141.08(9) ?
    C4B Al2 C2B 2_656 . 114.52(10) ?
    C4B Al2 C2B . . 65.48(10) ?
    C5B Al2 C2B 2_656 . 114.49(11) ?
    C5B Al2 C2B . . 65.51(11) ?
    C1B Al2 C2B . . 38.76(10) ?
    C1B Al2 C2B 2_656 . 141.24(10) ?
    C3B Al2 C2B 2_656 . 141.08(9) ?
    C3B Al2 C2B . . 38.92(9) ?
    C2B Al2 C2B 2_656 . 180.00(10) ?
    Br3A Al3 Br2 . . 105.36(15) ?
    Br4B Al3 Br2 . . 111.17(5) ?
    Br3A Al3 Br1 . . 105.60(19) ?
    Br4B Al3 Br1 . . 110.88(6) ?
    Br2 Al3 Br1 . . 109.71(4) ?
    Br3A Al3 Br4A . . 127.9(3) ?
    Br2 Al3 Br4A . . 104.55(10) ?
    Br1 Al3 Br4A . . 103.04(10) ?
    Br4B Al3 Br3B . . 105.47(14) ?
    Br2 Al3 Br3B . . 111.46(7) ?
    Br1 Al3 Br3B . . 108.05(7) ?
    C2A C1A C5A . . 108.3(2) ?
    C2A C1A C6A . . 127.0(2) ?
    C5A C1A C6A . . 124.7(2) ?
    C2A C1A Al1 . . 70.94(15) ?
    C5A C1A Al1 . . 69.83(15) ?
    C6A C1A Al1 . . 126.8(2) ?
    C1A C2A C3A . . 108.3(2) ?
    C1A C2A C7A . . 126.8(2) ?
    C3A C2A C7A . . 125.0(2) ?
    C1A C2A Al1 . . 70.62(17) ?
    C3A C2A Al1 . . 69.87(16) ?
    C7A C2A Al1 . . 125.4(2) ?
    C4A C3A C2A . . 108.3(2) ?
    C4A C3A C8A . . 127.0(2) ?
    C2A C3A C8A . . 124.7(2) ?
    C4A C3A Al1 . . 70.10(17) ?
    C2A C3A Al1 . . 71.23(16) ?
    C8A C3A Al1 . . 125.4(2) ?
    C3A C4A C5A . . 108.1(2) ?
    C3A C4A C9A . . 126.9(2) ?
    C5A C4A C9A . . 125.0(2) ?
    C3A C4A Al1 . . 70.85(16) ?
    C5A C4A Al1 . . 70.68(15) ?
    C9A C4A Al1 . . 124.2(2) ?
    C4A C5A C1A . . 107.1(2) ?
    C4A C5A C10A . . 126.7(2) ?
    C1A C5A C10A . . 126.2(2) ?
    C4A C5A Al1 . . 69.86(15) ?
    C1A C5A Al1 . . 70.79(16) ?
    C10A C5A Al1 . . 126.4(2) ?
    C1A C6A H6AA . . 109.5 ?
    C1A C6A H6AB . . 109.5 ?
    H6AA C6A H6AB . . 109.5 ?
    C1A C6A H6AC . . 109.5 ?
    H6AA C6A H6AC . . 109.5 ?
    H6AB C6A H6AC . . 109.5 ?
    C2A C7A H7AA . . 109.5 ?
    C2A C7A H7AB . . 109.5 ?
    H7AA C7A H7AB . . 109.5 ?
    C2A C7A H7AC . . 109.5 ?
    H7AA C7A H7AC . . 109.5 ?
    H7AB C7A H7AC . . 109.5 ?
    C3A C8A H8AA . . 109.5 ?
    C3A C8A H8AB . . 109.5 ?
    H8AA C8A H8AB . . 109.5 ?
    C3A C8A H8AC . . 109.5 ?
    H8AA C8A H8AC . . 109.5 ?
    H8AB C8A H8AC . . 109.5 ?
    C4A C9A H9AA . . 109.5 ?
    C4A C9A H9AB . . 109.5 ?
    H9AA C9A H9AB . . 109.5 ?
    C4A C9A H9AC . . 109.5 ?
    H9AA C9A H9AC . . 109.5 ?
    H9AB C9A H9AC . . 109.5 ?
    C5A C10A H10D . . 109.5 ?
    C5A C10A H10E . . 109.5 ?
    H10D C10A H10E . . 109.5 ?
    C5A C10A H10F . . 109.5 ?
    H10D C10A H10F . . 109.5 ?
    H10E C10A H10F . . 109.5 ?
    C2B C1B C5B . . 108.7(2) ?
    C2B C1B C6B . . 125.4(3) ?
    C5B C1B C6B . . 126.0(3) ?
    C2B C1B Al2 . . 70.88(14) ?
    C5B C1B Al2 . . 70.40(14) ?
    C6B C1B Al2 . . 125.53(17) ?
    C1B C2B C3B . . 107.5(2) ?
    C1B C2B C7B . . 125.5(2) ?
    C3B C2B C7B . . 127.0(3) ?
    C1B C2B Al2 . . 70.37(14) ?
    C3B C2B Al2 . . 70.39(15) ?
    C7B C2B Al2 . . 126.15(18) ?
    C4B C3B C2B . . 108.4(2) ?
    C4B C3B C8B . . 125.7(2) ?
    C2B C3B C8B . . 126.0(3) ?
    C4B C3B Al2 . . 69.87(14) ?
    C2B C3B Al2 . . 70.69(13) ?
    C8B C3B Al2 . . 126.13(19) ?
    C3B C4B C5B . . 108.3(2) ?
    C3B C4B C9B . . 126.2(2) ?
    C5B C4B C9B . . 125.5(3) ?
    C3B C4B Al2 . . 71.26(13) ?
    C5B C4B Al2 . . 70.91(13) ?
    C9B C4B Al2 . . 125.92(18) ?
    C4B C5B C1B . . 107.2(2) ?
    C4B C5B C10B . . 126.0(2) ?
    C1B C5B C10B . . 126.8(2) ?
    C4B C5B Al2 . . 69.84(15) ?
    C1B C5B Al2 . . 70.50(15) ?
    C10B C5B Al2 . . 125.03(17) ?
    C1B C6B H6BA . . 109.5 ?
    C1B C6B H6BB . . 109.5 ?
    H6BA C6B H6BB . . 109.5 ?
    C1B C6B H6BC . . 109.5 ?
    H6BA C6B H6BC . . 109.5 ?
    H6BB C6B H6BC . . 109.5 ?
    C2B C7B H7BA . . 109.5 ?
    C2B C7B H7BB . . 109.5 ?
    H7BA C7B H7BB . . 109.5 ?
    C2B C7B H7BC . . 109.5 ?
    H7BA C7B H7BC . . 109.5 ?
    H7BB C7B H7BC . . 109.5 ?
    C3B C8B H8BA . . 109.5 ?
    C3B C8B H8BB . . 109.5 ?
    H8BA C8B H8BB . . 109.5 ?
    C3B C8B H8BC . . 109.5 ?
    H8BA C8B H8BC . . 109.5 ?
    H8BB C8B H8BC . . 109.5 ?
    C4B C9B H9BA . . 109.5 ?
    C4B C9B H9BB . . 109.5 ?
    H9BA C9B H9BB . . 109.5 ?
    C4B C9B H9BC . . 109.5 ?
    H9BA C9B H9BC . . 109.5 ?
    H9BB C9B H9BC . . 109.5 ?
    C5B C10B H10A . . 109.5 ?
    C5B C10B H10B . . 109.5 ?
    H10A C10B H10B . . 109.5 ?
    C5B C10B H10C . . 109.5 ?
    H10A C10B H10C . . 109.5 ?
    H10B C10B H10C . . 109.5 ?
loop_
    _geom_torsion_atom_site_label_1
    _geom_torsion_atom_site_label_2
    _geom_torsion_atom_site_label_3
    _geom_torsion_atom_site_label_4
    _geom_torsion_site_symmetry_1
    _geom_torsion_site_symmetry_2
    _geom_torsion_site_symmetry_3
    _geom_torsion_site_symmetry_4
    _geom_torsion
    _geom_torsion_publ_flag
    C5A C1A C2A C3A . . . . 0.1(3) ?
    C6A C1A C2A C3A . . . . 177.9(3) ?
    Al1 C1A C2A C3A . . . . -60.0(2) ?
    C5A C1A C2A C7A . . . . -179.7(3) ?
    C6A C1A C2A C7A . . . . -1.9(5) ?
    Al1 C1A C2A C7A . . . . 120.2(3) ?
    C5A C1A C2A Al1 . . . . 60.1(2) ?
    C6A C1A C2A Al1 . . . . -122.2(3) ?
    C1A C2A C3A C4A . . . . -0.2(3) ?
    C7A C2A C3A C4A . . . . 179.6(3) ?
    Al1 C2A C3A C4A . . . . -60.6(2) ?
    C1A C2A C3A C8A . . . . -179.0(3) ?
    C7A C2A C3A C8A . . . . 0.8(5) ?
    Al1 C2A C3A C8A . . . . 120.5(3) ?
    C1A C2A C3A Al1 . . . . 60.5(2) ?
    C7A C2A C3A Al1 . . . . -119.7(3) ?
    C2A C3A C4A C5A . . . . 0.1(3) ?
    C8A C3A C4A C5A . . . . 178.9(3) ?
    Al1 C3A C4A C5A . . . . -61.2(2) ?
    C2A C3A C4A C9A . . . . -179.7(3) ?
    C8A C3A C4A C9A . . . . -0.9(5) ?
    Al1 C3A C4A C9A . . . . 118.9(3) ?
    C2A C3A C4A Al1 . . . . 61.3(2) ?
    C8A C3A C4A Al1 . . . . -119.9(3) ?
    C3A C4A C5A C1A . . . . -0.1(3) ?
    C9A C4A C5A C1A . . . . 179.8(3) ?
    Al1 C4A C5A C1A . . . . -61.4(2) ?
    C3A C4A C5A C10A . . . . -177.8(3) ?
    C9A C4A C5A C10A . . . . 2.1(5) ?
    Al1 C4A C5A C10A . . . . 120.9(3) ?
    C3A C4A C5A Al1 . . . . 61.3(2) ?
    C9A C4A C5A Al1 . . . . -118.8(3) ?
    C2A C1A C5A C4A . . . . 0.0(3) ?
    C6A C1A C5A C4A . . . . -177.8(3) ?
    Al1 C1A C5A C4A . . . . 60.76(19) ?
    C2A C1A C5A C10A . . . . 177.7(3) ?
    C6A C1A C5A C10A . . . . -0.1(5) ?
    Al1 C1A C5A C10A . . . . -121.5(3) ?
    C2A C1A C5A Al1 . . . . -60.8(2) ?
    C6A C1A C5A Al1 . . . . 121.4(3) ?
    C5B C1B C2B C3B . . . . 0.4(3) ?
    C6B C1B C2B C3B . . . . -178.6(2) ?
    Al2 C1B C2B C3B . . . . 60.89(17) ?
    C5B C1B C2B C7B . . . . 178.5(2) ?
    C6B C1B C2B C7B . . . . -0.5(4) ?
    Al2 C1B C2B C7B . . . . -121.0(2) ?
    C5B C1B C2B Al2 . . . . -60.53(17) ?
    C6B C1B C2B Al2 . . . . 120.5(2) ?
    C1B C2B C3B C4B . . . . -0.9(3) ?
    C7B C2B C3B C4B . . . . -179.0(2) ?
    Al2 C2B C3B C4B . . . . 59.97(17) ?
    C1B C2B C3B C8B . . . . 177.9(2) ?
    C7B C2B C3B C8B . . . . -0.1(4) ?
    Al2 C2B C3B C8B . . . . -121.2(3) ?
    C1B C2B C3B Al2 . . . . -60.88(16) ?
    C7B C2B C3B Al2 . . . . 121.0(3) ?
    C2B C3B C4B C5B . . . . 1.1(3) ?
    C8B C3B C4B C5B . . . . -177.7(2) ?
    Al2 C3B C4B C5B . . . . 61.60(16) ?
    C2B C3B C4B C9B . . . . 178.2(2) ?
    C8B C3B C4B C9B . . . . -0.6(4) ?
    Al2 C3B C4B C9B . . . . -121.3(3) ?
    C2B C3B C4B Al2 . . . . -60.49(17) ?
    C8B C3B C4B Al2 . . . . 120.7(3) ?
    C3B C4B C5B C1B . . . . -0.9(3) ?
    C9B C4B C5B C1B . . . . -178.0(2) ?
    Al2 C4B C5B C1B . . . . 60.94(17) ?
    C3B C4B C5B C10B . . . . 178.9(2) ?
    C9B C4B C5B C10B . . . . 1.8(4) ?
    Al2 C4B C5B C10B . . . . -119.3(2) ?
    C3B C4B C5B Al2 . . . . -61.82(17) ?
    C9B C4B C5B Al2 . . . . 121.0(3) ?
    C2B C1B C5B C4B . . . . 0.3(3) ?
    C6B C1B C5B C4B . . . . 179.2(2) ?
    Al2 C1B C5B C4B . . . . -60.52(17) ?
    C2B C1B C5B C10B . . . . -179.5(2) ?
    C6B C1B C5B C10B . . . . -0.5(4) ?
    Al2 C1B C5B C10B . . . . 119.7(2) ?
    C2B C1B C5B Al2 . . . . 60.83(17) ?
    C6B C1B C5B Al2 . . . . -120.2(3) ?
loop_
    _geom_hbond_atom_site_label_D
    _geom_hbond_atom_site_label_H
    _geom_hbond_atom_site_label_A
    _geom_hbond_site_symmetry_A
    _geom_hbond_distance_DH
    _geom_hbond_distance_HA
    _geom_hbond_distance_DA
    _geom_hbond_angle_DHA
    _geom_hbond_publ_flag
    C7A H7AA Br3B 2_775 0.98 3.03 3.886(4) 146.3 y
    C9A H9AC Br3A . 0.98 3.04 3.773(8) 132.9 y
    C10A H10E Br3A . 0.98 3.05 4.007(7) 165.1 y
    C9B H9BB Br1 . 0.98 2.95 3.770(3) 141.4 y
_shelx_hkl_checksum     93987
_shelx_hkl_file
;
   0   0   3  190.73    7.03
   0   0   4  629.78   14.94
   0   0   5 1907.01   29.56
   0   0   5 1905.85   24.31
   0   0   6   84.64    5.71
   0   0   6   88.10    7.09
   0   0   6   91.13    5.29
   0   0   7  168.77    7.77
   0   0   7  162.89   10.60
   0   0   7  167.72    8.79
   0   0   8 1423.55   33.69
   0   0   8 1463.94   24.31
   0   0   8 1434.05   27.81
   0   0   9   14.83    3.67
   0   0   9   17.04    3.40
   0   0   9   15.71    2.68
   0   0  10  112.06    8.84
   0   0  10  118.68   10.88
   0   0  10  116.39    7.52
   0   0  11    1.66    0.91
   0   0  11    1.75    0.74
   0   0  11    3.87    1.61
   0   0  12  202.10   10.63
   0   0  12  197.91   16.00
   0   0  12  201.15   13.04
   0   0  13  336.30   14.09
   0   0  13  330.30   21.25
   0   0  13  334.93   17.79
   0   0  14   86.48   11.29
   0   0  14   86.50    7.24
   0   0  14   86.43    9.32
   0   0  15   99.21    7.88
   0   0  15   92.54   10.04
   0   0  15   90.30   12.29
   0   0  16  155.61   13.59
   0   0  16  159.24   17.00
   0   0  16  165.80   10.15
   0   0  17    1.98    1.45
   0   0  17    2.93    1.45
   0   0  17    1.28    1.71
   0   0  18    6.21    3.73
   0   0  18    7.24    3.32
   0   0  19   43.98    7.86
   0   0  19   40.36    9.83
   0   0  20    7.60    3.43
   0   0  20    8.10    5.20
   0   0  21   37.80    7.75
   0   0  21   39.26   10.33
   0   0  22    4.22    3.97
   0   0  22    8.55    4.41
   0   0  23    9.29    4.54
   0   0  23    5.37    4.46
   0   0  24    4.87    5.32
   0   0  25   11.06    6.92
   0   0  26   16.65    9.02
   0  -1  26   10.28    7.86
   0  -1  25    3.23    4.99
   0  -1  24   34.12   10.49
   0  -1  23   10.32    5.80
   0  -1  22    5.49    3.13
   0  -1  22    1.08    0.97
   0  -1  21   32.96    6.94
   0  -1  21   28.90    8.70
   0  -1  20   28.85    8.71
   0  -1  20   31.29    6.80
   0  -1  19   63.73    9.27
   0  -1  19   62.58   12.05
   0  -1  18   37.98    9.12
   0  -1  18   44.57    7.44
   0  -1  17   36.45    8.53
   0  -1  17   35.06    6.35
   0  -1  16    0.71    0.45
   0  -1  16    1.78    1.06
   0  -1  15   55.60    9.80
   0  -1  15   54.51    7.56
   0  -1  14   60.43    9.96
   0  -1  14   52.69    3.79
   0  -1  14   60.18    7.57
   0  -1  13  520.05   11.74
   0  -1  13  576.90   22.46
   0  -1  13  561.95   28.99
   0  -1  12   70.29    4.27
   0  -1  12   73.92   10.21
   0  -1  12   71.42    7.62
   0  -1  11  199.53    7.00
   0  -1  11  204.80   12.04
   0  -1  11  208.34   16.20
   0  -1  10    3.37    1.52
   0  -1  10    3.58    0.88
   0  -1  10    3.88    2.55
   0  -1   9    0.73    0.79
   0  -1   9    2.35    1.93
   0  -1   9    0.67    0.35
   0  -1   8   84.63    3.73
   0  -1   8   86.89    8.62
   0  -1   8   87.59    6.49
   0  -1   7  593.65   21.45
   0  -1   7  602.31   15.91
   0  -1   6  336.15   14.99
   0  -1   6  347.41   11.10
   0  -1   5 3289.18   42.67
   0  -1   4    4.13    1.23
   0  -1   3  574.53   14.11
   0  -1   3  570.82   14.90
   0  -1   2 2452.06   28.04
   0   1   2 2834.12   22.48
   0   1   2 2858.04   28.16
   0   1   3   17.87    2.06
   0   1   3   21.80    2.76
   0   1   4  164.64    7.28
   0   1   4  166.69    9.04
   0   1   5  263.37   10.54
   0   1   6  231.57   11.05
   0   1   6  236.93   10.50
   0   1   6  233.39   11.15
   0   1   7    2.46    1.36
   0   1   7    2.48    1.23
   0   1   7    2.44    1.06
   0   1   8    4.57    1.69
   0   1   8    4.10    1.57
   0   1   8    5.15    1.64
   0   1   9  627.27   20.77
   0   1   9  637.62   21.12
   0   1   9  622.36   23.20
   0   1  10    6.27    2.23
   0   1  10    2.69    2.09
   0   1  10    5.34    2.23
   0   1  11   57.44    6.98
   0   1  11   59.43    7.99
   0   1  11   57.73    6.66
   0   1  12   81.28    9.80
   0   1  12   80.40    8.72
   0   1  12   82.82    8.04
   0   1  13    0.58    1.66
   0   1  13    0.81    0.99
   0   1  13    0.84    1.80
   0   1  14  228.87   15.60
   0   1  14  222.30   18.15
   0   1  14  227.23   14.06
   0   1  15   29.88    6.98
   0   1  15   29.77    5.20
   0   1  15   28.16    5.83
   0   1  16    9.86    4.28
   0   1  16    9.93    3.75
   0   1  16    6.53    2.11
   0   1  17   41.20    7.35
   0   1  17   38.68    8.60
   0   1  17   41.45    6.13
   0   1  18   22.89    6.00
   0   1  18   22.16    4.59
   0   1  18   22.26    7.13
   0   1  19   19.86    6.93
   0   1  19   21.46    6.06
   0   1  20   27.06    8.26
   0   1  20   28.45    6.81
   0   1  21   17.35    5.62
   0   1  21   13.61    6.18
   0   1  22    5.69    4.95
   0   1  23   24.71    8.53
   0   1  24   12.29    7.28
   0   1  25   45.61   11.89
   0   1  26    0.89    1.81
   0  -2  26   22.57   10.38
   0  -2  25    8.17    6.79
   0  -2  24    6.74    6.17
   0  -2  23   13.98    6.19
   0  -2  22   10.59    5.75
   0  -2  21   -0.37    2.19
   0  -2  20    1.19    1.73
   0  -2  20   -0.25    2.86
   0  -2  19    9.48    3.49
   0  -2  19    4.19    2.48
   0  -2  18   66.06   12.38
   0  -2  18   69.36    9.08
   0  -2  17   16.04    4.04
   0  -2  17   15.03    5.14
   0  -2  16    2.72    1.48
   0  -2  16    4.37    2.44
   0  -2  15   17.92    5.76
   0  -2  15   16.19    4.01
   0  -2  14   25.53    6.53
   0  -2  14   25.39    4.75
   0  -2  13    2.10    1.59
   0  -2  13    3.17    2.41
   0  -2  12    7.43    2.22
   0  -2  12    8.85    3.66
   0  -2  11    3.11    1.59
   0  -2  11    3.57    2.45
   0  -2  10  261.37   12.64
   0  -2  10  270.52   18.30
   0  -2   9   96.85   10.37
   0  -2   9  101.31    7.52
   0  -2   8   92.35    9.46
   0  -2   7   44.38    6.23
   0  -2   6   71.82    7.27
   0  -2   5    5.88    2.19
   0  -2   5    6.12    1.91
   0  -2   4   75.26    7.16
   0   2  -3   45.26    2.95
   0  -2   3   47.02    5.20
   0   2  -2   39.47    3.23
   0  -2   2   39.93    4.50
   0   2  -1 1112.69   19.44
   0  -2   1 1052.38   21.64
   0  -2   0 1489.73   24.62
   0   2   0 1498.95   26.97
   0   2   1  501.63   13.40
   0  -2  -1  496.43   12.99
   0  -2  -2    0.48    0.23
   0   2   2    0.12    0.26
   0   2   2    0.29    0.21
   0  -2  -3  293.47    7.90
   0   2   3  291.25   11.47
   0   2   3  296.24    9.16
   0   2   4 1382.41   22.13
   0   2   4 1352.76   27.05
   0   2   5 1498.66   25.43
   0   2   5 1461.31   30.81
   0   2   6  647.28   22.72
   0   2   6  653.44   18.37
   0   2   6  651.01   22.65
   0   2   7  233.75   12.02
   0   2   7  240.60   14.96
   0   2   7  242.60   14.29
   0   2   8   37.62    5.80
   0   2   8   37.51    5.21
   0   2   8   39.82    5.30
   0   2   9   58.88    7.31
   0   2   9   60.97    7.08
   0   2   9   59.28    6.88
   0   2  10  259.39   15.65
   0   2  10  264.51   15.21
   0   2  10  254.12   15.61
   0   2  11    4.31    2.15
   0   2  11    5.36    2.60
   0   2  11    6.28    2.43
   0   2  12  105.59   11.25
   0   2  12  109.30   10.58
   0   2  12  110.66   10.57
   0   2  13   81.90    9.46
   0   2  13   77.83    9.19
   0   2  13   79.74   10.09
   0   2  14  397.89   21.17
   0   2  14  409.57   24.12
   0   2  14  398.15   21.78
   0   2  15   25.45    6.42
   0   2  15   22.05    5.44
   0   2  15   27.53    5.71
   0   2  16    8.66    3.54
   0   2  16   10.22    4.64
   0   2  16   10.86    4.29
   0   2  17   21.19    6.42
   0   2  17   21.04    5.72
   0   2  17   21.97    5.34
   0   2  18  265.83   17.95
   0   2  18  247.72   19.61
   0   2  18  273.21   22.82
   0   2  19    2.77    1.67
   0   2  19    5.34    5.38
   0   2  19    5.88    4.35
   0   2  20   64.71   11.99
   0   2  20   59.57   10.29
   0   2  20   64.08    8.69
   0   2  21   -0.10    3.21
   0   2  22   63.49   12.19
   0   2  23   40.03    9.53
   0   2  24    8.87    3.77
   0   2  25    1.83    3.57
   0   2  26   38.78   10.03
   0  -3  25    1.54    1.97
   0  -3  24    2.70    4.18
   0  -3  23    1.03    0.45
   0  -3  22   62.05   13.26
   0  -3  21   -1.69    1.27
   0  -3  20   14.41    6.51
   0  -3  19   12.52    5.71
   0  -3  18   62.93   12.41
   0  -3  18   69.28    8.81
   0  -3  17   12.78    3.81
   0  -3  17   10.47    4.21
   0  -3  16   19.10    6.58
   0  -3  16   22.36    4.83
   0  -3  15   35.56    5.83
   0  -3  15   39.21    9.26
   0  -3  14  851.86   39.98
   0  -3  14  824.11   26.82
   0  -3  13   28.58    7.46
   0  -3  13   27.84    4.75
   0  -3  12   29.95    4.71
   0  -3  12   28.96    6.90
   0  -3  11    1.91    1.07
   0  -3  11    4.17    2.06
   0  -3  10  319.33   20.73
   0  -3   9  519.04   25.70
   0  -3   8  294.84   18.28
   0  -3   7   59.49    7.79
   0  -3   6 1930.83   45.81
   0   3  -6 1877.35   18.24
   0  -3   6 1963.99   42.85
   0  -3   5  158.08   12.60
   0   3  -5  148.82    6.09
   0   3  -4  244.13    8.99
   0  -3   4  237.49   14.48
   0   3  -3    4.83    1.44
   0  -3   3    4.44    1.74
   0  -3   2 1144.12   29.12
   0   3  -2 1185.01   24.35
   0  -3   1 3217.12   46.60
   0   3  -1 3510.56   44.88
   0  -3   0 1847.59   34.44
   0   3   0 1979.11   35.80
   0   3   1 2990.02   43.60
   0  -3  -1 2848.12   40.90
   0   3   2  848.92   22.35
   0  -3  -2  858.37   20.82
   0   3   3  489.97   17.34
   0   3   3  501.78   14.71
   0  -3  -3  505.29   14.52
   0   3   4  543.55   15.36
   0  -3  -4  549.65   14.18
   0   3   4  550.04   19.41
   0   3   5  427.63   18.16
   0   3   5  424.90   14.32
   0   3   5  415.99   16.41
   0   3   6  238.90   14.49
   0   3   6  236.78   12.93
   0   3   6  243.91   11.60
   0   3   7  352.23   18.58
   0   3   7  366.07   15.25
   0   3   7  361.80   20.12
   0   3   8   59.62    8.22
   0   3   8   64.05    8.49
   0   3   8   62.54    6.73
   0   3   9   45.98    6.68
   0   3   9   42.25    6.94
   0   3   9   42.94    7.34
   0   3   9   42.85    5.98
   0   3  10   44.74    6.76
   0   3  10   45.96    6.49
   0   3  10   44.95    7.32
   0   3  11   43.69    7.67
   0   3  11   46.36    6.70
   0   3  11   48.23    7.32
   0   3  12   82.99   10.32
   0   3  12   88.62    9.96
   0   3  12   87.20   10.07
   0   3  13  191.55   15.97
   0   3  13  185.89   15.03
   0   3  13  181.31   15.06
   0   3  14    8.66    3.28
   0   3  14   11.89    3.88
   0   3  14   14.06    4.44
   0   3  15  103.74   12.13
   0   3  15   98.31   12.02
   0   3  15  101.67   11.96
   0   3  16   82.73   11.14
   0   3  16   84.31   11.45
   0   3  16   87.93   11.27
   0   3  17    1.06    1.27
   0   3  17    5.80    3.53
   0   3  17    4.91    3.25
   0   3  18    4.31    2.09
   0   3  18    8.03    4.01
   0   3  19    1.33    0.48
   0   3  19    1.33    1.08
   0   3  20   59.10    9.44
   0   3  20   57.75   10.75
   0   3  21    2.61    1.05
   0   3  21    4.92    3.83
   0   3  22   -1.35    1.34
   0   3  23    3.56    3.00
   0   3  24    8.78    2.95
   0   3  25    8.48    4.95
   0   3  26    1.79    4.19
   0  -4  25   11.49    6.11
   0  -4  24    3.05    2.57
   0  -4  23    6.53    3.73
   0  -4  22    8.68    4.79
   0  -4  21   35.66   10.19
   0  -4  20   41.39   11.20
   0  -4  19   79.03   15.01
   0  -4  18    0.90    1.03
   0  -4  17   19.93    4.58
   0  -4  17   16.30    6.48
   0  -4  16  113.45   16.67
   0  -4  16  114.72   10.56
   0  -4  15    4.86    2.32
   0  -4  15    4.61    4.26
   0  -4  14  105.57   15.00
   0  -4  14  112.06    9.83
   0  -4  13  190.26   12.45
   0  -4  13  180.16   18.60
   0  -4  12  454.75   28.17
   0  -4  12  459.99   19.27
   0  -4  11  248.50   20.56
   0  -4  10   39.07    7.74
   0  -4   9    0.40    0.93
   0  -4   8  749.13   31.41
   0   4  -7   29.36    3.01
   0  -4   7   26.48    5.61
   0  -4   7   29.09    6.78
   0   4  -6  590.36   14.80
   0  -4   6  647.23   29.28
   0  -4   5  695.79   29.03
   0   4  -5  659.16   17.43
   0  -4   4  938.91   32.58
   0   4  -4  926.44   22.73
   0  -4   3    9.35    3.03
   0   4  -3    9.89    2.59
   0  -4   2  209.30   14.33
   0   4  -2  205.14   12.28
   0   4  -1  368.93   17.25
   0   4  -1  342.78   22.32
   0  -4   1  348.47   17.90
   0   4   0  857.67   27.78
   0   4   0  844.66   30.52
   0  -4   0  856.82   27.12
   0   4   1   13.57    3.53
   0   4   1   14.22    3.50
   0  -4  -1   13.94    3.28
   0  -4  -2  103.16    8.73
   0   4   2   94.74    9.06
   0  -4  -3   10.85    2.58
   0   4   3   10.44    3.14
   0   4   4  119.74    8.52
   0  -4  -4  116.96    8.34
   0   4   4  114.52   10.00
   0   4   5   48.32    6.48
   0   4   5   51.16    6.99
   0   4   5   50.63    5.54
   0  -4  -5   51.89    5.22
   0  -4  -6  113.47    7.57
   0   4   6  115.38    8.56
   0   4   6  118.07   10.26
   0   4   6  111.66   10.70
   0   4   7   22.98    5.19
   0   4   7   24.05    4.03
   0  -4  -7   22.82    3.47
   0   4   7   25.92    4.93
   0   4   8  209.48   15.89
   0   4   8  213.82   12.74
   0   4   8  222.48   17.71
   0   4   9  608.25   22.64
   0   4   9  580.45   28.19
   0   4   9  598.31   24.70
   0   4   9  594.22   29.70
   0   4  10   36.01    5.71
   0   4  10   37.48    7.59
   0   4  10   40.00    7.79
   0   4  10   33.10    5.69
   0   4  11  141.31   11.97
   0   4  11  137.72   12.48
   0   4  11  138.11   14.70
   0   4  11  145.46   15.50
   0   4  12    1.20    0.84
   0   4  12    1.97    1.59
   0   4  13    4.88    3.18
   0   4  13    4.05    2.44
   0   4  14    5.75    2.85
   0   4  14    7.88    4.11
   0   4  15    7.64    4.03
   0   4  15    2.73    2.51
   0   4  16   29.22    7.31
   0   4  16   27.48    6.52
   0   4  17   80.53   12.00
   0   4  17   84.38   11.60
   0   4  18    6.63    2.99
   0   4  18   11.13    4.95
   0   4  19   48.29    9.57
   0   4  19   62.99   10.98
   0   4  20    2.82    2.40
   0   4  20    0.24    1.72
   0   4  21   15.42    6.08
   0   4  21   11.97    4.12
   0   4  22    1.69    1.54
   0   4  22    2.48    1.34
   0   4  23   19.50    7.27
   0   4  24   23.74    7.52
   0   4  25   11.69    5.13
   0   4  26    0.94    1.22
   0  -5  24    9.90    6.27
   0  -5  23    1.77    3.47
   0  -5  22   -0.95    3.06
   0  -5  21    3.42    2.80
   0  -5  20   -5.05    3.55
   0  -5  19    7.76    3.52
   0  -5  18   -0.27    4.24
   0  -5  17    5.43    4.59
   0  -5  16   21.39    7.72
   0  -5  15    9.21    2.92
   0  -5  15    7.16    4.77
   0  -5  14   70.58   12.67
   0  -5  14   66.67    7.72
   0  -5  13    1.03    2.20
   0  -5  13    0.06    0.92
   0  -5  12   39.81    9.09
   0  -5  11   72.89   11.36
   0  -5  10   57.06   10.11
   0  -5   9    9.96    4.07
   0  -5   8   11.01    4.12
   0   5  -8   12.68    2.34
   0   5  -7    1.63    0.96
   0  -5   7    2.04    2.11
   0  -5   6  394.03   25.08
   0   5  -6  353.54   14.36
   0   5  -5   95.06    8.09
   0  -5   5  103.96   12.47
   0  -5   4  240.50   18.18
   0   5  -4  227.20   13.45
   0   5  -3    2.35    1.51
   0  -5   3    1.06    0.39
   0  -5   2    6.42    2.73
   0   5  -2    6.02    3.07
   0   5  -2    6.72    2.46
   0   5  -1  493.15   22.61
   0   5  -1  450.54   26.80
   0  -5   1  461.49   22.71
   0   5   0  190.18   15.89
   0  -5   0  193.24   14.39
   0   5   0  203.58   15.11
   0  -5  -1  262.59   16.27
   0   5   1  256.21   17.59
   0   5   1  254.16   17.46
   0   5   2   54.90    8.28
   0   5   2   57.34    8.04
   0  -5  -2   50.97    7.01
   0  -5  -3  282.69   16.26
   0   5   3  276.80   17.50
   0   5   4 1968.55   46.84
   0   5   4 1987.11   47.32
   0  -5  -4 1817.97   38.83
   0   5   5  100.67   10.48
   0   5   5   92.18   10.21
   0  -5  -5   85.67    8.21
   0   5   6  540.20   25.51
   0   5   6  544.73   20.70
   0   5   6  543.37   24.51
   0  -5  -6  526.76   19.76
   0   5   7  184.90   14.44
   0   5   7  185.80   15.41
   0   5   7  180.73   17.09
   0   5   7  186.65   12.16
   0  -5  -7  187.35   11.38
   0   5   7  185.12   13.80
   0   5   8  147.05   13.15
   0  -5  -8  153.63   10.14
   0   5   8  145.22   12.69
   0   5   8  152.92   11.30
   0   5   8  148.90   16.12
   0   5   8  145.94   14.27
   0   5   9  204.80   17.59
   0   5   9  219.74   14.09
   0   5   9  229.33   20.07
   0   5   9  216.43   15.72
   0  -5  -9  209.84   11.88
   0   5  10    0.64    1.23
   0   5  10    3.67    2.43
   0   5  10    1.05    1.20
   0  -5 -10    2.80    1.68
   0   5  10    1.12    1.40
   0   5  11  220.46   19.87
   0   5  11  238.25   17.33
   0   5  11  236.04   21.00
   0   5  11  232.92   15.73
   0   5  12  241.26   16.67
   0   5  12  234.70   17.88
   0   5  12  237.15   21.20
   0   5  12  244.89   21.72
   0   5  13   48.36    7.82
   0   5  13   47.59    8.07
   0   5  13   51.88   10.14
   0   5  14  107.04   12.66
   0   5  14  101.49   11.53
   0   5  14   93.35   13.84
   0   5  15   57.50    9.33
   0   5  15   58.64    8.94
   0   5  15   62.34   11.36
   0   5  16   62.71   10.38
   0   5  16   68.10    9.85
   0   5  16   68.21   12.14
   0   5  17  149.79   17.79
   0   5  17  153.43   15.76
   0   5  17  146.41   15.95
   0   5  18   50.07    9.20
   0   5  18   52.21   10.64
   0   5  18   45.71    9.19
   0   5  19   71.89   11.67
   0   5  19   84.99   13.77
   0   5  19   74.41   12.13
   0   5  20   18.95    6.35
   0   5  20   17.14    5.68
   0   5  20   11.46    4.77
   0   5  21   59.69   10.71
   0   5  21   52.68   10.26
   0   5  21   57.29   10.94
   0   5  22    0.79    1.14
   0   5  22   -1.75    2.53
   0   5  22   -2.89    3.31
   0   5  23   37.79    9.69
   0   5  23   39.23    9.25
   0   5  23   36.90    9.12
   0   5  24    1.55    2.29
   0   5  24   -4.37    3.79
   0   5  25   21.29    6.67
   0   5  25   30.43    9.01
   0  -6  23   14.12    7.35
   0  -6  22    4.69    2.28
   0  -6  21   28.51    9.45
   0  -6  20   43.88   11.90
   0  -6  19   -1.60    3.84
   0  -6  18    0.68    1.56
   0  -6  17   36.75    9.97
   0  -6  16   20.40    7.76
   0  -6  15  176.76   21.29
   0  -6  14   49.84   10.80
   0  -6  13   13.53    5.77
   0  -6  12  109.94   15.49
   0  -6  11   24.29    6.72
   0  -6  10   23.45    6.83
   0  -6   9  235.92   20.59
   0   6  -8    1.51    1.16
   0  -6   8   -1.27    2.91
   0  -6   8    3.15    3.22
   0  -6   7  460.99   29.53
   0   6  -7  398.95   16.53
   0  -6   6  106.61   14.05
   0   6  -6  100.24    8.88
   0  -6   5   35.91    7.62
   0   6  -5   37.32    5.89
   0  -6   4  201.48   17.76
   0   6  -4  200.73   14.35
   0  -6   3  137.30   14.40
   0   6  -3  138.27   17.18
   0   6  -3  135.54   12.27
   0   6  -2  428.70   29.24
   0   6  -2  433.08   22.93
   0  -6   2  437.76   24.67
   0  -6   1 1288.95   41.50
   0   6  -1 1310.33   40.96
   0   6  -1 1213.38   46.18
   0   6   0    5.96    2.92
   0   6   0    7.32    4.36
   0  -6   0    7.16    3.37
   0  -6  -1  674.15   28.60
   0   6   1  673.18   31.70
   0   6   1  669.22   33.65
   0   6   1  683.53   31.22
   0  -6  -2  586.97   26.00
   0   6   2  551.51   27.92
   0   6   2  568.51   29.79
   0   6   2  570.93   29.56
   0   6   3   39.27    7.57
   0   6   3   35.27    6.78
   0   6   3   40.45    7.60
   0  -6  -3   41.18    6.83
   0   6   4  382.65   22.86
   0  -6  -4  386.81   20.45
   0   6   4  398.11   23.77
   0   6   4  393.57   22.79
   0   6   4  388.34   25.51
   0  -6  -5   29.35    5.20
   0   6   5   30.13    6.46
   0   6   5   31.03    7.22
   0   6   5   30.95    6.29
   0   6   5   29.89    6.00
   0   6   6  743.15   32.07
   0   6   6  733.62   36.66
   0   6   6  712.14   31.91
   0  -6  -6  687.75   25.44
   0   6   6  715.42   30.33
   0   6   7    2.32    1.63
   0  -6  -7    3.05    1.91
   0   6   7    4.34    3.13
   0   6   7    3.02    2.50
   0   6   7    2.65    1.35
   0   6   8    0.31    1.05
   0   6   8    0.44    0.93
   0   6   8    2.16    2.52
   0   6   8    0.02    2.13
   0   6   8    2.57    2.49
   0  -6  -8    2.58    1.81
   0   6   9   11.97    3.37
   0   6   9   11.32    4.07
   0   6   9   10.85    4.04
   0   6   9   11.36    4.25
   0   6   9    9.80    3.89
   0  -6  -9   12.19    3.07
   0   6  10  101.66   11.95
   0   6  10   99.52   10.24
   0   6  10  101.20   14.69
   0   6  10   98.02   12.96
   0  -6 -10  105.72    9.57
   0   6  11    4.69    2.95
   0   6  11    5.18    2.90
   0   6  11    6.86    3.69
   0  -6 -11    3.20    1.45
   0   6  11    2.66    2.09
   0   6  12   50.60   10.82
   0   6  12   50.84    8.71
   0   6  12   54.53    8.07
   0   6  12   55.73   10.53
   0  -6 -12   53.21    6.72
   0   6  13   46.25   10.10
   0   6  13   48.75   10.56
   0  -6 -13   50.14    6.71
   0   6  13   45.26    8.32
   0   6  13   46.89    7.81
   0  -6 -14  202.49   14.04
   0   6  14  203.42   18.15
   0   6  14  204.53   16.68
   0   6  14  210.59   22.04
   0  -6 -15    1.40    1.84
   0   6  15    1.20    1.59
   0   6  15    1.89    3.79
   0   6  15   -0.27    0.97
   0   6  16   31.94    7.10
   0   6  16   25.05    6.66
   0   6  16   33.41    8.98
   0   6  17   24.18    8.41
   0   6  17   22.74    6.10
   0   6  17   23.82    6.66
   0   6  18   76.26   14.00
   0   6  18   61.63   11.02
   0   6  18   68.05   10.79
   0   6  19   16.22    5.57
   0   6  19   23.77    9.03
   0   6  19   12.65    5.51
   0   6  20   10.32    5.06
   0   6  20   10.50    5.10
   0   6  20   10.08    4.76
   0   6  21    0.36    1.74
   0   6  21   -0.29    0.23
   0   6  21   -2.11    4.00
   0   6  22    9.17    4.63
   0   6  22    7.26    3.43
   0   6  22    9.51    5.01
   0   6  23    1.97    2.44
   0   6  23    0.58    1.16
   0   6  23   -0.15    1.74
   0   6  24   -0.42    1.66
   0   6  24    5.43    4.88
   0   6  24    1.50    1.66
   0   6  25   -1.51    2.64
   0   6  25    2.02    3.17
   0  -7  22   42.42   12.43
   0  -7  21   -1.88    4.34
   0  -7  20   39.25   11.25
   0  -7  19   -3.49    4.44
   0  -7  18   33.62   10.66
   0  -7  17    6.93    6.03
   0  -7  16    4.49    3.50
   0  -7  15   22.83    7.78
   0  -7  14  222.47   24.40
   0  -7  13    1.52    2.76
   0  -7  12  141.57   17.90
   0  -7  11   33.49    8.23
   0  -7  10   12.94    4.74
   0  -7   9    1.26    1.56
   0   7  -8   74.68    7.62
   0  -7   8   75.93   11.90
   0  -7   7  205.29   20.99
   0   7  -7  188.44   12.92
   0   7  -6  499.10   22.63
   0  -7   6  528.22   32.50
   0   7  -5   17.07    1.82
   0   7  -5   23.26    5.16
   0  -7   5   22.29    6.61
   0   7  -4   87.25   13.93
   0  -7   4   76.65   11.68
   0   7  -4   81.72   10.07
   0   7  -3   46.01    7.90
   0  -7   3   45.88    8.72
   0   7  -3   48.69   10.03
   0   7  -2   -0.70    0.10
   0  -7   2   -0.11    1.01
   0  -7   1  182.91   16.76
   0   7  -1  182.49   18.62
   0   7  -1  184.44   16.80
   0   7  -1  191.30   21.56
   0   7   0    0.22    1.50
   0   7   0   -4.48    4.95
   0   7   0    1.04    1.05
   0  -7   0   -0.15    1.43
   0   7   1  134.73   14.99
   0  -7  -1  137.48   13.95
   0   7   1  132.02   16.79
   0   7   1  129.06   14.68
   0   7   2   15.25    4.82
   0   7   2   13.40    5.14
   0   7   2   13.33    4.53
   0  -7  -2   13.70    4.29
   0   7   3  143.09   16.66
   0   7   3  147.57   16.37
   0   7   3  139.08   14.87
   0  -7  -3  143.20   13.61
   0   7   4   51.37    9.59
   0  -7  -4   47.69    7.80
   0   7   4   46.77    8.52
   0   7   4   42.82    9.14
   0  -7  -5   95.79   10.75
   0   7   5  102.59   13.03
   0   7   5   93.54   13.97
   0   7   5   98.69   12.35
   0   7   6   23.24    5.05
   0   7   6   24.98    6.35
   0   7   6   25.80    7.73
   0  -7  -6   22.08    5.01
   0   7   6   23.38    6.07
   0   7   7   -2.29    2.63
   0   7   7    2.44    2.54
   0  -7  -7    0.16    1.32
   0   7   7    0.48    0.69
   0   7   7    3.16    2.31
   0   7   8   68.22   10.73
   0  -7  -8   55.09    7.72
   0   7   8   73.19   12.60
   0   7   8   68.81   10.07
   0   7   8   85.76   12.11
   0   7   9   33.87    7.95
   0   7   9   27.62    6.37
   0   7   9   28.43    7.37
   0  -7  -9   25.80    5.56
   0   7   9   30.97    8.54
   0  -7 -10  298.29   18.05
   0   7  10  294.47   27.28
   0   7  10  306.18   19.44
   0   7  10  308.16   23.19
   0   7  10  289.16   23.39
   0   7  10  301.42   21.66
   0   7  11    8.46    3.67
   0   7  11   11.15    5.79
   0   7  11   12.85    4.38
   0  -7 -11   13.13    3.97
   0   7  11   11.46    3.80
   0   7  12   16.74    6.56
   0   7  12   18.48    6.69
   0   7  12   15.07    4.34
   0   7  12   17.29    5.62
   0  -7 -12   16.82    4.38
   0   7  13    6.53    5.09
   0   7  13    1.31    1.19
   0   7  13    4.63    3.45
   0  -7 -13   -0.43    1.73
   0   7  13    1.47    1.91
   0   7  14    2.68    4.80
   0   7  14    1.32    1.98
   0  -7 -14    0.37    0.64
   0   7  14    2.86    3.81
   0   7  14    2.27    3.33
   0   7  15    4.76    2.96
   0   7  15    7.28    5.33
   0   7  15    3.42    3.11
   0   7  16    3.53    2.70
   0   7  16    3.12    2.63
   0   7  16    9.59    6.83
   0   7  17    1.94    2.74
   0   7  17    6.57    3.55
   0   7  17    9.89    6.24
   0   7  18   17.51    6.28
   0   7  18   18.64    8.38
   0   7  18   21.66    6.60
   0   7  19   19.68    6.48
   0   7  19   13.09    5.24
   0   7  19   25.22    9.61
   0   7  20    4.48    3.39
   0   7  20    3.38    3.74
   0   7  20    3.65    3.79
   0   7  21    1.26    2.71
   0   7  21   -1.82    3.99
   0   7  21    3.01    3.13
   0   7  22   22.59    7.40
   0   7  22   26.06    7.61
   0   7  22   23.91    7.12
   0   7  23    1.15    2.10
   0   7  23    5.04    4.41
   0   7  23   -1.69    3.63
   0   7  24    5.07    3.55
   0   7  24   10.36    5.19
   0   7  24    9.88    6.40
   0  -8  21   -1.04    3.24
   0  -8  20   27.19   10.11
   0  -8  19   35.85   10.81
   0  -8  18    8.00    6.58
   0  -8  17    7.52    5.82
   0  -8  16    0.42    1.80
   0  -8  15    4.98    3.40
   0  -8  14    2.06    2.60
   0  -8  13   24.65    8.25
   0  -8  12   14.70    5.08
   0  -8  11  127.84   17.23
   0  -8  10   49.95   10.39
   0  -8   9    6.83    3.32
   0   8  -8    3.80    1.80
   0  -8   8    1.23    1.08
   0   8  -7   -1.65    9.42
   0   8  -7    9.98    3.31
   0  -8   7   15.00    6.36
   0  -8   6   10.88    4.67
   0   8  -6   10.24    3.53
   0   8  -6    2.77    6.23
   0  -8   5    4.67    3.30
   0   8  -5    2.98    0.87
   0   8  -5    2.20    2.71
   0   8  -4   10.84    4.96
   0   8  -4    9.92    3.75
   0  -8   4    8.97    4.61
   0  -8   3  310.98   24.09
   0   8  -3  323.68   26.15
   0   8  -3  299.19   21.53
   0   8  -2  321.97   22.97
   0   8  -2  317.93   31.87
   0  -8   2  296.19   23.01
   0   8  -2  303.54   25.04
   0   8  -1   -0.45    4.47
   0  -8   1    0.68    0.65
   0   8  -1    2.67    2.89
   0   8  -1    1.41    2.14
   0   8   0  137.15   16.32
   0   8   0  138.69   15.67
   0   8   0  145.32   20.05
   0  -8   0  131.55   14.64
   0   8   1   25.39    7.16
   0   8   1   27.30    7.74
   0  -8  -1   29.65    6.97
   0   8   1   23.45    6.49
   0   8   2   22.88    7.77
   0   8   2   21.47    6.25
   0   8   2   26.38    7.19
   0  -8  -2   19.90    5.37
   0   8   3  590.19   32.46
   0  -8  -3  612.32   29.93
   0   8   3  593.79   35.37
   0   8   3  611.09   37.72
   0   8   4  182.53   20.00
   0  -8  -4  183.60   16.18
   0   8   4  195.93   20.44
   0   8   4  182.32   17.89
   0   8   5  613.26   35.85
   0   8   5  627.83   37.99
   0   8   5  610.85   33.09
   0  -8  -5  633.92   29.72
   0   8   6    5.09    3.15
   0   8   6    7.46    3.38
   0   8   6    9.65    5.17
   0  -8  -6    5.08    2.75
   0   8   7  297.16   27.00
   0   8   7  283.71   22.92
   0  -8  -7  294.91   19.82
   0   8   7  274.84   23.56
   0   8   7  277.96   22.45
   0   8   8   28.88    7.59
   0   8   8   24.56    5.95
   0  -8  -8   25.74    5.53
   0   8   8   24.49    9.16
   0   8   8   25.75    6.84
   0   8   9  100.70   13.32
   0   8   9  105.97   15.10
   0   8   9  114.46   17.51
   0  -8  -9  108.20   11.42
   0   8   9  105.28   14.18
   0  -8 -10   -0.02    1.30
   0   8  10    3.63    3.12
   0   8  10    0.09    1.44
   0   8  10    4.82    3.83
   0   8  10    1.40    3.17
   0   8  11  112.42   15.19
   0   8  11  124.93   19.04
   0   8  11  114.52   14.59
   0   8  12    8.68    3.83
   0   8  12    9.28    4.76
   0   8  12    9.19    6.39
   0   8  13   73.90   13.08
   0   8  13   80.63   16.01
   0   8  13   84.00   12.77
   0   8  13   77.81   10.85
   0   8  14   23.89    5.56
   0   8  14   25.71    9.71
   0   8  14   23.61    8.58
   0   8  14   24.39    7.20
   0   8  15   52.08   13.85
   0   8  15   58.11   12.33
   0   8  15   51.63   10.54
   0   8  15   49.30    8.83
   0   8  16    8.23    3.38
   0   8  16    4.65    3.39
   0   8  16   16.11    8.75
   0   8  17  149.63   22.34
   0   8  17  136.64   15.46
   0   8  17  118.78   16.05
   0   8  18   12.68    9.22
   0   8  18    3.93    3.87
   0   8  18    2.25    2.18
   0   8  19   55.66   11.62
   0   8  19   75.35   16.34
   0   8  19   57.88   10.37
   0   8  20    6.21    3.43
   0   8  20    8.05    4.96
   0   8  20    4.55    4.83
   0   8  21    2.83    3.14
   0   8  21   -5.45    6.63
   0   8  21    2.43    3.45
   0   8  22    8.57    5.56
   0   8  22    8.59    4.42
   0   8  22   10.31    5.42
   0   8  23    3.03    2.48
   0   8  23   12.86    6.57
   0  -9  19    3.56    3.04
   0  -9  18    2.46    2.12
   0  -9  17    9.52    6.85
   0  -9  16   83.10   16.10
   0  -9  15   42.06   11.20
   0  -9  14    9.98    5.35
   0  -9  13   27.12    9.01
   0  -9  12    4.98    3.61
   0  -9  11    3.26    3.66
   0  -9  10   36.02    9.61
   0  -9   9    6.82    3.55
   0   9  -9    1.35    3.12
   0   9  -8  193.67   22.56
   0  -9   8  228.33   22.30
   0   9  -7   72.37   12.83
   0  -9   7   84.79   13.09
   0   9  -7   79.64   10.09
   0   9  -6   -1.96    2.75
   0   9  -6    0.17    0.69
   0   9  -5    0.99    2.67
   0  -9   5    1.92    2.61
   0   9  -5    0.23    0.37
   0   9  -4   86.15   17.26
   0  -9   4   90.26   14.25
   0   9  -4   93.74   14.43
   0   9  -4   83.56   11.69
   0   9  -3   -5.04    7.81
   0  -9   3    3.30    3.59
   0   9  -3    4.63    3.45
   0   9  -3    4.34    4.58
   0  -9   2  208.12   20.44
   0   9  -2  228.61   21.75
   0   9  -2  236.39   29.96
   0   9  -2  205.14   19.66
   0   9  -1    5.10    2.77
   0  -9   1    4.06    2.76
   0   9  -1    1.12    3.07
   0   9  -1   11.12    5.00
   0  -9   0  560.25   32.43
   0   9   0  591.59   35.28
   0   9   0  611.81   45.91
   0   9   0  569.48   34.34
   0   9   1   -0.25    0.94
   0  -9  -1    0.09    1.80
   0   9   1   -1.16    2.31
   0   9   1    1.98    1.36
   0   9   2  186.21   19.50
   0  -9  -2  206.07   18.69
   0   9   2  185.50   20.01
   0   9   2  203.12   25.27
   0   9   3  142.88   17.97
   0  -9  -3  135.74   14.95
   0   9   3  146.77   21.09
   0   9   3  142.11   16.70
   0   9   4  134.87   18.58
   0  -9  -4  158.10   15.85
   0   9   4  146.25   18.73
   0   9   4  146.13   17.00
   0  -9  -5  225.94   18.74
   0   9   5  216.63   20.81
   0   9   5  211.16   23.34
   0   9   5  218.76   23.72
   0  -9  -6  122.83   13.46
   0   9   6  112.67   17.45
   0   9   6  113.55   15.13
   0   9   6  111.20   16.59
   0   9   7   22.75    7.36
   0   9   7   34.85    8.73
   0  -9  -7   32.30    6.89
   0   9   7   32.56    9.73
   0   9   8    8.72    4.35
   0   9   8   10.41    6.05
   0   9   8   11.48    6.05
   0   9   9    9.14    5.45
   0   9   9    4.17    3.78
   0   9   9    9.84    5.23
   0   9   9   15.32    7.10
   0   9  10   -0.95    3.54
   0   9  10    3.17    4.94
   0   9  10    5.53    4.82
   0   9  10    3.07    3.05
   0   9  11   16.34    7.79
   0   9  11   13.50    5.71
   0   9  11   15.71    7.11
   0   9  12  148.26   17.60
   0   9  12  142.67   22.08
   0   9  12  145.41   18.16
   0   9  13   10.71    7.29
   0   9  13    5.11    3.17
   0   9  13    3.28    1.07
   0   9  14   50.20   11.49
   0   9  14   54.10   10.69
   0   9  14   55.56   14.44
   0   9  15   29.07    7.61
   0   9  15   27.96    8.95
   0   9  15   39.00   12.69
   0   9  16   13.35    5.57
   0   9  16   23.85   10.77
   0   9  17   36.28   12.60
   0   9  17   18.57    6.22
   0   9  18    4.52    4.20
   0   9  18   15.94   10.18
   0   9  19   20.60    8.86
   0   9  19   14.04    6.57
   0   9  20   -8.06    8.84
   0   9  20    5.56    4.51
   0   9  21    5.03    4.53
   0   9  21   -3.35    5.54
   0 -10  17    3.16    3.82
   0 -10  16   -2.72    2.98
   0 -10  15   27.60    9.50
   0 -10  14    6.60    5.08
   0  10 -13   43.75   12.26
   0 -10  13   36.52    9.97
   0 -10  12   57.44   12.32
   0  10 -12   69.61   14.92
   0 -10  11    5.39    4.52
   0  10 -11    6.62    4.93
   0 -10  10    4.64    2.96
   0  10 -10   -0.01    1.44
   0 -10   9    8.91    4.33
   0  10  -9    6.60    4.02
   0 -10   8    0.27    0.22
   0  10  -8   -1.15    3.15
   0  10  -7   88.24   14.56
   0 -10   7  106.44   15.19
   0  10  -6    2.57    1.95
   0  10  -6    6.35    3.73
   0  10  -6    2.38    3.87
   0  10  -5   45.68    8.88
   0  10  -5   51.69   14.89
   0  10  -5   46.38   10.65
   0 -10   5   47.64   11.07
   0  10  -4   20.06    7.44
   0 -10   4   11.46    5.23
   0  10  -4    7.93    3.15
   0  10  -4   10.39    4.42
   0  10  -3    0.91    0.73
   0 -10   3    1.15    2.05
   0  10  -3    3.68    2.92
   0  10  -3    4.24    4.18
   0  10  -2  115.26   15.75
   0  10  -2  104.02   20.01
   0 -10   2  101.92   15.13
   0  10  -2  102.58   14.60
   0  10  -1   18.18    6.25
   0  10  -1   13.06    6.75
   0 -10   1   19.70    6.22
   0  10  -1   13.82    5.50
   0  10   0   29.42    8.35
   0 -10   0   24.23    6.71
   0  10   0   28.30   10.90
   0  10   0   30.12    7.93
   0  10   1   24.06    7.13
   0 -10  -1   26.73    7.11
   0  10   1   20.01    7.34
   0  10   1   24.16   11.45
   0  10   2    4.36    4.38
   0  10   2    3.51    5.28
   0 -10  -2    2.15    2.03
   0  10   2    1.12    1.52
   0  10   3   15.48    5.91
   0 -10  -3   15.72    5.73
   0  10   3   14.26    6.20
   0  10   3   11.42    5.52
   0 -10  -4    7.97    3.50
   0  10   4    0.39    5.64
   0  10   4   12.52    5.98
   0  10   4    8.69    3.82
   0 -10  -5   61.79   10.02
   0  10   5   66.33   13.80
   0  10   5   56.63   12.65
   0  10   5   60.84   11.56
   0  10   6    9.77    5.93
   0  10   6    6.54    4.02
   0  10   6    4.41    2.68
   0  10   7   15.43    7.12
   0  10   7   11.46    5.41
   0  10   7   10.74    5.25
   0  10   8   26.44    9.58
   0  10   8   30.72    8.74
   0  10   8   29.11    9.51
   0  10   9   32.10   10.38
   0  10   9   22.57    9.03
   0  10   9   25.79    7.63
   0  10  10   10.46    8.01
   0  10  10   12.27    6.93
   0  10  10    3.90    2.81
   0  10  11   33.05    8.84
   0  10  11   37.60   12.58
   0  10  11   23.04    5.17
   0  10  11   36.09   11.16
   0  10  12    0.88    2.71
   0  10  12    3.89    6.53
   0  10  12   -4.75    6.08
   0  10  13   -2.11    4.00
   0  10  13    6.22    7.08
   0  10  13    3.50    4.02
   0  10  14   19.67   10.37
   0  10  14    8.66    4.58
   0  10  14    7.13    1.59
   0  10  15   13.09    6.82
   0  10  15    5.99    3.00
   0  10  16   12.30    9.12
   0  10  16    3.53    3.25
   0  10  17    1.27    0.83
   0  10  17   12.49    9.59
   0  10  18   20.94    9.23
   0  10  18   13.50    6.70
   0  10  19    2.48    2.88
   0  10  19  -10.04    8.40
   0  10  20  -11.39    9.53
   0  10  20   -0.22    1.25
   0  11 -15    4.22    4.95
   0 -11  15   -1.78    2.26
   0  11 -14    0.75    3.06
   0 -11  14    1.50    3.10
   0  11 -13    5.33    4.33
   0 -11  13    5.47    4.07
   0  11 -12   31.51    9.08
   0 -11  12   35.51   10.15
   0 -11  11   49.10   11.28
   0  11 -11   47.16   11.11
   0 -11  10    2.34    1.99
   0  11 -10    0.44    1.91
   0  11  -9   39.65   13.79
   0 -11   9   30.34    8.89
   0  11  -9   28.41    8.09
   0  11  -8    3.36    2.84
   0  11  -8    7.27    7.76
   0 -11   8    2.30    0.72
   0  11  -7   -2.51    3.88
   0 -11   7   -0.28    2.13
   0  11  -7   -0.23    1.66
   0 -11   6   14.85    5.45
   0  11  -6   16.95    6.61
   0  11  -6   18.08    7.81
   0  11  -5   10.60    7.74
   0  11  -5   12.64    4.84
   0  11  -5   12.74    6.20
   0  11  -4    3.57    2.14
   0  11  -4    3.70    1.41
   0  11  -4    3.13    2.78
   0 -11   3   82.85   14.59
   0  11  -3   85.70   20.17
   0  11  -3   88.77   14.00
   0  11  -3   85.65   13.27
   0 -11   2    1.29    1.26
   0  11  -2    0.45    0.94
   0  11  -2    0.03    1.16
   0  11  -2   -1.93    5.68
   0  11  -1   65.68   12.03
   0 -11   1   58.99   11.79
   0  11  -1   56.39   11.25
   0  11  -1   65.65   17.85
   0  11   0   47.51   15.16
   0 -11   0   41.20    9.49
   0  11   0   44.17   10.68
   0  11   0   43.11    9.79
   0  11   1   37.26   10.13
   0  11   1   34.37    9.02
   0  11   1   39.83   15.62
   0 -11  -1   32.97    8.49
   0 -11  -2   55.72   10.71
   0  11   2   51.14   11.77
   0  11   2   60.62   15.65
   0  11   2   55.78   10.92
   0  11   3  117.08   17.80
   0  11   3  128.35   17.17
   0  11   3  111.61   20.36
   0  11   4   17.67    6.21
   0  11   4   16.11    5.04
   0  11   4   21.05    8.23
   0  11   5  145.66   22.90
   0  11   5  149.12   18.91
   0  11   5  147.95   21.16
   0  11   6   84.72   16.75
   0  11   6   82.46   16.35
   0  11   6   80.93   14.08
   0  11   7    5.27    7.38
   0  11   7   12.70    6.78
   0  11   7    7.86    4.39
   0  11   8   23.22    9.78
   0  11   8   27.41    8.51
   0  11   8   25.73    9.49
   0  11   9    0.96    3.35
   0  11   9    5.17    6.84
   0  11   9   12.42    8.19
   0  11  10   62.73   12.48
   0  11  10   75.57   17.15
   0  11  10   78.76   16.52
   0  11  11   15.80    9.63
   0  11  11   10.89    5.53
   0  11  11   18.94    9.39
   0  11  12    2.39    3.55
   0  11  12   13.64    9.16
   0  11  13    0.35    0.98
   0  11  13    3.84    7.26
   0  11  14   13.68    6.02
   0  11  14   -3.61    6.80
   0  11  14   22.69   12.06
   0  11  15    5.26    4.53
   0  11  15    1.66    4.53
   0  11  15   15.96   10.71
   0  11  16   30.13   11.33
   0  11  16   13.81    5.41
   0  11  17   -1.74    4.40
   0  11  17   -4.84    7.96
   0  11  18   15.36    6.08
   0  11  18   21.30    7.22
   0  12 -12    7.28    6.46
   0  12 -12    3.96    3.72
   0 -12  12    1.67    2.35
   0 -12  11   23.08    7.55
   0  12 -11   23.77    7.82
   0  12 -11   31.62   13.27
   0 -12  10   12.73    5.44
   0  12 -10   11.94    5.28
   0  12 -10   15.73    8.52
   0  12  -9   25.15    7.43
   0  12  -9   33.42   12.14
   0 -12   9   30.71    8.74
   0  12  -8   94.33   20.20
   0  12  -8   80.71   13.33
   0  12  -7    4.61    4.89
   0  12  -7    0.65    0.29
   0  12  -6   17.08    8.03
   0  12  -6   18.94    6.49
   0  12  -5   14.62    5.67
   0  12  -5   20.57    9.57
   0  12  -4    6.69    3.42
   0  12  -4    6.88    4.21
   0  12  -4    5.85    4.07
   0  12  -3   53.84   15.72
   0  12  -3   49.65   10.57
   0  12  -3   57.70   10.94
   0  12  -2  106.44   23.51
   0  12  -2  110.53   15.75
   0  12  -2  105.64   15.91
   0  12  -1   45.93    9.98
   0  12  -1   45.81   10.75
   0 -12   1   49.80   11.57
   0  12  -1   53.85   15.99
   0  12   0   33.50    8.73
   0  12   0   27.16    8.41
   0  12   0   38.84   14.64
   0  12   1   73.16   17.66
   0  12   1   65.82   13.42
   0  12   1   69.64   12.56
   0  12   2   21.19    7.79
   0  12   2   24.43    7.33
   0  12   2    5.47    8.96
   0  12   3   68.21   17.08
   0  12   3   92.79   14.66
   0  12   3   91.88   16.29
   0  12   4    0.64    2.91
   0  12   4    5.62    3.15
   0  12   4    8.71    6.25
   0  12   5   54.52   13.31
   0  12   5   62.47   12.20
   0  12   5   63.54   15.71
   0  12   6   10.72    6.04
   0  12   6    8.29    3.98
   0  12   6   12.10    7.84
   0  12   7   26.11    8.11
   0  12   7   30.12   11.07
   0  12   7   33.79   12.25
   0  12   8    9.34    8.59
   0  12   8    0.57    0.73
   0  12   8    3.52    4.92
   0  12   9    3.49    6.01
   0  12   9   13.87   10.41
   0  12   9    1.12    1.95
   0  12  10    5.86    6.76
   0  12  10   14.94   10.87
   0  12  11   46.11   15.10
   0  12  11   18.06    6.27
   0  12  11   25.41   11.44
   0  12  12    8.19    4.44
   0  12  12   15.90   10.44
   0  12  13   29.82   11.99
   0  12  14    7.81    5.55
   0  12  15   -1.96    6.41
   0  13  -8   39.06   13.49
   0  13  -7   29.15   11.32
   0  13  -6    8.66    5.28
   0  13  -5    4.18    4.83
   0  13  -4    1.91    2.57
   0  13  -3    0.46    0.67
   0  13  -3    1.23    1.68
   0  13  -2    9.40    5.04
   0  13  -2    6.63    2.00
   0  13  -1    7.66    4.94
   0  13  -1   -0.17    4.94
   0  13   0   29.37    9.02
   0  13   0   22.23    7.54
   0  13   1    5.68    3.28
   0  13   1   -8.66   11.92
   0  13   2  -18.34   15.38
   0  13   2    3.36    2.90
   0  13   3   -0.04    2.77
   0  13   3  -13.46   11.28
   0  13   4   -2.02    3.06
   0  13   4   -4.82    9.18
   0  13   5   -3.01    5.67
   0  13   5   -5.43    3.82
   0  13   6   15.68    9.79
   0  13   6   -2.10    5.28
   0  13   7   26.40   11.07
   0  13   7    5.65    3.99
   0  13   8    0.62    3.83
   0  13   8   23.57   13.33
   0  13   9   42.08   15.30
   0  13   9   13.10    5.77
   0  13  10   47.32   16.08
   0  13  10    0.98    5.24
   0  13  11   45.51   15.06
   0  13  11    7.67    2.20
   0  13  12    1.82    4.58
   0  14  -2   -5.47    7.46
   0  14  -1    1.25    2.14
   0  14  -1   -3.09    6.93
   0  14   0    4.27    3.44
   0  14   0   -6.08   10.46
   0  14   1   -0.49    3.11
   0  14   1  -10.88    9.32
   0  14   2   22.26    8.62
   0  14   2   31.37   11.66
   0  14   3   -6.49    9.40
   0  14   3   -1.08    2.41
   0  14   4   21.62    7.77
   0  14   4   21.37   11.13
   0  14   5   -0.94    2.99
   0  14   5   -2.68    1.20
   0  14   6   27.12   13.37
   0  14   6   17.52    7.16
  -1  13  11    6.10    3.92
  -1  13  11   10.03    5.41
  -1  13  10    5.22    3.87
  -1  13  10   13.51    6.61
  -1  13   9   37.87   10.66
  -1  13   9   32.19   11.28
  -1  13   9   65.10   17.24
  -1  13   8   12.01    6.26
  -1  13   8    9.22    2.67
  -1  13   7   31.32    9.62
  -1  13   7   52.62   16.40
  -1  13   7   30.38   10.13
  -1  13   6   -4.20    4.65
  -1  13   6    3.57    3.54
  -1  13   5    0.96    2.13
  -1  13   5    0.11    1.00
  -1  13   4    6.02    4.91
  -1  13   4    2.08    1.43
  -1  13   4    0.90    1.40
  -1  13   3   -0.48    1.43
  -1  13   3    0.11    0.90
  -1  13   3    3.00    2.23
  -1  13   2    1.80    3.25
  -1  13   2    4.37    3.97
  -1  13   2   -3.14    7.18
  -1  13   1    1.30    5.91
  -1  13   1    8.69    4.97
  -1  13   1   11.28    5.74
  -1  13   0   27.46    8.39
  -1  13   0   25.56    8.26
  -1  13   0   13.43    4.20
  -1  13  -1    7.10    4.70
  -1  13  -1   -4.50    9.12
  -1  13  -1    5.00    4.62
  -1  13  -2   15.71    6.48
  -1  13  -2   12.28    5.46
  -1  13  -2   17.44    7.33
  -1  13  -3    9.44    5.17
  -1  13  -3   -1.44    5.40
  -1  13  -3    6.23    3.99
  -1  13  -4    1.11    5.49
  -1  13  -4    1.20    1.96
  -1  13  -5    8.56    2.92
  -1  13  -5   10.81    4.73
  -1  13  -6    1.16    1.41
  -1  13  -6   -2.15    2.29
  -1  13  -7   12.18    7.26
  -1  13  -7   16.10    6.18
  -1  13  -8   18.59    7.27
  -1  13  -8   15.61    8.06
  -1  12  15    8.78    5.89
  -1  12  15    6.37    3.69
  -1  12  14   23.15    8.94
  -1  12  14   14.35    6.52
  -1  12  13   -3.74    5.49
  -1  12  13    2.29    3.37
  -1  12  12   22.75    8.74
  -1  12  12   14.51    5.20
  -1  12  11    1.68    1.19
  -1  12  11   -5.04    6.48
  -1  12  10    1.15    1.07
  -1  12  10   -1.70    6.35
  -1  12   9    3.65    4.16
  -1  12   9   -1.99    5.47
  -1  12   8   -0.19    3.98
  -1  12   8   -1.35    0.98
  -1  12   7    1.94    3.00
  -1  12   7   14.14    9.46
  -1  12   7    6.37    4.48
  -1  12   6    2.29    5.82
  -1  12   6    5.32    4.27
  -1  12   6   -1.78    3.40
  -1  12   5   53.95   12.86
  -1  12   5   52.42   14.61
  -1  12   5   58.81   13.22
  -1  12   4   -0.82    4.70
  -1  12   4    0.05    1.15
  -1  12   4    0.76    3.31
  -1  12   3   37.80   11.20
  -1  12   3   39.49   10.34
  -1  12   3   41.49   10.81
  -1  12   2   -0.73    2.55
  -1  12   2    0.66    1.79
  -1  12   2   -1.86    2.73
  -1  12   1   -1.70    2.74
  -1  12   1   -3.64    7.75
  -1  12   1    2.40    2.10
  -1  12   0   54.21   12.19
  -1  12   0   44.05   11.61
  -1  12   0   53.67   11.78
  -1  12  -1   24.40    7.66
  -1  12  -1   18.68    5.41
  -1  12  -1   31.13    9.16
  -1  12  -2   -1.41    4.79
  -1  12  -2    4.80    3.98
  -1  12  -2    6.29    4.72
  -1  12  -3   74.04   18.91
  -1  12  -3   83.29   14.81
  -1  12  -3   81.32   13.68
  -1  12  -4    5.00    6.05
  -1  12  -4    1.45    1.90
  -1  12  -4   -0.05    2.14
  -1  12  -5   -1.35    2.29
  -1  12  -5   -0.29    1.76
  -1  12  -6   -3.52    4.36
  -1  12  -6   -0.20    3.39
  -1  12  -7    0.88    2.57
  -1  12  -7    2.18    3.41
  -1  12  -8    1.71    3.20
  -1  12  -8    9.02    6.10
  -1  12  -9   23.32    8.99
  -1  12  -9   22.20    7.14
  -1  12 -10    3.31    4.28
  -1  12 -10    4.18    2.54
  -1  12 -11   55.83   15.21
  -1  12 -11   47.13   11.15
  -1  12 -12    1.15    1.44
  -1  12 -12    3.36    4.25
  -1  11  17    2.12    2.96
  -1  11  17   -7.72    6.93
  -1  11  17   -3.69    5.94
  -1  11  16   -3.92    5.77
  -1  11  16    4.51    3.91
  -1  11  16   -6.19    7.78
  -1  11  15   -2.64    5.25
  -1  11  15   -6.10    6.91
  -1  11  15    0.60    1.21
  -1  11  14    1.82    4.35
  -1  11  14   10.54    6.05
  -1  11  14    1.45    3.50
  -1  11  13    1.25    6.46
  -1  11  13    8.39    5.05
  -1  11  12    3.34    3.84
  -1  11  12   16.21    7.19
  -1  11  11   15.64    4.78
  -1  11  11   15.72    7.19
  -1  11  10   48.83   12.08
  -1  11  10   58.69   14.85
  -1  11  10   41.56   11.06
  -1  11   9   26.19   11.31
  -1  11   9   11.89    6.20
  -1  11   9   14.95    6.67
  -1  11   8   85.97   15.79
  -1  11   8   81.36   16.15
  -1  11   8   95.95   18.23
  -1  11   7    6.36    6.67
  -1  11   7    2.46    1.70
  -1  11   7    1.12    2.44
  -1  11   6   30.55   11.06
  -1  11   6   23.24    7.97
  -1  11   6   22.39    8.15
  -1  11   5   34.65    9.85
  -1  11   5   34.00    9.87
  -1  11   5   38.22   12.04
  -1  11   4   87.36   17.54
  -1  11   4   96.24   16.64
  -1  11   4   78.17   14.67
  -1  11   3   42.76   12.43
  -1  11   3   39.49    9.87
  -1  11   3   42.59   10.82
  -1  11   2   40.22   10.30
  -1  11   2   35.91    9.82
  -1  11   2   42.32   11.25
  -1  11   1    1.96    3.34
  -1  11   1   -1.01    2.45
  -1  11   1   -5.78    9.29
  -1  11   0   30.58    9.21
  -1  11   0   24.08    9.39
  -1  11   0   28.87    8.20
  -1  11  -1    3.09    6.57
  -1  11  -1    4.26    2.72
  -1  11  -1    4.89    2.88
  -1  11  -2   -1.28    2.59
  -1  11  -2    2.74    2.13
  -1  11  -2    2.31    6.03
  -1  11  -3   37.33   12.30
  -1  11  -3   31.30    8.34
  -1  11  -3   36.39    9.75
  -1  11  -4  191.53   28.24
  -1  11  -4  190.20   19.94
  -1  11  -4  205.05   23.62
  -1  11  -5   24.18    7.06
  -1  11  -5   26.90    9.02
  -1  11  -5   18.43    8.71
  -1  11  -6   47.84   14.41
  -1  11  -6   36.62    9.86
  -1  11  -7    0.13    2.21
  -1  11  -7    3.21    3.83
  -1  11  -8    8.00    3.45
  -1  11  -8   14.04    7.10
   1 -11   9   64.39   11.91
  -1  11  -9   63.15   15.69
  -1  11  -9   53.49   11.87
  -1  11 -10   15.00    6.80
   1 -11  10   10.58    5.44
  -1  11 -10   16.90    9.69
  -1  11 -11   36.49   10.50
   1 -11  11   38.69    9.73
  -1  11 -11   52.76   14.81
  -1  11 -12   42.70   12.64
  -1  11 -12   48.68   11.94
   1 -11  12   38.44    9.78
  -1  11 -13   13.50    7.42
   1 -11  13    8.15    3.80
  -1  11 -13   12.51    7.18
   1 -11  14    0.36    2.32
  -1  11 -14    6.88    5.94
  -1  11 -14    8.54    7.09
  -1  11 -15    9.71    6.17
  -1  11 -15    9.25    6.26
   1 -11  15    1.35    1.40
  -1  10  19    3.97    2.27
  -1  10  19    7.35    4.22
  -1  10  18   12.58    5.59
  -1  10  18    2.57    3.52
  -1  10  17    7.73    3.50
  -1  10  17    3.44    2.25
  -1  10  16    4.58    3.76
  -1  10  16   -1.35    5.63
  -1  10  16    4.87    4.81
  -1  10  15   66.21   14.52
  -1  10  15   69.49   15.06
  -1  10  15   68.23   13.23
  -1  10  14    5.14    2.49
  -1  10  14   11.76    6.30
  -1  10  14    5.62    4.34
  -1  10  13   51.45   12.52
  -1  10  13   55.16   13.13
  -1  10  13   59.02   11.82
  -1  10  12   -4.72    7.16
  -1  10  12   10.35    4.95
  -1  10  12   -0.15    4.40
  -1  10  11   42.70    9.08
  -1  10  11   46.93   11.60
  -1  10  11   52.91   12.58
  -1  10  10   27.95   10.51
  -1  10  10   34.33   11.16
  -1  10  10   24.27    8.48
  -1  10   9  103.37   17.04
  -1  10   9  109.23   18.91
  -1  10   9  111.01   18.77
  -1  10   8   42.47   11.46
  -1  10   8   44.80   11.41
  -1  10   8   35.42   10.13
  -1  10   7   27.22    8.88
  -1  10   7   27.77    9.15
  -1  10   7   28.89    8.88
  -1  10   6   25.01    8.14
  -1  10   6   30.85    9.84
  -1  10   6   29.66    9.65
  -1  10   5    0.13    2.42
  -1  10   5    1.85    1.07
  -1  10   5    2.04    2.15
  -1  10   4   -3.97    4.38
  -1  10   4   -0.62    3.97
  -1  10   4   -0.43    2.89
  -1  10   3   -0.74    2.84
  -1  10   3   -2.83    4.90
  -1  10   3    2.06    1.43
  -1  10   2   17.94    5.65
  -1  10   2   16.96    5.23
  -1  10   2   22.10    7.29
  -1  10   1   44.49   11.75
  -1  10   1   53.45   10.85
  -1  10   1   52.99   11.82
  -1  10   0   12.46    6.53
  -1  10   0    8.41    4.38
  -1  10   0    7.62    3.21
  -1  10  -1   46.43   12.57
  -1  10  -1   42.85    9.47
  -1  10  -1   44.04   10.40
  -1  10  -2   16.26    7.05
  -1  10  -2   14.08    6.23
  -1  10  -2    9.85    3.96
  -1  10  -3    0.70    3.67
  -1  10  -3   -2.19    1.69
   1 -10   3   -1.08    0.76
  -1  10  -3    0.28    0.73
  -1  10  -4   53.83   10.26
  -1  10  -4   47.25   13.41
  -1  10  -4   59.45   13.59
   1 -10   4   50.72    8.71
  -1  10  -5    2.39    2.14
   1 -10   5    4.00    2.78
  -1  10  -5    7.14    3.46
  -1  10  -6  122.04   14.13
  -1  10  -6  130.42   18.89
   1 -10   6  120.26   14.64
  -1  10  -6  130.82   21.93
   1 -10   7   34.90    8.26
  -1  10  -7   33.29   11.08
  -1  10  -7   29.00    8.71
  -1  10  -8    2.85    3.33
   1 -10   8    7.27    3.51
  -1  10  -8    0.94    3.58
  -1  10  -9    5.15    3.35
   1 -10   9    7.16    3.70
  -1  10  -9    0.66    3.88
  -1  10 -10    5.91    4.61
   1 -10  10    4.44    3.20
  -1  10 -10    7.59    5.38
  -1  10 -11   20.13    8.56
   1 -10  11   13.38    5.52
  -1  10 -12   31.97   11.76
   1 -10  12   24.69    7.70
   1 -10  13    6.86    4.72
  -1  10 -13   17.27    9.77
  -1  10 -14   25.55   10.64
   1 -10  14   13.89    5.88
  -1  10 -15   33.56   12.02
   1 -10  15   17.34    6.52
   1 -10  16   -0.10    1.85
   1 -10  17   -3.78    4.66
  -1   9  21   -4.16    4.89
  -1   9  21    3.55    4.04
  -1   9  20   30.17    9.06
  -1   9  20   21.24    7.30
  -1   9  19   -1.09    1.74
  -1   9  19   -5.41    6.15
  -1   9  18    9.69    4.41
  -1   9  18   18.17    6.97
  -1   9  17   -7.08    7.25
  -1   9  17    3.01    2.77
  -1   9  16   12.12    5.70
  -1   9  16    4.65    1.36
  -1   9  16   14.99    8.09
  -1   9  15    2.46    4.14
  -1   9  15   10.15    6.85
  -1   9  15   14.01    5.85
  -1   9  14   83.25   15.79
  -1   9  14   79.93   14.00
  -1   9  14   75.02   14.74
  -1   9  13   11.53    6.84
  -1   9  13   11.75    4.30
  -1   9  13   11.94    5.95
  -1   9  12    3.39    1.72
  -1   9  12    2.38    2.22
  -1   9  11   -0.43    1.89
  -1   9  11   -4.30    4.15
  -1   9  10   30.69    9.59
  -1   9  10   13.12    4.26
  -1   9  10   26.27    9.90
  -1   9  10   26.66    8.74
  -1   9   9   -2.28    2.31
  -1   9   9    4.83    6.20
  -1   9   9    4.10    4.91
  -1   9   9   -8.99    6.18
  -1   9   8   21.25    7.82
  -1   9   8   18.26    6.70
  -1   9   8   24.54    8.53
  -1   9   7   28.52    8.12
  -1   9   7   33.21    9.75
  -1   9   7   34.77    9.14
  -1   9   6   67.31   13.23
  -1   9   6   82.92   14.74
  -1   9   6   68.62   13.10
  -1   9   5  132.37   18.34
  -1   9   5  130.23   18.44
  -1   9   5  124.73   17.81
  -1   9   4   27.75    8.81
  -1   9   4   20.72    7.11
  -1   9   4   21.71    7.18
   1  -9  -4   22.02    5.02
  -1   9   3  155.94   19.00
  -1   9   3  150.07   19.32
  -1   9   3  152.04   19.45
   1  -9  -3  159.79   13.80
  -1   9   2   21.68    7.20
   1  -9  -2   26.04    5.97
  -1   9   2   16.53    6.63
  -1   9   2   15.94    5.15
  -1   9   1   25.13    9.21
  -1   9   1   19.56    5.72
  -1   9   1   14.92    5.77
   1  -9  -1   20.78    5.63
  -1   9   0   11.57    7.02
  -1   9   0    7.61    4.39
  -1   9   0    5.53    2.41
   1  -9   0    9.04    4.02
  -1   9  -1   -0.45    3.42
  -1   9  -1   -2.23    2.97
  -1   9  -1    5.82    3.57
  -1   9  -2  203.15   23.58
  -1   9  -2  210.84   25.51
  -1   9  -2  206.50   19.77
  -1   9  -3   98.57   17.45
  -1   9  -3  117.63   18.10
  -1   9  -3  103.28   13.62
  -1   9  -4    1.74    4.14
  -1   9  -4    9.38    7.11
  -1   9  -4    4.18    2.28
   1  -9   4    3.59    2.34
   1  -9   5   60.19    9.42
  -1   9  -5   56.64    9.24
  -1   9  -5   64.95   13.87
  -1   9  -5   60.79   13.99
  -1   9  -6    2.32    1.70
  -1   9  -6    0.95    2.19
   1  -9   6    1.53    2.08
  -1   9  -7    3.11    1.68
  -1   9  -7    6.70    3.48
   1  -9   7    3.14    2.00
  -1   9  -8    7.15    5.33
   1  -9   8   33.91    7.95
   1  -9   9   23.74    6.83
  -1   9  -9    6.28    1.89
  -1   9 -10  142.10   21.72
   1  -9  10  120.37   15.76
  -1   9 -11   55.24   14.62
   1  -9  11   35.76    8.87
   1  -9  12    2.10    3.65
   1  -9  13    4.17    3.33
   1  -9  14   15.18    6.09
   1  -9  15    5.93    3.35
   1  -9  16   22.98    8.00
   1  -9  17   -2.45    3.87
   1  -9  18   31.90    9.37
   1  -9  19   -2.26    3.67
  -1   8  22    6.26    4.18
  -1   8  22    2.06    2.64
  -1   8  21   -4.15    5.50
  -1   8  21    4.61    4.63
  -1   8  20    1.16    1.18
  -1   8  20    3.04    3.38
  -1   8  19   18.44    6.58
  -1   8  19   24.75    7.68
  -1   8  18    1.46    2.55
  -1   8  18    8.37    5.40
  -1   8  17    3.01    3.36
  -1   8  17   -6.94    7.06
  -1   8  16   -5.69    6.15
  -1   8  16    2.44    3.22
  -1   8  16    6.88    5.91
  -1   8  15    1.78    3.09
  -1   8  15    1.25    4.06
  -1   8  15   -2.62    3.51
  -1   8  15    0.19    0.72
  -1   8  14   39.48    7.21
  -1   8  14   35.72    8.89
  -1   8  14   43.01   11.41
  -1   8  14   34.26   10.37
  -1   8  13    4.82    6.93
  -1   8  13    1.80    2.66
  -1   8  13   -0.15    1.18
  -1   8  13   -0.86    2.31
  -1   8  12   24.68    6.68
  -1   8  12   22.85    7.51
  -1   8  12   30.80    9.86
  -1   8  11   49.61    9.57
  -1   8  11   50.46   12.76
  -1   8  11   51.08   10.69
  -1   8  10  409.83   32.91
  -1   8  10  409.05   28.02
  -1   8  10  402.00   31.11
  -1   8   9  113.28   14.81
  -1   8   9  119.62   16.05
  -1   8   9  111.80   16.20
  -1   8   9  113.44   17.52
  -1   8   8  151.14   20.07
  -1   8   8  153.68   18.84
  -1   8   8  156.18   17.27
  -1   8   8  165.71   18.85
  -1   8   7  121.05   14.92
  -1   8   7  134.86   17.53
  -1   8   7  121.49   17.48
  -1   8   7  136.38   17.12
  -1   8   6   16.78    6.11
  -1   8   6   16.61    5.69
  -1   8   6   19.56    7.75
   1  -8  -6   18.61    3.63
  -1   8   5  612.60   35.72
  -1   8   5  597.87   36.86
  -1   8   5  594.72   36.74
   1  -8  -5  614.43   22.74
  -1   8   4    5.77    3.97
  -1   8   4    3.57    3.20
   1  -8  -4    2.39    1.60
  -1   8   4    1.01    2.07
  -1   8   3  300.71   25.13
  -1   8   3  298.95   25.20
  -1   8   3  274.20   25.13
   1  -8  -3  298.77   17.66
  -1   8   2  125.33   16.80
   1  -8  -2  129.82   12.18
  -1   8   2  124.49   16.66
  -1   8   2  133.01   16.38
  -1   8   1  157.80   17.52
  -1   8   1  151.08   19.17
  -1   8   1  138.90   18.49
   1  -8  -1  155.25   14.01
  -1   8   0   -2.28    4.05
  -1   8   0    3.07    3.58
  -1   8   0   -1.06    2.93
   1  -8   0    1.90    1.02
  -1   8  -1   13.73    5.39
  -1   8  -1    8.71    3.09
   1  -8   1   10.87    4.24
  -1   8  -1    6.13    1.87
  -1   8  -2   15.39    5.01
   1  -8   2   12.15    4.37
  -1   8  -2   12.31    4.90
  -1   8  -2   12.23    6.43
  -1   8  -3  462.48   27.07
  -1   8  -3  477.67   35.63
  -1   8  -3  499.65   36.76
  -1   8  -4   56.15   12.00
  -1   8  -4   49.76   11.54
  -1   8  -4   51.65    8.68
   1  -8   4   50.70    8.14
  -1   8  -5  347.18   31.61
  -1   8  -5  350.00   21.86
  -1   8  -5  378.27   33.36
   1  -8   5  364.34   22.95
  -1   8  -6   87.66   10.40
   1  -8   6   94.47   11.81
  -1   8  -7   92.39   10.48
   1  -8   7   86.54   11.88
   1  -8   8   46.62    8.77
  -1   8  -8   20.07    2.79
   1  -8   9  102.71   13.71
   1  -8  10   21.32    5.98
   1  -8  11  314.08   25.60
   1  -8  12    7.54    4.67
   1  -8  13   19.10    6.88
   1  -8  14    5.44    3.98
   1  -8  15    3.87    4.67
   1  -8  16   63.46   12.89
   1  -8  17   36.01   10.23
   1  -8  18    1.00    2.58
   1  -8  19   20.12    6.70
   1  -8  20    3.13    1.42
  -1   7  23   13.08    6.34
  -1   7  23    7.24    3.77
  -1   7  22    2.55    2.99
  -1   7  22   -0.20    0.61
  -1   7  22    0.01    1.57
  -1   7  21   12.38    4.97
  -1   7  21    6.23    3.45
  -1   7  21    9.01    4.87
  -1   7  20   10.63    4.68
  -1   7  20    4.43    2.59
  -1   7  20    7.59    5.05
  -1   7  19   59.01   10.26
  -1   7  19   49.66   11.00
  -1   7  19   55.21   11.09
  -1   7  18    2.13    3.29
  -1   7  18    4.54    3.63
  -1   7  18    4.37    2.94
  -1   7  17    6.19    3.49
  -1   7  17    7.53    4.31
  -1   7  17    4.73    1.93
  -1   7  16   88.58   13.16
  -1   7  16   86.89   13.99
  -1   7  16   86.93   11.23
  -1   7  16   87.36   16.17
  -1   7  15   77.69   12.37
  -1   7  15   84.86   10.76
  -1   7  15   83.03   15.71
  -1   7  15   80.51   14.30
  -1   7  14   58.91   12.63
  -1   7  14   39.77    7.10
  -1   7  14   45.39    9.36
  -1   7  14   48.63   11.40
  -1   7  13   59.98   12.82
  -1   7  13   54.66    8.02
  -1   7  13   55.64   10.17
  -1   7  13   54.27   11.51
  -1   7  12  143.82   18.38
  -1   7  12  157.61   16.71
  -1   7  12  172.06   20.43
  -1   7  12  155.05   13.24
  -1   7  11    1.61    1.52
  -1   7  11    0.44    1.58
  -1   7  11    0.27    0.79
  -1   7  11    3.81    5.60
  -1   7  10  332.25   27.78
  -1   7  10  314.73   26.54
  -1   7  10  331.04   23.28
  -1   7  10  336.06   18.81
  -1   7   9    6.82    4.43
  -1   7   9    5.16    1.98
  -1   7   9    6.83    4.13
  -1   7   9    8.25    5.52
  -1   7   8  545.39   31.04
   1  -7  -8  487.30   17.26
  -1   7   8  512.06   28.91
  -1   7   8  520.69   33.57
  -1   7   8  515.77   32.78
  -1   7   7   17.38    6.80
  -1   7   7   15.48    5.62
  -1   7   7   15.03    4.62
   1  -7  -7   12.84    2.88
  -1   7   7   12.08    4.75
   1  -7  -6   18.91    3.55
  -1   7   6   21.99    6.13
  -1   7   6   25.68    7.78
  -1   7   6   22.74    6.71
  -1   7   6   18.62    4.71
  -1   7   5  242.11   20.36
  -1   7   5  228.79   21.36
  -1   7   5  232.70   19.47
   1  -7  -5  216.14   12.57
  -1   7   5  254.85   22.26
  -1   7   4   63.80   11.40
   1  -7  -4   56.73    6.65
  -1   7   4   58.41    9.98
  -1   7   4   59.47   11.11
   1  -7  -3   94.82    9.00
  -1   7   3  106.31   13.45
  -1   7   3  101.77   14.69
  -1   7   3  113.14   14.35
   1  -7  -2   65.93    7.92
  -1   7   2   83.79   12.03
  -1   7   2   67.23   11.93
  -1   7   2   78.07   11.95
   1  -7  -1   95.96   10.11
  -1   7   1   90.35   13.88
  -1   7   1  104.48   13.21
  -1   7   1   99.49   13.91
   1  -7   0  227.26   16.17
  -1   7   0  237.94   21.37
  -1   7   0  213.74   22.15
  -1   7   0  238.15   19.35
  -1   7  -1    5.07    2.27
   1  -7   1    8.49    3.28
  -1   7  -1    8.56    6.20
  -1   7  -1    5.68    2.57
  -1   7  -2   34.40    7.88
   1  -7   2   29.24    6.58
  -1   7  -2   32.09    9.50
  -1   7  -2   30.84    6.35
  -1   7  -3   92.12   15.73
  -1   7  -3   96.43   11.27
  -1   7  -3   93.30   14.34
  -1   7  -4  169.17   21.75
  -1   7  -4  183.98   21.04
  -1   7  -4  173.75   14.54
   1  -7   5  183.54   15.43
  -1   7  -5  187.47   23.14
  -1   7  -5  181.11   14.29
   1  -7   6  420.26   24.14
  -1   7  -6  377.23   20.04
   1  -7   7    1.38    1.98
  -1   7  -7    2.36    1.98
   1  -7   8    5.20    2.87
   1  -7   9    1.86    0.36
   1  -7  10   53.63    9.99
   1  -7  11   55.13   10.49
   1  -7  12   69.45   12.18
   1  -7  13    1.89    2.85
   1  -7  14   36.07    9.58
   1  -7  15   16.51    6.49
   1  -7  16    6.09    3.92
   1  -7  17    0.86    3.25
   1  -7  18   -2.17    2.23
   1  -7  19    7.09    4.48
   1  -7  20   28.62    9.57
   1  -7  21   -2.23    2.13
   1  -7  22   -0.30    1.23
  -1   6  24    4.13    3.60
  -1   6  24    9.05    4.96
  -1   6  24    7.94    4.93
  -1   6  23   10.27    4.95
  -1   6  23   10.50    5.30
  -1   6  23    6.42    3.50
  -1   6  22    1.26    2.87
  -1   6  22    1.90    2.02
  -1   6  22    0.77    3.30
  -1   6  21   23.30    7.57
  -1   6  21   27.75    7.39
  -1   6  21   29.21    8.44
  -1   6  20   42.31    9.81
  -1   6  20   46.71    9.56
  -1   6  20   36.84    9.23
  -1   6  19    1.65    1.64
  -1   6  19    0.23    0.62
  -1   6  18    0.77    1.43
  -1   6  18   -0.11    1.98
  -1   6  18   -2.63    3.51
  -1   6  17    2.00    2.17
  -1   6  17   -1.88    4.98
  -1   6  17    2.33    2.51
  -1   6  16    2.13    1.87
  -1   6  16   -1.32    4.44
  -1   6  16    3.17    2.30
  -1   6  15   58.63    8.80
  -1   6  15   59.73   11.77
  -1   6  15   61.08   12.93
  -1   6  15   53.31    9.69
  -1   6  14    7.22    3.08
  -1   6  14   10.33    5.99
  -1   6  14    6.31    3.52
  -1   6  14   11.38    5.61
   1  -6 -13   16.06    3.29
  -1   6  13   18.33    6.29
  -1   6  13   18.21    7.03
  -1   6  13   16.81    4.38
  -1   6  13   16.41    5.10
   1  -6 -12    0.29    0.56
  -1   6  12    1.51    1.91
  -1   6  12   -0.27    1.24
  -1   6  12   -0.73    0.59
  -1   6  12    3.71    3.94
  -1   6  11    1.31    1.02
  -1   6  11    3.41    3.11
  -1   6  11    5.70    5.29
  -1   6  11    3.93    2.60
   1  -6 -11    0.06    0.86
   1  -6 -10  128.90    9.05
  -1   6  10  142.24   11.34
  -1   6  10  134.92   16.61
  -1   6  10  139.08   14.28
  -1   6  10  141.02   16.75
  -1   6   9  251.47   18.81
  -1   6   9  251.49   14.72
  -1   6   9  237.54   21.68
   1  -6  -9  239.21   11.97
  -1   6   9  242.89   21.94
  -1   6   8   19.47    6.04
  -1   6   8   11.64    2.98
   1  -6  -8    8.31    2.08
  -1   6   8   11.18    4.40
  -1   6   8    9.93    3.73
  -1   6   8   11.23    4.56
  -1   6   7    6.62    4.41
  -1   6   7    5.88    3.27
  -1   6   7    6.77    3.22
   1  -6  -7    6.15    1.74
  -1   6   7    4.37    2.80
  -1   6   6  166.12   17.24
   1  -6  -6  146.53    9.19
  -1   6   6  160.54   16.64
  -1   6   6  162.59   14.58
  -1   6   6  167.81   15.52
  -1   6   5   17.45    5.40
  -1   6   5   17.60    5.69
   1  -6  -5   17.65    3.32
  -1   6   5   16.78    4.99
  -1   6   5   17.01    4.43
  -1   6   4  682.90   31.02
  -1   6   4  675.74   32.94
  -1   6   4  686.86   31.40
  -1   6   4  681.18   34.84
   1  -6  -4  653.15   20.59
  -1   6   3   92.66   12.66
  -1   6   3   96.48   12.21
   1  -6  -3   83.10    7.72
  -1   6   3   93.20   11.46
  -1   6   2   77.76   10.87
  -1   6   2   81.52   11.86
  -1   6   2   81.57   11.12
   1  -6  -2   69.64    7.29
   1  -6  -1   40.72    6.06
  -1   6   1   48.49    8.34
  -1   6   1   40.35    8.57
  -1   6   1   41.53    7.97
  -1   6   0   29.19    6.29
   1  -6   0   34.44    5.70
  -1   6   0   26.96    6.27
  -1   6   0   29.85    7.78
  -1   6  -1  281.66   18.93
  -1   6  -1  274.47   21.45
  -1   6  -1  277.86   25.22
   1  -6   1  282.66   17.20
  -1   6  -2   34.00    6.17
   1  -6   2   40.72    6.94
  -1   6  -2   31.97    8.66
  -1   6  -2   37.11    7.60
  -1   6  -3   44.68    6.96
   1  -6   3   48.87    7.83
  -1   6  -3   45.96    8.78
  -1   6  -3   45.47   10.60
  -1   6  -4   59.59   12.96
  -1   6  -4   55.35    7.46
  -1   6  -5   61.81    7.53
  -1   6  -5   50.22   11.21
   1  -6   5   67.68    8.60
  -1   6  -6    0.13    0.82
   1  -6   6    0.51    0.88
  -1   6  -7   32.30    5.22
   1  -6   7   29.05    6.14
   1  -6   8   85.60   10.85
   1  -6   9  126.24   14.09
   1  -6  10   94.72   12.95
   1  -6  11    0.13    1.00
   1  -6  12   93.28   13.58
   1  -6  13   35.59    9.08
   1  -6  14   24.20    7.88
   1  -6  15  169.28   19.74
   1  -6  16   44.37   10.37
   1  -6  17   53.57   11.76
   1  -6  18    1.00    0.71
   1  -6  19    8.48    4.00
   1  -6  20    9.41    5.35
   1  -6  21   38.25   10.82
   1  -6  22    0.57    2.90
   1  -6  23    8.73    5.06
  -1   5  25   -1.02    3.34
  -1   5  25    1.68    2.05
  -1   5  24    3.14    2.10
  -1   5  24    7.84    4.08
  -1   5  23    3.23    2.56
  -1   5  23    4.03    3.57
  -1   5  23    5.70    4.11
  -1   5  22   -2.50    4.71
  -1   5  22    2.53    3.07
  -1   5  22    0.22    0.85
  -1   5  21    0.93    3.35
  -1   5  21    4.95    2.80
  -1   5  21    9.37    4.38
  -1   5  20    7.34    3.61
  -1   5  20    4.02    0.99
  -1   5  20    7.77    3.66
  -1   5  19   54.12   10.42
  -1   5  19   65.94   10.78
  -1   5  19   59.97   10.75
  -1   5  18    5.44    2.61
  -1   5  18    4.47    0.74
  -1   5  18    6.95    3.98
  -1   5  17   25.36    6.12
  -1   5  17   28.03    6.99
  -1   5  17   31.58    7.11
  -1   5  16   72.72   11.84
  -1   5  16   67.41   10.56
  -1   5  16   78.65   10.39
  -1   5  15   53.77    9.96
  -1   5  15   43.39    7.49
  -1   5  15   40.55    8.03
  -1   5  14    5.44    2.05
  -1   5  14    9.72    5.19
  -1   5  14    8.78    5.20
  -1   5  14    4.71    2.53
  -1   5  13   19.67    7.01
  -1   5  13   16.76    4.95
  -1   5  13   17.56    4.52
  -1   5  13   21.26    6.56
  -1   5  12   35.08    5.97
  -1   5  12   33.75    6.69
  -1   5  12   37.93    8.62
  -1   5  12   38.54    8.56
  -1   5  11 1070.58   31.99
  -1   5  11 1054.39   44.90
   1  -5 -11 1067.36   24.26
  -1   5  11 1068.37   38.53
  -1   5  11 1050.16   43.08
  -1   5  10   22.06    6.73
   1  -5 -10   19.29    3.19
  -1   5  10   18.87    4.94
  -1   5  10   18.84    4.07
  -1   5  10   17.76    5.58
  -1   5   9  548.59   25.92
  -1   5   9  538.36   29.79
   1  -5  -9  536.06   16.18
  -1   5   9  530.25   20.26
  -1   5   9  541.60   30.46
  -1   5   8   98.84   10.76
  -1   5   8   95.56   12.55
  -1   5   8   93.59   12.42
  -1   5   8  101.01    8.40
   1  -5  -8   97.45    6.83
  -1   5   7  605.38   27.21
  -1   5   7  602.14   30.62
  -1   5   7  604.41   19.57
  -1   5   7  610.96   26.09
  -1   5   7  599.88   30.21
   1  -5  -7  583.86   16.56
  -1   5   6  553.74   25.79
   1  -5  -6  534.69   15.83
  -1   5   6  538.33   24.33
  -1   5   6  552.63   18.37
  -1   5   6  547.00   28.53
  -1   5   6  534.72   27.88
  -1   5   5  487.12   26.49
  -1   5   5  479.98   23.72
   1  -5  -5  469.45   14.76
  -1   5   4  355.16   22.47
   1  -5  -4  340.73   12.74
  -1   5   3  813.62   32.25
   1  -5  -3  774.85   20.28
  -1   5   3  804.64   34.53
  -1   5   2  155.89   13.89
  -1   5   2  155.79   15.66
   1  -5  -2  143.26    9.24
  -1   5   1   24.12    5.97
  -1   5   1   26.97    5.52
   1  -5  -1   21.21    3.77
  -1   5   0   89.26   12.81
   1  -5   0   85.22    8.01
  -1   5   0   89.64    9.80
  -1   5  -1   35.53    6.56
  -1   5  -1   32.07    8.17
   1  -5   1   30.89    5.17
  -1   5  -1   34.92    5.86
   1  -5   2  496.66   21.81
  -1   5  -2  493.92   21.79
  -1   5  -2  477.11   34.21
  -1   5  -2  497.83   26.50
   1  -5   3  546.20   23.83
  -1   5  -3  536.08   21.61
  -1   5  -3  512.26   37.82
  -1   5  -4   70.35    7.44
   1  -5   4   76.95    8.05
   1  -5   5  818.25   28.43
  -1   5  -5  778.38   24.03
  -1   5  -6   72.76    7.14
   1  -5   6   67.93    8.55
   1  -5   7   16.51    4.37
   1  -5   8  121.71   12.64
   1  -5   9   28.49    6.51
   1  -5  10  963.33   38.29
   1  -5  11   50.30    9.23
   1  -5  12    4.55    3.19
   1  -5  12    4.23    1.35
   1  -5  13   15.60    6.19
   1  -5  14   34.56    8.75
   1  -5  15   90.91   14.01
   1  -5  16    8.43    4.33
   1  -5  17    4.03    2.40
   1  -5  18   89.09   15.03
   1  -5  19   -2.77    4.25
   1  -5  20    0.05    1.54
   1  -5  21    1.39    2.97
   1  -5  22    0.36    1.05
   1  -5  23   25.73   10.44
   1  -5  24    4.02    3.86
  -1   4  25   -0.08    1.49
  -1   4  24   19.63    6.46
  -1   4  23    0.64    2.07
  -1   4  22   44.46   10.15
  -1   4  22   47.61    9.09
  -1   4  21    6.01    2.83
  -1   4  21    2.70    2.50
  -1   4  20   16.26    5.36
  -1   4  20   19.57    6.40
  -1   4  19    0.96    1.63
  -1   4  19    4.47    4.80
  -1   4  19    3.53    3.15
  -1   4  18  155.05   17.18
  -1   4  18  154.39   16.44
  -1   4  18  161.86   16.57
  -1   4  17   65.95   10.95
  -1   4  17   67.87   10.81
  -1   4  17   71.97   10.72
  -1   4  16  210.25   18.80
  -1   4  16  208.93   17.70
  -1   4  16  207.96   18.54
  -1   4  15    5.31    3.69
  -1   4  15    1.42    1.19
  -1   4  15    2.79    2.16
  -1   4  14  288.10   21.57
  -1   4  14  286.13   18.94
  -1   4  14  288.86   21.20
  -1   4  13  130.40   16.51
  -1   4  13  126.40   12.01
  -1   4  13  127.58   13.77
  -1   4  13  127.01   14.12
  -1   4  12  110.39   12.95
  -1   4  12  108.11   10.50
  -1   4  12  100.40   13.86
  -1   4  12  101.14   11.34
  -1   4  12   99.53   11.58
  -1   4  11  213.69   17.69
  -1   4  11  213.44   16.63
  -1   4  11  220.66   14.33
  -1   4  11  210.88   19.06
  -1   4  11  207.93   16.16
  -1   4  10  457.55   23.15
  -1   4  10  438.52   19.25
  -1   4  10  453.51   25.44
  -1   4  10  431.50   26.76
  -1   4  10  438.15   22.80
  -1   4   9 1043.98   33.94
  -1   4   9 1058.55   34.21
  -1   4   9 1024.02   39.81
  -1   4   9 1049.74   37.96
  -1   4   9 1038.39   28.00
  -1   4   8  244.79   18.57
  -1   4   8  237.04   17.93
  -1   4   8  241.53   12.65
   1  -4  -7  238.11    8.84
  -1   4   7  230.29   17.12
  -1   4   7  237.34   17.79
  -1   4   7  236.65   11.59
  -1   4   6    1.06    0.91
   1  -4  -6    1.46    0.77
  -1   4   6    0.73    1.02
  -1   4   5  315.51   11.75
  -1   4   5  311.22   19.27
   1  -4  -5  332.17   10.44
  -1   4   4  311.90   11.49
  -1   4   4  302.28   18.66
   1  -4  -4  301.55    9.94
   1  -4  -3  458.01   12.61
  -1   4   3  459.53   22.96
  -1   4   2  526.76   25.07
   1  -4  -2  506.69   14.16
  -1   4   1    8.46    2.86
  -1   4   1    5.48    2.05
   1  -4  -1    6.45    1.71
  -1   4   0  562.80   22.06
   1  -4   0  565.33   17.83
  -1   4  -1   13.02    3.05
  -1   4  -1   16.55    5.61
   1  -4   1   19.52    3.66
   1  -4   2   13.13    3.24
  -1   4  -2   13.98    2.98
  -1   4  -2   14.01    4.73
  -1   4  -3  511.59   18.27
  -1   4  -4    0.64    0.74
   1  -4   4   -0.41    0.91
   1  -4   5  846.06   26.43
  -1   4  -5  838.76   21.92
   1  -4   6  170.24   12.44
   1  -4   7   31.01    5.79
   1  -4   8   20.26    4.92
   1  -4   9   34.10    6.67
   1  -4  10    7.43    3.46
   1  -4  10    2.60    1.05
   1  -4  11    1.73    0.92
   1  -4  11    2.98    2.09
   1  -4  12   21.75    3.14
   1  -4  12   23.86    6.45
   1  -4  13   15.14    5.43
   1  -4  13   13.92    2.65
   1  -4  14  330.37   25.06
   1  -4  14  340.16   13.56
   1  -4  15    5.72    3.76
   1  -4  16   -1.29    3.19
   1  -4  17    6.21    2.91
   1  -4  18    7.12    4.10
   1  -4  19   17.26    7.32
   1  -4  20   22.02    7.80
   1  -4  21    0.85    3.26
   1  -4  22   14.21    6.11
   1  -4  23   -0.51    2.15
   1  -4  24    5.23    5.17
   1  -4  25    5.89    5.34
  -1   3  26    2.25    1.42
  -1   3  25    2.68    0.58
  -1   3  24    3.79    3.56
  -1   3  23   -2.30    3.23
  -1   3  22   26.58    8.40
  -1   3  22   14.95    5.61
  -1   3  21   22.38    7.42
  -1   3  21   22.35    5.64
  -1   3  21   15.64    5.63
  -1   3  20   13.69    5.38
  -1   3  20   15.80    6.31
  -1   3  20   16.61    5.20
  -1   3  19   11.16    4.89
  -1   3  19    8.18    3.31
  -1   3  19   12.18    5.80
  -1   3  18   11.04    5.00
  -1   3  18    8.04    3.07
  -1   3  18   12.34    5.37
  -1   3  17    1.52    0.82
  -1   3  17    4.61    3.24
  -1   3  17    2.12    1.86
  -1   3  16  143.13   14.36
  -1   3  16  151.11   15.52
  -1   3  16  151.42   15.43
  -1   3  15    4.08    3.15
  -1   3  15    4.98    3.59
  -1   3  15    4.24    2.42
  -1   3  14   21.56    5.10
  -1   3  14   22.61    5.62
  -1   3  14   21.07    5.44
  -1   3  13   29.49    6.26
  -1   3  13   26.91    6.18
  -1   3  13   29.84    6.02
  -1   3  12   63.46    8.85
  -1   3  12   58.79   10.21
  -1   3  12   59.65    8.03
  -1   3  12   58.14    8.74
  -1   3  11  235.62   19.92
  -1   3  11  239.27   17.09
  -1   3  11  238.89   15.33
  -1   3  11  238.73   16.64
  -1   3  10    1.61    1.85
  -1   3  10    1.87    1.59
  -1   3  10    2.58    2.51
  -1   3  10    4.00    2.26
  -1   3   9  184.35   14.48
  -1   3   9  178.71   15.73
  -1   3   9  189.14   12.06
  -1   3   8    3.58    1.93
  -1   3   8    4.97    1.90
  -1   3   8    4.26    2.11
  -1   3   7    5.87    2.65
  -1   3   7    6.32    1.88
  -1   3   7    6.15    2.81
  -1   3   6  331.56   18.70
  -1   3   6  336.62   12.60
  -1   3   5  715.43   16.50
  -1   3   5  696.08   26.39
   1  -3  -5  695.78   11.36
  -1   3   4  122.52    5.97
  -1   3   4  111.66   10.20
  -1   3   3   41.85    6.09
  -1   3   3   47.20    3.38
  -1   3   2   11.88    3.21
   1  -3  -2   12.22    1.53
  -1   3   2   12.45    2.46
   1  -3  -1   33.84    3.08
  -1   3   1   31.70    5.32
  -1   3   0  929.79   24.18
  -1   3   0  956.74   31.50
   1  -3   0  936.84   18.66
  -1   3  -1  681.85   19.68
  -1   3  -1  755.90   33.02
   1  -3   2   16.64    2.54
  -1   3  -2   16.38    2.84
  -1   3  -3  104.69    6.96
   1  -3   3  106.55    7.26
  -1   3  -4  112.45    6.99
   1  -3   4  103.33    7.76
   1  -3   5   29.04    4.60
   1  -3   6    3.16    1.70
   1  -3   7  714.66   25.56
   1  -3   8   49.85    7.13
   1  -3   9  616.73   26.22
   1  -3   9  601.57   13.99
   1  -3  10   57.90    8.54
   1  -3  10   54.81    4.41
   1  -3  11  274.06   19.76
   1  -3  11  273.84   10.74
   1  -3  12  117.62   13.16
   1  -3  12  117.77    7.46
   1  -3  13  109.11   13.14
   1  -3  13  113.03    7.70
   1  -3  14   57.00    9.69
   1  -3  14   54.45    5.70
   1  -3  15  325.21   24.90
   1  -3  15  327.79   14.73
   1  -3  16  208.48   20.29
   1  -3  16  199.69   11.92
   1  -3  17  118.36   16.09
   1  -3  18   -0.63    1.32
   1  -3  19    4.72    2.25
   1  -3  20  121.63   17.90
   1  -3  21    7.56    4.85
   1  -3  22   14.74    6.90
   1  -3  23   32.43   10.34
   1  -3  24   23.57    8.90
   1  -3  25   12.23    7.41
  -1   2  26   -0.89    3.29
  -1   2  25   16.62    6.98
  -1   2  24   -0.54    2.09
  -1   2  23    5.79    4.62
  -1   2  23    8.43    4.58
  -1   2  22    3.80    3.80
  -1   2  22    4.34    4.59
  -1   2  21   25.69    8.24
  -1   2  21   25.78    7.52
  -1   2  20   23.82    7.59
  -1   2  20   22.97    5.46
  -1   2  20   23.65    6.73
  -1   2  19   37.90    9.01
  -1   2  19   35.56    6.57
  -1   2  19   35.18    7.82
  -1   2  18    9.83    5.03
  -1   2  18    6.34    2.75
  -1   2  18    6.59    3.71
  -1   2  17  143.67   15.10
  -1   2  17  147.37   16.06
  -1   2  17  148.11   13.26
  -1   2  16   17.08    4.49
  -1   2  16   13.05    4.20
  -1   2  16   16.61    5.12
  -1   2  15   60.87    8.33
  -1   2  15   57.56    8.89
  -1   2  15   62.35    9.54
  -1   2  14   64.76    9.55
  -1   2  14   62.18    8.34
  -1   2  14   61.01    8.94
  -1   2  13   46.25    7.67
  -1   2  13   47.83    7.06
  -1   2  13   44.81    7.44
  -1   2  12  578.77   25.83
  -1   2  12  578.04   24.68
  -1   2  12  583.80   26.20
  -1   2  11  618.91   25.34
  -1   2  11  635.36   25.28
  -1   2  11  628.05   26.14
  -1   2  10  258.43   15.90
  -1   2  10  253.20   15.30
  -1   2  10  254.77   19.42
  -1   2  10  258.50   15.76
  -1   2   9  741.01   24.35
  -1   2   9  694.64   30.34
  -1   2   9  736.31   25.80
  -1   2   9  750.01   26.24
  -1   2   8  151.96   13.41
  -1   2   8  161.02   11.75
  -1   2   8  164.12   10.59
  -1   2   7    1.76    1.69
  -1   2   7    0.31    0.65
  -1   2   7    1.24    1.28
  -1   2   6  853.95   25.22
  -1   2   6  827.94   27.45
  -1   2   6  848.81   20.20
  -1   2   5  100.24    9.12
  -1   2   5  105.63    6.29
  -1   2   4 3612.62   31.77
  -1   2   4 3486.32   50.30
  -1   2   3   56.76    3.21
  -1   2   3   51.52    5.73
  -1   2   2   16.10    2.94
  -1   2   1    3.03    1.50
  -1   2   1    2.06    0.85
  -1   2   0   19.57    2.31
  -1   2   0   18.84    2.75
  -1   2   0   23.01    4.06
   1  -2   1  320.53    7.80
  -1   2  -1  314.95   10.50
  -1   2  -1  311.62   10.78
  -1   2  -2  342.07   10.57
  -1   2  -2  348.32   11.05
   1  -2   2  350.95   10.01
  -1   2  -3   29.05    2.93
   1  -2   3   31.14    3.33
  -1   2  -4 2558.84   26.88
   1  -2   4 2347.24   33.72
   1  -2   5   40.71    4.77
  -1   2  -5   42.89    3.32
   1  -2   6  202.97    5.73
   1  -2   6  195.81   11.70
  -1   2  -6  215.93    7.21
   1  -2   7  124.89    9.93
   1  -2   7  121.61    5.03
   1  -2   8  144.24   11.40
   1  -2   8  137.88    6.12
   1  -2   9 1859.99   25.12
   1  -2   9 1874.60   44.39
   1  -2  10  174.82    8.38
   1  -2  10  174.87   14.25
   1  -2  11  271.89   11.35
   1  -2  11  279.04   18.84
   1  -2  12  115.24    7.87
   1  -2  12  116.53   12.86
   1  -2  13   56.11    5.83
   1  -2  13   57.10    9.10
   1  -2  14   99.16   12.69
   1  -2  14  100.90    8.13
   1  -2  15  133.44   15.68
   1  -2  15  131.47    9.77
   1  -2  16    1.40    1.04
   1  -2  16    4.16    1.28
   1  -2  17  126.46   10.48
   1  -2  17  122.26   15.58
   1  -2  18   -1.75    2.70
   1  -2  18    2.14    1.77
   1  -2  19   47.81   10.74
   1  -2  20   22.03    8.16
   1  -2  21    6.74    3.96
   1  -2  22   32.95    9.53
   1  -2  23   18.01    7.66
   1  -2  24    4.62    4.41
   1  -2  25    1.81    4.69
   1  -2  26    5.27    5.48
  -1   1  26    4.47    4.97
  -1   1  25   16.35    7.00
  -1   1  25   18.40    8.47
  -1   1  24   30.75    9.82
  -1   1  24   30.38    8.67
  -1   1  23   62.45   11.73
  -1   1  23   73.17   14.49
  -1   1  22   30.37    7.78
  -1   1  22   27.16    8.86
  -1   1  21    7.28    4.72
  -1   1  21    9.94    5.35
  -1   1  20   34.64    7.91
  -1   1  20   37.79    9.23
  -1   1  19   66.20   12.07
  -1   1  19   70.35   11.11
  -1   1  18    1.91    2.19
  -1   1  18   -0.28    1.17
  -1   1  18   -1.23    2.21
  -1   1  17  368.30   23.82
  -1   1  17  370.16   26.15
  -1   1  17  378.22   18.91
  -1   1  16  170.30   15.77
  -1   1  16  175.39   17.75
  -1   1  16  193.38   13.41
  -1   1  15  376.24   22.60
  -1   1  15  396.76   18.96
  -1   1  15  387.31   24.72
  -1   1  14    7.02    2.70
  -1   1  14    5.35    1.92
  -1   1  14    4.59    2.02
  -1   1  13   98.72    9.23
  -1   1  13   90.83   11.14
  -1   1  13   97.93   10.48
  -1   1  12    6.64    2.90
  -1   1  12    4.62    1.68
  -1   1  12    6.60    2.70
  -1   1  11  626.00   24.93
  -1   1  11  627.44   26.32
  -1   1  11  645.11   22.58
  -1   1  10   33.81    4.87
  -1   1  10   30.24    5.43
  -1   1  10   35.54    5.68
  -1   1   9 1489.25   32.43
  -1   1   9 1468.53   34.98
  -1   1   9 1454.77   35.79
  -1   1   8   22.91    4.17
  -1   1   8   26.00    4.51
  -1   1   8   25.39    5.47
  -1   1   8   25.49    3.92
  -1   1   7   45.69    5.36
  -1   1   7   43.37    5.10
  -1   1   7   46.95    6.80
  -1   1   6  298.21   12.60
  -1   1   6  288.03   15.36
  -1   1   6  311.08   13.01
  -1   1   5    1.43    0.77
  -1   1   5    1.09    0.68
  -1   1   5    1.21    1.14
  -1   1   4  404.96   11.42
  -1   1   4  406.31   13.31
  -1   1   4  401.62   15.27
  -1   1   3   96.46    6.90
  -1   1   3  102.32    3.94
  -1   1   3   98.54    4.73
  -1   1   2    3.14    0.66
  -1   1   2    3.19    0.93
  -1   1   2    3.70    1.21
  -1   1   1  465.47   11.73
  -1   1   1  442.90   12.81
  -1   1   0 1186.20   22.08
  -1   1   0 1342.32   19.49
  -1   1  -1   86.97    2.99
  -1   1  -1   87.65    4.54
   1  -1   1   85.59    3.37
   1  -1   2    4.32    0.97
   1  -1   3  178.27    7.45
   1  -1   4  942.16   19.92
   1  -1   5  768.04    9.96
   1  -1   5  726.25   19.49
   1  -1   6   71.05    3.74
   1  -1   6   64.94    6.51
   1  -1   7   46.91    3.52
   1  -1   7   45.78    5.78
   1  -1   8   39.33    3.59
   1  -1   8   40.13    5.88
   1  -1   9  281.80   16.33
   1  -1   9  277.85   10.55
   1  -1  10   49.13    7.11
   1  -1  10   49.36    4.77
   1  -1  11   58.32    8.36
   1  -1  11   57.11    5.58
   1  -1  12   90.41    7.42
   1  -1  12   93.22    6.25
   1  -1  12   93.28   11.13
   1  -1  13   10.25    2.64
   1  -1  13    9.96    3.65
   1  -1  13   11.43    2.15
   1  -1  14   66.26    5.07
   1  -1  14   61.47    6.85
   1  -1  14   65.03   10.10
   1  -1  15   25.10    3.13
   1  -1  15   28.27    6.91
   1  -1  15   25.90    4.63
   1  -1  16   46.27    9.00
   1  -1  16   39.43    5.90
   1  -1  17   15.22    5.47
   1  -1  17   17.11    4.21
   1  -1  18   11.77    3.73
   1  -1  18   11.39    5.13
   1  -1  19   47.91   10.75
   1  -1  19   53.00    7.71
   1  -1  20   16.38    6.77
   1  -1  21   18.67    7.78
   1  -1  22   -3.06    1.97
   1  -1  23    0.10    1.82
   1  -1  24    7.67    6.27
   1  -1  25    5.68    5.62
   1  -1  26    2.10    3.37
  -1   0  26   15.24    8.42
  -1   0  25    0.78    3.83
  -1   0  25    8.06    5.24
  -1   0  24    7.11    5.21
  -1   0  24    6.04    4.53
  -1   0  23    4.18    3.52
  -1   0  23    5.61    4.89
  -1   0  22   69.70   11.77
  -1   0  22   76.88   14.55
  -1   0  21    4.11    2.83
  -1   0  21    2.43    3.05
  -1   0  20    8.69    4.27
  -1   0  20    7.16    4.10
  -1   0  19    1.07    0.84
  -1   0  19    2.29    3.22
  -1   0  18   31.58    7.96
  -1   0  18   26.80    6.36
  -1   0  17   29.35    7.35
  -1   0  17   27.18    6.20
  -1   0  16   10.03    4.41
  -1   0  16    7.59    2.68
  -1   0  15    0.42    1.02
  -1   0  15    0.94    0.55
  -1   0  14  265.22   20.33
  -1   0  14  266.36   12.82
  -1   0  14  270.27   18.06
  -1   0  13   14.77    4.45
  -1   0  13   19.28    3.51
  -1   0  13   18.59    4.57
  -1   0  12   22.55    5.68
  -1   0  12   22.56    4.74
  -1   0  12   22.70    3.67
  -1   0  11    5.81    2.58
  -1   0  11    5.89    1.88
  -1   0  11    6.35    3.10
  -1   0  10   94.15    8.77
  -1   0  10   95.57   10.13
  -1   0  10   95.63    7.00
  -1   0   9   73.82    7.49
  -1   0   9   78.83    8.75
  -1   0   9   77.52    6.08
  -1   0   8  136.52   10.71
  -1   0   8  133.11    9.57
  -1   0   8  128.07    7.50
  -1   0   7  595.35   15.36
  -1   0   7  595.25   18.99
  -1   0   7  593.91   21.12
  -1   0   6   37.65    4.76
  -1   0   6   36.35    3.55
  -1   0   6   36.43    4.46
  -1   0   5 1295.37   25.72
  -1   0   5 1346.96   20.42
  -1   0   5 1320.69   26.27
  -1   0   5 1335.54   30.16
  -1   0   4    5.26    1.70
  -1   0   4    4.37    1.08
  -1   0   4    3.81    1.38
  -1   0   4    4.47    1.19
  -1   0   3  268.78    8.06
  -1   0   3  264.08   10.33
  -1   0   3  258.86    9.64
  -1   0   2 1574.28   18.86
  -1   0   2 1530.43   21.60
  -1   0   2 1548.00   22.54
   1   0   2  746.31   13.24
   1   0   3  619.55   13.52
   1   0   4  160.61    7.84
   1   0   5  141.18    8.14
   1   0   6  619.33   13.57
   1   0   6  598.90   18.89
   1   0   7  356.87   15.89
   1   0   7  368.55   11.68
   1   0   8  512.47   20.35
   1   0   8  515.98   14.91
   1   0   9 1189.53   33.31
   1   0   9 1165.88   24.32
   1   0  10  771.35   20.97
   1   0  10  783.16   28.50
   1   0  11   90.18   10.36
   1   0  11   87.33    7.53
   1   0  12   79.54    7.55
   1   0  12   80.98   10.03
   1   0  13   10.18    4.13
   1   0  13    8.52    2.85
   1   0  13    9.41    2.28
   1   0  14  843.54   26.77
   1   0  14  907.27   25.30
   1   0  14  869.95   36.74
   1   0  15   77.03   11.37
   1   0  15   76.64    8.57
   1   0  15   74.14    7.28
   1   0  16  217.57   19.74
   1   0  16  202.75   14.25
   1   0  16  219.82   12.37
   1   0  17    6.00    2.40
   1   0  17    6.59    4.52
   1   0  17    5.81    3.03
   1   0  18  105.69   14.81
   1   0  19    8.01    5.46
   1   0  20   19.02    7.23
   1   0  21   15.28    6.33
   1   0  22   60.39   12.83
   1   0  23    4.79    5.15
   1   0  24   26.28    9.16
   1   0  25    2.04    3.10
   1   0  26    2.25    2.53
  -1  -1  26   20.99    9.41
  -1  -1  25    3.23    5.76
  -1  -1  24    2.83    3.24
  -1  -1  24    4.17    3.95
  -1  -1  23   14.79    6.74
  -1  -1  23   12.66    5.09
  -1  -1  22   13.01    6.36
  -1  -1  22   10.53    4.07
  -1  -1  21    1.01    1.87
  -1  -1  21    1.41    1.03
  -1  -1  20    8.75    4.16
  -1  -1  20   12.93    4.53
  -1  -1  19    2.44    2.28
  -1  -1  19    4.18    2.88
  -1  -1  18  147.01   14.87
  -1  -1  18  152.47   18.24
  -1  -1  17    9.77    5.01
  -1  -1  17   13.11    4.28
  -1  -1  16    8.02    3.90
  -1  -1  16    4.60    2.05
  -1  -1  15   60.03    8.58
  -1  -1  15   56.14   10.10
  -1  -1  14   13.34    5.25
  -1  -1  14   13.83    4.17
  -1  -1  13  241.31   19.39
  -1  -1  13  238.91   15.82
  -1  -1  12  270.58   19.83
  -1  -1  12  278.34   16.44
  -1  -1  11   33.55    5.53
  -1  -1  11   33.93    6.80
  -1  -1  10 1026.45   29.05
  -1  -1  10 1039.68   35.37
  -1  -1   9   -0.48    0.70
  -1  -1   9    0.81    0.74
  -1  -1   8  155.30   12.29
  -1  -1   8  161.83   10.55
  -1  -1   7  586.01   22.68
  -1  -1   7  588.33   22.97
  -1  -1   6   40.28    5.88
  -1  -1   6   42.05    5.63
  -1  -1   5 3690.29   51.77
  -1  -1   5 3712.45   27.36
  -1  -1   4  268.23    6.91
  -1  -1   4  288.97   13.58
  -1  -1   3 1104.74   25.51
  -1  -1   2   71.69    6.16
  -1  -1   1  423.16   14.19
  -1  -1   0 1013.23   19.67
   1   1   1  394.34   11.39
  -1  -1  -1  420.45   11.29
   1   1   2   80.16    4.95
   1   1   3 1708.99   15.31
   1   1   3 1621.71   23.47
   1   1   4  463.22   13.80
   1   1   5 1393.99   26.05
   1   1   6  357.25   14.30
   1   1   7  678.68   21.52
   1   1   8 1130.59   29.72
   1   1   9 1826.09   40.37
   1   1   9 1846.77   33.80
   1   1  10   10.36    2.73
   1   1  10   11.12    3.41
   1   1  11  707.91   23.15
   1   1  11  729.76   28.52
   1   1  12  389.83   22.01
   1   1  12  377.46   17.72
   1   1  13   58.43    7.26
   1   1  13   61.47    8.93
   1   1  14   36.78    7.48
   1   1  14   42.38    6.41
   1   1  14   36.21    5.89
   1   1  15    2.66    2.28
   1   1  15   -0.30    0.47
   1   1  15    2.71    2.99
   1   1  16   95.72   13.17
   1   1  16  100.15    9.91
   1   1  17  130.21   15.52
   1   1  17  120.41   10.95
   1   1  18    1.62    2.13
   1   1  18    0.84    3.47
   1   1  19   23.25    7.93
   1   1  20   28.00    8.24
   1   1  21    8.23    5.58
   1   1  22    5.89    4.08
   1   1  23    6.26    4.39
   1   1  24    1.19    3.02
   1   1  25    0.38    2.40
   1   1  26    2.15    4.59
  -1  -2  26    5.16    7.03
  -1  -2  25   15.34    7.50
  -1  -2  24   24.16    9.41
  -1  -2  23   78.35   15.48
  -1  -2  22   13.71    5.99
  -1  -2  22   12.95    5.18
  -1  -2  21    8.18    3.64
  -1  -2  21    6.56    4.14
  -1  -2  20    1.56    1.37
  -1  -2  20    2.53    1.17
  -1  -2  19   30.90    7.00
  -1  -2  19   30.72    8.95
  -1  -2  18   77.68   13.57
  -1  -2  18   84.58   10.99
  -1  -2  17  200.48   16.77
  -1  -2  17  198.73   21.22
  -1  -2  16   55.84    8.50
  -1  -2  16   54.84   10.97
  -1  -2  15  139.49   12.81
  -1  -2  15  138.97   16.26
  -1  -2  14   17.74    6.11
  -1  -2  14   18.94    4.53
  -1  -2  13    0.62    0.70
  -1  -2  13    0.48    0.59
  -1  -2  12  204.24   18.18
  -1  -2  12  197.03   13.97
  -1  -2  11    5.57    2.23
  -1  -2  11    4.15    2.49
  -1  -2  10  537.09   21.57
  -1  -2  10  529.01   26.71
  -1  -2   9  105.08   11.68
  -1  -2   9   98.39   10.76
  -1  -2   8  180.29   14.90
  -1  -2   8  188.32   14.57
  -1  -2   7    1.31    1.38
  -1  -2   6    0.78    1.41
  -1  -2   5 1266.63   35.15
  -1  -2   4  744.71   25.79
  -1  -2   3    8.47    2.86
  -1  -2   2   18.44    3.56
  -1  -2   1  427.91   17.13
  -1  -2   0  298.66   13.29
  -1  -2  -1   90.25    6.56
   1   2   2   33.01    3.85
   1   2   2   35.29    3.23
  -1  -2  -2   36.09    3.71
   1   2   2   33.19    2.61
   1   2   3  250.83    9.03
   1   2   3  241.57    9.10
  -1  -2  -3  238.63    9.44
   1   2   3  237.33    8.84
   1   2   3  239.38   10.22
   1   2   4 1110.29   20.66
   1   2   4 1139.49   19.57
   1   2   4 1124.21   23.05
   1   2   5    6.33    1.84
   1   2   5    0.23    0.17
   1   2   6  238.76   12.14
   1   2   7  282.51   14.11
   1   2   8   69.52    7.39
   1   2   9  212.11   13.74
   1   2  10  342.37   18.18
   1   2  11   51.13    7.26
   1   2  12   52.11    7.74
   1   2  13  225.81   17.25
   1   2  14   22.50    5.70
   1   2  14   22.54    4.98
   1   2  15    8.67    2.85
   1   2  15    8.47    3.75
   1   2  16    1.38    1.11
   1   2  16    0.67    1.46
   1   2  17    0.75    1.77
   1   2  17    0.85    1.22
   1   2  18   44.87    9.80
   1   2  18   48.33    7.91
   1   2  19   12.51    4.67
   1   2  19   11.15    4.10
   1   2  20   55.65   11.13
   1   2  20   56.85    8.80
   1   2  21   21.91    6.89
   1   2  22   -0.15    0.86
   1   2  23   -2.31    3.07
   1   2  24   30.62    9.12
   1   2  25    1.14    0.47
   1   2  26    3.73    1.48
  -1  -3  25   -1.23    1.90
  -1  -3  24    5.97    3.00
  -1  -3  23   10.19    5.69
  -1  -3  22    8.99    5.16
  -1  -3  21    0.76    3.64
  -1  -3  21    5.61    3.11
  -1  -3  20   14.39    4.71
  -1  -3  20   15.52    6.47
  -1  -3  19   -3.52    4.25
  -1  -3  19    2.39    2.25
  -1  -3  18    5.50    4.10
  -1  -3  18    3.69    2.75
  -1  -3  17   27.77    8.82
  -1  -3  17   26.26    6.15
  -1  -3  16   26.15    8.49
  -1  -3  16   36.24    6.80
  -1  -3  15   28.77    8.20
  -1  -3  15   30.36    6.03
  -1  -3  14  116.22   11.43
  -1  -3  14  124.40   15.39
  -1  -3  13   12.88    5.12
  -1  -3  13   10.73    3.39
  -1  -3  12    0.89    1.01
  -1  -3  12    0.16    1.97
  -1  -3  11   73.81   11.16
  -1  -3  10  122.41   14.58
  -1  -3  10  124.73   13.93
  -1  -3   9   44.97    8.62
  -1  -3   9   36.30    6.92
  -1  -3   8  516.65   27.38
  -1  -3   7  177.94   15.75
  -1  -3   6  573.16   27.27
  -1  -3   5  492.06   24.60
  -1  -3   4  628.30   27.00
  -1  -3   3    7.70    3.01
  -1  -3   2   35.57    6.09
  -1  -3   1  417.08   19.76
  -1  -3   0 1686.80   38.02
   1   3   0 1680.28   29.04
  -1  -3  -1  103.34    8.62
   1   3   1  106.08    5.94
   1   3   2   54.15    4.28
  -1  -3  -2   49.89    5.71
   1   3   2   54.07    5.43
   1   3   3  365.80   15.03
  -1  -3  -3  369.23   14.64
   1   3   3  363.70   15.25
   1   3   3  376.02   13.92
   1   3   3  370.81   12.27
  -1  -3  -4   44.83    4.90
   1   3   4   41.85    4.60
   1   3   4   40.77    4.65
   1   3   4   44.21    5.04
   1   3   4   43.05    5.05
  -1  -3  -5   50.27    5.18
   1   3   5   49.17    5.30
   1   3   5   50.53    5.24
   1   3   5   51.72    5.59
   1   3   5   55.33    5.96
   1   3   6  257.51   12.32
   1   3   6  262.34   12.86
   1   3   6  263.69   13.36
   1   3   6  266.68   14.39
   1   3   7   23.89    3.78
   1   3   7   25.07    4.07
   1   3   7   25.77    4.29
   1   3   8 1595.55   36.15
   1   3   9    8.34    2.83
   1   3  10  317.27   17.91
   1   3  11   65.17    8.38
   1   3  12  123.96   12.06
   1   3  13  323.70   22.59
   1   3  13  319.98   20.32
   1   3  14  101.91   11.87
   1   3  14  112.42   13.30
   1   3  15  225.38   18.99
   1   3  15  221.33   18.17
   1   3  16   58.63    9.59
   1   3  16   56.25    9.34
   1   3  17   56.63    9.42
   1   3  17   63.16   10.62
   1   3  18    3.80    3.10
   1   3  18    6.85    3.39
   1   3  19   70.66   10.68
   1   3  19   64.42   11.31
   1   3  20    0.07    1.72
   1   3  20    1.29    2.56
   1   3  21   36.68    9.17
   1   3  21   40.88    8.43
   1   3  22    5.28    3.36
   1   3  23   26.88    8.15
   1   3  24    5.44    3.74
   1   3  25    5.73    3.85
   1   3  26   20.93    8.12
  -1  -4  25    0.11    2.04
  -1  -4  24    2.54    3.43
  -1  -4  23   -1.12    2.44
  -1  -4  22   -0.03    4.13
  -1  -4  21    6.33    1.81
  -1  -4  20   -3.38    5.50
  -1  -4  19  131.88   20.03
  -1  -4  19  132.24   14.10
  -1  -4  18   28.11    9.95
  -1  -4  18   22.98    5.63
  -1  -4  17   18.37    4.81
  -1  -4  17   15.89    7.10
  -1  -4  16   23.88    5.55
  -1  -4  16   23.08    7.93
  -1  -4  15    7.56    2.82
  -1  -4  15   10.61    5.14
  -1  -4  14   40.59    6.99
  -1  -4  14   41.29    9.78
  -1  -4  13  369.32   28.25
  -1  -4  12    0.57    2.06
  -1  -4  11  513.65   30.60
  -1  -4  10   32.82    8.34
  -1  -4  10   28.13    6.70
  -1  -4   9  412.54   27.51
   1   4  -8    1.73    0.58
  -1  -4   8    3.13    2.32
  -1  -4   7  278.68   21.57
   1   4  -7  282.90   10.31
  -1  -4   6 1092.13   40.93
  -1  -4   5 1820.31   51.36
  -1  -4   4  155.03   14.42
  -1  -4   3  756.14   31.43
  -1  -4   2  345.42   20.71
   1   4  -1   11.87    3.15
  -1  -4   1   12.69    3.59
  -1  -4   0  363.14   20.47
   1   4   0  339.38   15.63
  -1  -4  -1  181.83   13.50
   1   4   1  181.75   10.29
  -1  -4  -2  437.17   20.04
   1   4   2  447.07   15.50
  -1  -4  -3 1119.61   30.68
   1   4   3 1103.01   31.56
   1   4   3 1127.30   25.45
   1   4   3 1148.55   29.61
   1   4   4    0.62    0.64
  -1  -4  -4   -0.18    1.05
   1   4   4    0.60    0.23
   1   4   5  558.05   21.20
   1   4   5  543.12   20.01
  -1  -4  -5  559.80   19.75
   1   4   5  542.94   20.87
   1   4   5  539.59   19.76
   1   4   6  419.36   18.50
   1   4   6  420.71   18.64
   1   4   6  427.80   18.43
   1   4   6  420.04   17.91
  -1  -4  -6  413.52   16.75
   1   4   7  392.64   17.98
   1   4   7  380.88   19.18
   1   4   7  394.39   18.29
  -1  -4  -7  389.09   16.23
   1   4   7  395.08   17.95
   1   4   8  680.80   23.88
   1   4   8  689.88   27.59
   1   4   8  691.64   24.71
   1   4   8  680.66   24.77
   1   4   9   58.04    7.43
   1   4   9   58.24    7.54
   1   4  10  938.49   31.13
   1   4  10  963.48   31.51
   1   4  11   36.10    6.20
   1   4  11   34.76    6.07
   1   4  12  142.86   13.25
   1   4  13   81.78   12.37
   1   4  13   82.44   10.21
   1   4  14   16.33    4.69
   1   4  14   17.91    5.32
   1   4  15   19.23    5.52
   1   4  15   18.96    5.57
   1   4  16   11.91    4.07
   1   4  16   11.83    4.32
   1   4  17    5.53    3.80
   1   4  17    5.11    3.28
   1   4  18    2.86    2.59
   1   4  18    5.17    2.95
   1   4  19    4.75    3.44
   1   4  19    1.73    1.85
   1   4  20    3.64    2.81
   1   4  20    6.12    3.76
   1   4  21   13.58    5.43
   1   4  21   11.30    5.16
   1   4  22   31.47    8.24
   1   4  22   24.84    7.68
   1   4  23    1.08    2.26
   1   4  24   13.36    6.30
   1   4  25    1.26    1.46
   1   4  26    1.44    2.78
  -1  -5  24   25.95   10.19
  -1  -5  23   -0.37    5.17
  -1  -5  22    3.09    5.42
  -1  -5  21    2.22    3.38
  -1  -5  20   -4.48    4.12
  -1  -5  19   21.35    8.78
  -1  -5  18  142.68   20.90
  -1  -5  17    2.26    2.13
  -1  -5  17    5.53    5.28
  -1  -5  16   99.24   16.32
  -1  -5  16   93.82   11.27
  -1  -5  15    0.92    0.83
  -1  -5  15    1.49    3.55
  -1  -5  14    2.70    1.39
  -1  -5  13  122.25   16.38
  -1  -5  12   57.70   11.29
  -1  -5  11  292.18   24.41
  -1  -5  10  250.14   21.71
  -1  -5  10  251.62   23.60
   1   5  -9   14.80    1.69
  -1  -5   9   14.02    6.34
   1   5  -8    7.11    1.68
  -1  -5   8   12.10    5.06
  -1  -5   7   94.11   13.47
   1   5  -7   99.57    7.44
  -1  -5   6   17.06    5.56
   1   5  -6   25.99    4.34
  -1  -5   5  443.72   27.49
  -1  -5   4   32.58    7.00
  -1  -5   3  455.09   26.46
  -1  -5   2  366.31   23.32
   1   5  -2  393.27   24.44
  -1  -5   1  162.41   15.05
   1   5  -1  146.94   13.03
  -1  -5   0    0.44    0.58
   1   5   0    2.32    1.89
  -1  -5  -1   41.61    7.31
   1   5   1   38.24    5.53
  -1  -5  -2    2.74    1.36
   1   5   2    1.47    2.13
   1   5   2    6.61    2.29
  -1  -5  -3  509.08   23.59
   1   5   3  512.82   25.25
   1   5   3  503.60   19.61
  -1  -5  -4  248.16   16.02
   1   5   4  246.39   15.66
   1   5   4  245.08   14.12
   1   5   4  234.66   16.32
   1   5   5  579.28   23.64
   1   5   5  569.82   25.09
  -1  -5  -5  579.01   23.63
   1   5   5  568.62   22.32
   1   5   6  105.64   10.56
   1   5   6  112.78   10.33
  -1  -5  -6  105.34    9.74
   1   5   6  108.93   10.27
   1   5   6  112.77   10.48
   1   5   7    8.82    2.86
  -1  -5  -7   10.36    2.92
   1   5   7   10.88    3.66
   1   5   7    9.95    3.15
   1   5   7    9.38    2.94
  -1  -5  -8  309.77   16.09
   1   5   8  325.71   18.75
   1   5   8  315.71   19.18
   1   5   8  330.82   18.20
   1   5   8  307.22   17.85
   1   5   9   42.34    6.98
   1   5   9   41.90    7.32
  -1  -5  -9   43.43    6.12
   1   5   9   42.03    6.64
   1   5   9   42.40    6.61
  -1  -5 -10   11.85    3.45
   1   5  10   13.57    4.44
   1   5  10   16.24    4.46
   1   5  10   12.29    3.78
   1   5  11   59.04    8.45
   1   5  11   53.83    7.99
   1   5  12   48.31    7.73
   1   5  12   45.30    7.65
   1   5  12   45.52    9.28
   1   5  13    0.81    1.47
   1   5  13    0.02    1.31
   1   5  13    2.92    0.82
   1   5  14  172.07   19.46
   1   5  14  167.99   15.53
   1   5  14  164.07   15.22
   1   5  15   32.96    7.12
   1   5  15   34.26    7.06
   1   5  15   34.33    8.54
   1   5  16   22.40    5.87
   1   5  16   22.76    5.63
   1   5  16   23.11    6.71
   1   5  17   19.24    6.72
   1   5  17   20.03    5.43
   1   5  17   23.74    6.43
   1   5  18   73.59   11.22
   1   5  18   78.30   13.40
   1   5  18   71.84   11.47
   1   5  19    8.86    4.13
   1   5  19    8.64    3.74
   1   5  19   13.85    6.64
   1   5  20   62.93   12.13
   1   5  20   44.64    9.31
   1   5  20   53.66   10.81
   1   5  21   -1.79    4.05
   1   5  21    9.54    6.21
   1   5  21    6.61    3.14
   1   5  22   34.96    9.34
   1   5  22   23.67    6.75
   1   5  22   43.30   10.25
   1   5  23    4.57    4.35
   1   5  23    0.70    0.46
   1   5  23    3.65    3.86
   1   5  24    2.68    3.00
   1   5  24   -1.18    3.58
   1   5  25    3.41    3.04
   1   5  25    8.43    5.24
  -1  -6  23   18.72    7.72
  -1  -6  22    7.26    4.11
  -1  -6  21   -2.48    3.97
  -1  -6  20    2.01    4.54
  -1  -6  19    4.33    5.27
  -1  -6  18    8.04    6.70
  -1  -6  17    8.77    6.97
  -1  -6  16   22.71    5.46
  -1  -6  16   22.26    7.72
  -1  -6  15   64.28    9.50
  -1  -6  15   64.32   13.13
  -1  -6  14   90.73   15.76
  -1  -6  13    2.92    1.06
  -1  -6  12   21.90    6.64
  -1  -6  11  126.84   16.73
  -1  -6  11  128.15   18.17
  -1  -6  10   29.99    7.35
  -1  -6  10   33.58    9.15
   1   6  -9   22.13    3.00
  -1  -6   9   37.50    9.57
  -1  -6   8   21.49    7.86
   1   6  -8   22.67    3.70
   1   6  -7   60.91    6.72
  -1  -6   7   63.47   11.50
   1   6  -6  712.18   25.20
  -1  -6   6  706.45   37.43
   1   6  -5    7.17    2.77
  -1  -6   5    4.34    2.42
  -1  -6   4   15.36    5.30
   1   6  -4   19.47    4.61
  -1  -6   3   10.34    4.34
   1   6  -3    7.96    2.49
  -1  -6   2    4.10    3.00
   1   6  -2    4.58    2.69
   1   6  -1  383.31   22.06
  -1  -6   1  402.00   25.68
  -1  -6   0   20.14    5.33
   1   6   0   19.16    4.69
  -1  -6  -1  280.16   20.68
   1   6   1  279.69   17.06
   1   6   2   32.62    5.82
   1   6   2   32.63    6.59
  -1  -6  -2   28.36    6.27
  -1  -6  -3   36.95    6.93
   1   6   3   40.41    6.28
   1   6   3   41.05    8.21
   1   6   4    5.71    2.26
   1   6   4    5.60    3.49
  -1  -6  -4    5.78    2.50
   1   6   5    0.99    1.56
   1   6   5    2.36    1.36
   1   6   5    4.09    3.53
  -1  -6  -5    4.34    2.11
  -1  -6  -6   64.36    8.93
   1   6   6   62.47    8.61
   1   6   6   58.01    7.99
   1   6   6   64.75    9.36
   1   6   7  327.08   21.09
   1   6   7  337.44   20.20
   1   6   7  321.73   19.46
  -1  -6  -7  327.72   19.16
   1   6   8   19.04    4.86
   1   6   8   21.79    5.36
   1   6   8   20.92    5.08
  -1  -6  -8   21.56    4.44
   1   6   8   20.14    4.62
   1   6   9  307.99   20.59
  -1  -6  -9  310.25   17.91
   1   6   9  320.28   20.80
   1   6   9  321.72   19.77
   1   6   9  321.16   20.08
   1   6  10   63.67    9.06
  -1  -6 -10   61.75    7.96
   1   6  10   63.83    9.45
   1   6  10   64.56    9.97
   1   6  10   61.59   11.81
   1   6  10   62.06    8.87
   1   6  11  109.55   16.34
   1   6  11  104.87   11.74
   1   6  11  110.31   13.46
   1   6  11  109.22   11.89
  -1  -6 -11   99.24   10.11
  -1  -6 -12  232.69   15.81
   1   6  12  246.43   24.79
   1   6  12  242.02   18.36
   1   6  12  245.56   18.17
  -1  -6 -13  408.67   21.27
   1   6  13  413.21   32.80
   1   6  13  394.66   23.93
   1   6  13  399.11   23.75
   1   6  14   36.61    7.72
   1   6  14   31.42    8.53
  -1  -6 -14   41.43    7.16
   1   6  14   39.32    7.97
  -1  -6 -15   97.72   10.98
   1   6  15   83.87   14.73
   1   6  15   84.78   11.86
   1   6  15   88.88   11.82
   1   6  16  151.33   16.10
   1   6  16  157.65   16.12
   1   6  16  162.55   20.49
   1   6  17   21.68    6.52
   1   6  17   24.87    6.08
   1   6  17   25.56    8.21
   1   6  18   26.51    6.95
   1   6  18   26.71    8.98
   1   6  18   21.33    6.40
   1   6  19    7.28    5.16
   1   6  19    7.04    3.96
   1   6  19    4.90    3.92
   1   6  20  104.49   17.24
   1   6  20   89.49   13.80
   1   6  20  105.23   14.35
   1   6  21    8.90    6.63
   1   6  21    9.05    4.75
   1   6  21    6.20    3.13
   1   6  22    8.25    4.63
   1   6  22    4.50    3.56
   1   6  22    9.07    5.70
   1   6  23   13.60    7.38
   1   6  23    4.56    3.15
   1   6  23    7.12    4.72
   1   6  24   19.41    6.24
   1   6  24   24.25    7.72
   1   6  24   18.81    6.81
   1   6  25   -1.63    2.05
   1   6  25    2.15    3.37
  -1  -7  22    2.94    3.18
  -1  -7  21   -8.13    7.53
  -1  -7  20   50.01   14.27
  -1  -7  19   84.25   17.11
  -1  -7  18    6.06    5.31
  -1  -7  17   45.83   11.93
  -1  -7  16    9.01    5.56
  -1  -7  15    1.50    1.72
  -1  -7  14   59.18   12.24
  -1  -7  13   68.32   13.55
  -1  -7  12  224.11   23.75
  -1  -7  11  155.29   19.26
  -1  -7  10   31.96    8.50
  -1  -7  10   28.87    8.97
  -1  -7   9   49.71   11.37
   1   7  -8  194.97   12.27
  -1  -7   8  189.31   21.74
   1   7  -7    2.51    1.59
  -1  -7   7    0.19    2.15
   1   7  -6  372.64   19.98
  -1  -7   6  355.69   28.45
  -1  -7   5   64.33   11.73
   1   7  -5   62.27    8.58
   1   7  -4  713.81   30.55
   1   7  -4  791.05   38.84
  -1  -7   4  715.70   37.99
   1   7  -3    8.82    3.40
  -1  -7   3    7.71    3.19
   1   7  -3   10.45    3.59
   1   7  -2   10.59    4.15
  -1  -7   2   10.48    4.50
   1   7  -2    9.45    3.60
   1   7  -1   52.14    8.57
   1   7  -1   48.08    9.04
  -1  -7   1   49.42    9.38
  -1  -7   0  166.42   17.25
   1   7   0  145.37   15.79
   1   7   0  149.04   13.81
   1   7   1    6.31    2.61
   1   7   1    5.12    2.91
  -1  -7  -1    5.60    2.96
   1   7   1    2.15    4.29
   1   7   2  312.88   24.77
  -1  -7  -2  305.14   22.23
   1   7   2  307.47   26.54
   1   7   2  280.90   18.48
   1   7   3   57.83    8.17
   1   7   3   60.00   11.21
  -1  -7  -3   62.72    9.66
   1   7   4   98.42   10.73
   1   7   4  106.66   14.13
  -1  -7  -4  100.83   12.12
   1   7   5   36.40    8.59
  -1  -7  -5   27.00    5.96
   1   7   5   38.35    8.68
   1   7   5   36.15    6.69
   1   7   6   98.11   11.09
   1   7   6   99.66   11.97
   1   7   6  103.65   12.96
   1   7   6  105.30   15.27
  -1  -7  -6  104.67   12.08
   1   7   7   71.28   12.99
   1   7   7   67.86   10.54
   1   7   7   69.41    9.66
  -1  -7  -7   69.91    9.84
   1   7   7   67.39    9.61
   1   7   8  564.87   30.62
   1   7   8  579.07   29.13
   1   7   8  540.86   27.65
   1   7   8  579.30   39.14
  -1  -7  -8  586.04   28.12
   1   7   9  109.45   12.41
   1   7   9   98.09   12.05
   1   7   9  109.12   16.89
   1   7   9  107.99   13.42
  -1  -7  -9  105.09   11.72
  -1  -7 -10   32.65    6.63
   1   7  10   26.63    5.76
   1   7  10   23.02    6.78
   1   7  10   31.83    7.29
   1   7  10   25.66    6.47
   1   7  10   26.15    6.05
  -1  -7 -11  234.91   16.99
   1   7  11  216.01   19.50
   1   7  11  219.46   24.89
   1   7  11  227.07   19.53
   1   7  11  234.24   18.30
   1   7  11  222.30   18.43
   1   7  12    8.93    3.53
   1   7  12    7.24    0.47
   1   7  12    9.65    4.60
   1   7  12    8.57    4.06
  -1  -7 -12   10.47    3.24
   1   7  13   48.00   11.13
   1   7  13   58.03    9.91
   1   7  13   52.22    8.86
  -1  -7 -13   50.50    7.81
   1   7  14   83.48   11.91
   1   7  14   78.49   15.21
   1   7  14   84.03   11.47
  -1  -7 -14   75.85    9.72
   1   7  15   27.00    6.72
   1   7  15   24.28    6.93
  -1  -7 -15   26.71    5.82
   1   7  15   24.74    8.27
  -1  -7 -16    2.28    2.33
   1   7  16   -0.17    1.61
   1   7  16    2.83    4.55
   1   7  16    2.78    1.81
  -1  -7 -17    1.17    1.80
   1   7  17    1.28    3.41
   1   7  17   -1.51    0.79
   1   7  17   -0.79    0.89
   1   7  18    6.39    4.05
   1   7  18    6.36    3.35
   1   7  18    3.70    4.72
  -1  -7 -18    6.71    3.45
   1   7  19    3.52    5.82
   1   7  19    0.35    1.02
   1   7  19    2.25    3.57
   1   7  20   15.64    8.07
   1   7  20    5.47    3.20
   1   7  20    6.16    3.55
   1   7  21   22.41    7.07
   1   7  21   32.62   10.87
   1   7  21   29.36    8.39
   1   7  22    6.30    4.26
   1   7  22    3.96    3.91
   1   7  22   11.37    8.11
   1   7  23   -0.05    2.36
   1   7  23    4.83    4.33
   1   7  23   11.66    7.66
   1   7  24    4.13    4.07
   1   7  24    3.13    2.21
   1   7  24   -3.64    5.45
  -1  -8  20    0.70    3.23
  -1  -8  19   23.76    9.85
  -1  -8  18   11.79    7.19
  -1  -8  17   63.68   14.72
  -1  -8  16   27.33    9.67
  -1  -8  15   13.91    6.56
  -1  -8  14   10.53    5.75
  -1  -8  13   57.77   12.47
  -1  -8  12   17.26    6.31
  -1  -8  11  248.56   25.06
  -1  -8  10   11.83    6.18
  -1  -8  10    6.59    3.44
  -1  -8   9  115.31   17.48
  -1  -8   8   23.31    7.63
   1   8  -8   18.86    4.16
  -1  -8   7    5.86    4.92
   1   8  -7    6.43    2.75
  -1  -8   6  201.98   21.70
   1   8  -6  195.26   20.57
   1   8  -6  193.94   15.60
   1   8  -5  161.09   17.70
  -1  -8   5  181.32   20.63
   1   8  -5  147.70   14.35
   1   8  -4   -1.21    2.11
   1   8  -4    1.26    1.24
  -1  -8   4    0.48    1.30
   1   8  -3  134.38   14.35
   1   8  -3  144.25   15.53
  -1  -8   3  141.09   17.55
  -1  -8   2    9.25    4.37
   1   8  -2   11.15    4.35
   1   8  -2   11.07    4.14
   1   8  -1   45.79    8.61
  -1  -8   1   55.28   10.47
   1   8  -1   40.39    8.22
   1   8   0   82.58   12.44
  -1  -8   0   76.71   12.14
   1   8   0   74.69   10.69
   1   8   0   78.83   14.42
  -1  -8  -1    0.36    1.51
   1   8   1    0.43    1.53
   1   8   1   -5.76    7.63
   1   8   1   -0.69    2.09
   1   8   2    1.55    0.87
  -1  -8  -2    4.55    2.47
   1   8   2    6.55    3.15
   1   8   2    1.26    4.55
   1   8   3  280.35   19.51
   1   8   3  287.32   25.40
  -1  -8  -3  297.18   22.87
   1   8   3  290.70   27.75
  -1  -8  -4   12.81    4.83
   1   8   4   21.86    6.02
   1   8   4   12.88    4.38
   1   8   4   18.49    6.93
   1   8   5  205.25   16.96
  -1  -8  -5  202.17   18.54
   1   8   5  222.95   22.75
   1   8   5  212.60   23.03
   1   8   6   -2.61    3.96
   1   8   6    0.56    1.80
  -1  -8  -6    2.89    1.82
   1   8   6    2.11    1.59
  -1  -8  -7    1.13    1.07
   1   8   7    2.18    2.03
   1   8   7    0.38    3.79
   1   8   7   -1.32    3.05
   1   8   7    2.00    0.94
   1   8   8    0.20    2.48
  -1  -8  -8   -0.14    1.76
   1   8   8    1.25    1.51
   1   8   8   -3.19    4.39
   1   8   8    1.29    2.87
   1   8   9   41.53   10.81
   1   8   9   39.48    9.24
   1   8   9   37.35    7.73
   1   8   9   38.55    7.66
  -1  -8  -9   40.78    7.94
   1   8  10    9.31    5.31
   1   8  10    9.36    4.59
   1   8  10    7.44    3.35
  -1  -8 -10    7.60    3.70
   1   8  10    6.41    3.79
  -1  -8 -11    5.08    3.12
   1   8  11    5.55    3.74
   1   8  11    4.25    2.82
   1   8  11    4.26    2.74
   1   8  11    2.43    0.83
  -1  -8 -12  179.96   16.36
   1   8  12  170.02   18.34
   1   8  12  191.86   25.15
   1   8  12  171.67   17.55
  -1  -8 -13    4.39    3.59
   1   8  13    2.00    1.04
   1   8  13    0.59    1.89
   1   8  13    2.92    0.67
   1   8  14   59.48   14.20
   1   8  14   55.05   10.32
  -1  -8 -14   48.74    8.28
   1   8  14   51.68    9.50
  -1  -8 -15   36.62    6.91
   1   8  15   35.54    8.72
   1   8  15   41.70    8.69
   1   8  15   46.44   12.49
   1   8  16   29.71    9.85
   1   8  16   30.64    7.99
   1   8  16   26.79    6.83
   1   8  17   43.44   12.94
   1   8  17   48.59    9.63
   1   8  17   42.18    9.53
   1   8  18    9.01    6.86
   1   8  18    2.53    3.47
   1   8  18    4.02    2.98
   1   8  19   14.89    5.60
   1   8  19   17.53    9.18
   1   8  19    9.51    4.28
   1   8  20   20.18   10.54
   1   8  20    8.09    4.30
   1   8  20    7.60    3.71
   1   8  21   44.31   10.18
   1   8  21   61.88   15.43
   1   8  21   45.00   10.15
   1   8  22    1.81    2.88
   1   8  22    0.01    0.86
   1   8  23   11.28    7.49
   1   8  23    6.01    4.55
  -1  -9  19    2.52    4.53
  -1  -9  18    2.53    0.70
  -1  -9  17   -0.34    1.29
  -1  -9  16   19.18    8.07
  -1  -9  15   26.98    9.00
  -1  -9  14    7.44    5.54
  -1  -9  13   15.36    6.54
  -1  -9  12   40.37   10.77
  -1  -9  11   27.00    8.52
  -1  -9  10   29.89    8.73
  -1  -9   9    2.66    3.50
  -1  -9   8   19.97    7.91
   1   9  -8   12.11    3.51
  -1  -9   7   72.17   14.37
   1   9  -7   82.66   10.29
   1   9  -7   84.19   13.33
  -1  -9   6    3.82    2.91
   1   9  -6    4.70    3.14
   1   9  -6    0.00    1.93
   1   9  -5   70.33   11.42
  -1  -9   5   57.10   12.03
   1   9  -5   71.28   10.44
  -1  -9   4    9.82    5.48
   1   9  -4    8.91    4.16
   1   9  -4    8.71    3.60
   1   9  -3    1.89    2.43
  -1  -9   3    0.56    1.45
   1   9  -3   -0.20    1.69
   1   9  -2  325.40   24.61
   1   9  -2  355.68   24.12
  -1  -9   2  327.07   27.25
  -1  -9   1   63.41   12.18
   1   9  -1   67.90   11.23
   1   9  -1   72.07   10.87
   1   9  -1   61.65   12.90
   1   9   0   82.09   12.98
   1   9   0   86.69   11.87
   1   9   0   81.25   16.18
  -1  -9   0   93.06   14.03
   1   9   1    8.95    3.84
  -1  -9  -1    7.04    3.91
   1   9   1   -0.16    4.19
   1   9   1    7.09    3.51
  -1  -9  -2   77.43   12.69
   1   9   2   71.01   12.64
   1   9   2   81.00   17.35
   1   9   2   79.47   11.13
   1   9   3    2.15    3.23
  -1  -9  -3    0.68    2.86
   1   9   3   -2.10    3.46
   1   9   4    0.82    0.98
  -1  -9  -4    2.81    2.09
   1   9   4    4.52    2.61
   1   9   4    6.83    6.84
   1   9   5   -0.32    0.52
  -1  -9  -5    0.22    2.10
   1   9   5    2.31    1.81
   1   9   5    2.34    2.29
  -1  -9  -6  142.38   16.15
   1   9   6  144.91   15.20
   1   9   6  151.35   20.58
   1   9   6  138.91   18.66
  -1  -9  -7  126.76   15.06
   1   9   7  127.28   14.54
   1   9   7  137.90   20.69
   1   9   7  122.55   17.40
   1   9   8   24.67    6.59
   1   9   8   24.72    8.65
   1   9   8   21.36    7.70
  -1  -9  -8   19.83    5.55
   1   9   9   94.48   13.44
  -1  -9  -9   98.57   12.87
   1   9   9  112.22   16.09
   1   9   9  111.68   18.67
   1   9   9  104.96   13.55
   1   9  10  196.20   21.93
  -1  -9 -10  189.20   17.84
   1   9  10  182.70   19.19
   1   9  10  189.32   25.77
   1   9  10  181.36   18.30
   1   9  11   -0.06    1.28
   1   9  11    6.32    5.38
  -1  -9 -11    5.59    2.74
   1   9  11    6.80    3.79
   1   9  11    2.75    1.52
   1   9  12  174.46   24.64
   1   9  12  171.76   18.65
   1   9  12  163.59   18.25
   1   9  12  172.26   20.18
   1   9  13    0.34    1.31
   1   9  13    5.11    3.53
   1   9  13    2.64    4.84
   1   9  14  288.44   33.00
   1   9  14  257.55   23.60
   1   9  15    8.00    6.75
   1   9  15    3.23    3.26
   1   9  16   58.90   11.66
   1   9  16   73.20   16.92
   1   9  17    1.23    2.17
   1   9  17    7.73    5.05
   1   9  18   36.70    8.37
   1   9  18   42.53   14.33
   1   9  18   37.40    9.37
   1   9  19   34.91   12.88
   1   9  19   24.16    7.84
   1   9  19   20.49    6.39
   1   9  20   11.66    4.80
   1   9  20   24.24   11.25
   1   9  20   12.02    6.01
   1   9  21   -2.17    1.42
   1   9  21    2.41    2.90
   1   9  22   26.87    8.59
   1   9  22   26.63    7.75
   1   9  22   44.36   14.86
  -1 -10  17   -0.99    3.64
  -1 -10  16   -0.78    0.64
  -1 -10  15    3.00    3.68
  -1 -10  14   49.65   12.43
  -1 -10  13    8.60    4.58
  -1 -10  12   37.80   10.76
   1  10 -11    1.64    2.12
  -1 -10  11    3.00    2.53
  -1 -10  10   55.57   12.50
   1  10 -10   46.67   10.53
  -1 -10   9    1.64    1.94
  -1 -10   9    1.77    4.21
   1  10  -9    0.53    1.40
  -1 -10   8    0.12    0.68
   1  10  -8   -1.71    3.06
  -1 -10   7   91.24   16.58
   1  10  -7  102.51   14.38
   1  10  -6  115.85   14.88
   1  10  -6  111.66   13.44
  -1 -10   6  112.73   18.20
   1  10  -5   40.91    8.80
   1  10  -5   41.34    8.58
  -1 -10   5   34.25    9.71
   1  10  -4   28.37    7.50
   1  10  -4   26.16    7.07
  -1 -10   4   18.19    7.52
   1  10  -3   19.55    6.64
  -1 -10   3   16.52    6.53
   1  10  -3   18.30    5.91
   1  10  -2    1.93    1.83
  -1 -10   2   -0.32    0.86
   1  10  -2   -6.63    9.65
   1  10  -2    3.78    3.31
  -1 -10   1   45.65   10.45
   1  10  -1   41.02    9.36
   1  10  -1   40.72   13.00
   1  10  -1   44.20    8.66
   1  10   0    4.83    5.31
  -1 -10   0    9.54    4.91
   1  10   0   11.36    4.83
   1  10   0    9.48    3.56
   1  10   1  107.09   16.13
   1  10   1  113.60   13.99
  -1 -10  -1  113.93   15.87
   1  10   1  110.53   22.63
   1  10   2   66.68   12.77
  -1 -10  -2   65.91   12.40
   1  10   2   68.13   10.68
   1  10   2   68.21   17.22
   1  10   3    3.14    2.09
  -1 -10  -3    5.85    3.97
   1  10   3    2.50    2.97
   1  10   3    4.15    7.49
   1  10   4    1.94    2.51
   1  10   4    0.22    1.87
  -1 -10  -4    3.45    1.90
   1  10   4    6.02    7.74
   1  10   5   37.00    8.82
   1  10   5   46.70   11.42
  -1 -10  -5   46.67   10.10
   1  10   5   41.41    8.56
   1  10   6    6.75    3.66
   1  10   6   15.71    5.29
   1  10   6   25.16    9.55
  -1 -10  -6   19.29    6.40
   1  10   7  104.68   17.81
  -1 -10  -7  122.96   15.49
   1  10   7  114.46   19.17
   1  10   7  111.56   14.16
  -1 -10  -8   16.48    5.49
   1  10   8   22.87    8.90
   1  10   8   17.83    5.75
   1  10   8   17.75    7.32
   1  10   9  188.92   26.09
   1  10   9  192.35   19.02
   1  10   9  194.74   23.39
   1  10  10    1.64    2.11
   1  10  10    2.33    3.99
   1  10  10    3.57    5.86
   1  10  11   54.85   14.54
   1  10  11   57.56   10.97
   1  10  11   61.97   14.00
   1  10  12  123.36   16.59
   1  10  12  128.64   16.54
   1  10  12  135.91   23.79
   1  10  12  128.84   19.11
   1  10  13    7.50    6.00
   1  10  13    6.32    4.14
   1  10  13   -5.10    6.07
   1  10  14   24.23    6.73
   1  10  14   30.70   11.48
   1  10  15    6.42    7.50
   1  10  15   -2.09    2.13
   1  10  16    0.68    0.91
   1  10  16    8.09    7.96
   1  10  17   -5.10    3.46
   1  10  17    5.54    7.27
   1  10  18   14.22   10.48
   1  10  18    1.97    2.34
   1  10  19    1.10    1.56
   1  10  19   13.92   10.14
   1  10  20   28.15   12.76
   1  10  20    5.69    2.97
  -1 -11  15   -0.73    1.23
   1  11 -15    4.70    4.38
  -1 -11  14    2.60    3.59
   1  11 -14    4.03    4.30
   1  11 -13    1.78    2.19
  -1 -11  13   -0.10    3.42
  -1 -11  12   67.30   14.13
   1  11 -12   61.31   12.25
   1  11 -11   42.23    9.99
  -1 -11  11   46.35   11.29
  -1 -11  10    5.92    3.79
   1  11 -10    1.71    0.92
  -1 -11   9   28.35    8.67
   1  11  -9   29.80    7.80
  -1 -11   8   -2.62    3.21
   1  11  -8   -1.94    1.68
  -1 -11   7    3.85    3.96
   1  11  -7    3.31    2.47
   1  11  -6    3.39    2.67
  -1 -11   6    2.25    1.41
   1  11  -5   -5.57    4.89
   1  11  -5   -0.05    2.00
   1  11  -5    0.02    1.30
  -1 -11   5    1.45    1.63
   1  11  -4   44.83    8.79
  -1 -11   4   41.18   10.68
   1  11  -4   37.98   13.32
   1  11  -4   41.18    8.97
   1  11  -3   63.93   10.71
   1  11  -3   50.96   10.60
  -1 -11   3   63.85   13.36
   1  11  -3   52.13   15.67
   1  11  -2    0.37    1.52
   1  11  -2   -2.70    6.33
   1  11  -2    1.00    0.96
  -1 -11   2    0.25    2.49
   1  11  -1   17.38    5.45
  -1 -11   1   17.22    6.64
   1  11  -1    8.54    1.79
   1  11  -1   10.51    4.94
  -1 -11   0    4.75    3.30
   1  11   0    2.57    2.61
   1  11   0    3.06    2.73
   1  11   0   -5.90    7.38
  -1 -11  -1   10.60    5.27
   1  11   1    9.57    4.83
   1  11   1    8.80    3.41
   1  11   1    6.89    6.37
   1  11   2    2.69    7.32
   1  11   2    1.84    2.40
  -1 -11  -2    3.09    2.83
   1  11   2   -0.20    2.25
   1  11   3   19.55   13.45
  -1 -11  -3   12.48    5.41
   1  11   3    9.91    4.03
   1  11   3    9.26    5.27
  -1 -11  -4   60.64   11.68
   1  11   4   57.50   13.31
   1  11   4   68.10   18.84
   1  11   4   68.28   11.22
   1  11   5    4.94    6.86
  -1 -11  -5   14.36    6.02
   1  11   5   12.00    5.00
   1  11   5   13.54    6.92
   1  11   6    0.76    2.35
   1  11   6   -2.50    7.53
   1  11   6   -0.16    1.64
   1  11   7   -2.60    5.96
   1  11   7    2.80    5.14
   1  11   7    4.23    3.39
   1  11   8    4.59    5.23
   1  11   8    3.96    3.06
   1  11   8    3.39    3.68
   1  11   9    4.50    5.44
   1  11   9    4.34    2.48
   1  11   9    6.79    6.99
   1  11  10   37.42   12.15
   1  11  10   40.13   13.05
   1  11  10   31.25    7.96
   1  11  11    5.42    4.80
   1  11  11   12.33    8.86
   1  11  11    4.83    3.06
   1  11  12    9.33    7.97
   1  11  12    8.04    7.86
   1  11  12    0.21    1.67
   1  11  13   31.59    8.67
   1  11  13   28.32   12.28
   1  11  14   10.26    6.89
   1  11  15    7.03    3.12
   1  11  15   28.34   12.64
   1  11  16    9.95    4.49
   1  11  16   27.98   12.49
   1  11  17   13.46    5.55
   1  11  17   29.54   14.06
   1  11  18   -4.06    4.84
   1  11  18   12.81    9.89
  -1 -12  12    0.10    1.14
  -1 -12  11    6.09    4.50
  -1 -12  10    1.38    2.57
  -1 -12   9    4.14    3.69
  -1 -12   8   84.22   15.35
   1  12  -8  109.00   21.95
   1  12  -7    4.36    7.15
  -1 -12   7   -1.10    2.74
  -1 -12   6   17.04    8.16
   1  12  -6   22.36   11.17
  -1 -12   5    6.75    4.44
   1  12  -5    7.55    7.62
  -1 -12   4   32.67   10.12
   1  12  -4   26.52    7.13
   1  12  -4   30.12   11.43
  -1 -12   3   22.81    8.41
   1  12  -3   18.90    6.66
   1  12  -3   17.36    8.50
   1  12  -2   62.58   12.53
  -1 -12   2   58.74   13.25
   1  12  -2   60.70   17.07
   1  12  -1   14.19    7.90
   1  12  -1   17.12    6.51
  -1 -12   1   21.78    8.21
   1  12   0  112.98   17.28
   1  12   0   96.76   22.97
  -1 -12   0  101.00   16.61
  -1 -12  -1    5.61    4.67
   1  12   1    2.65    2.73
   1  12   1    5.36    7.06
  -1 -12  -2    4.01    2.86
   1  12   2   -4.16    3.25
   1  12   3    2.26    6.10
   1  12   3    4.07    3.95
  -1 -12  -3    4.74    2.01
   1  12   4   22.40    6.97
   1  12   4   42.28   11.75
   1  12   5   11.18    5.31
   1  12   5   15.25    7.06
   1  12   6    7.94    4.71
   1  12   6   24.48    9.81
   1  12   7    1.34    2.39
   1  12   7    5.47    6.00
   1  12   8  134.65   23.08
   1  12   8  143.69   24.50
   1  12   9    9.44    8.10
   1  12   9    9.89    8.38
   1  12  10   28.40   12.19
   1  12  10   39.26   13.44
   1  12  11   11.46    9.19
   1  12  11   35.34   13.85
   1  12  12   88.02   19.04
   1  12  12   78.86   20.08
   1  12  13   75.93   19.54
   1  12  14   22.54   11.34
   1  12  15   37.88   15.33
   1  12  16   28.03   13.45
   1  13  -9   17.60   10.41
   1  13  -8    9.50    8.27
   1  13  -7   38.57   14.04
   1  13  -6   34.99   12.61
   1  13  -5   54.18   15.41
  -1 -13   4    2.77    4.37
   1  13  -4    1.52    3.55
   1  13  -3    4.67    3.03
   1  13  -3    0.08    5.92
  -1 -13   3    5.12    4.12
  -1 -13   2   31.68    9.83
   1  13  -2   32.33    8.77
   1  13  -2   18.42    7.61
  -1 -13   1    1.48    3.00
   1  13  -1    4.68    2.90
   1  13  -1    0.34    1.27
   1  13   0   29.29   13.51
   1  13   0   26.69    8.79
   1  13   1   31.87   10.12
   1  13   1   35.98   15.53
   1  13   2   -2.19    7.04
   1  13   2   13.18    6.33
   1  13   3   19.32    8.52
   1  13   3    6.47   10.66
   1  13   4  -13.14   13.86
   1  13   4    0.19    2.10
   1  13   5   18.33    8.81
   1  13   5    4.61    6.87
   1  13   6   63.65   16.00
   1  13   6   49.62   15.70
   1  13   7   23.11    9.45
   1  13   7   32.85   13.49
   1  13   8   22.41    9.99
   1  13   8   12.45    9.82
   1  13   9   22.43    9.80
   1  13   9   43.07   15.96
   1  13  10   63.42   17.05
   1  13  10   84.35   20.41
   1  13  11   25.66   13.36
   1  13  11    5.57    6.59
   1  13  12   19.22   10.12
   1  13  12   40.34   14.41
   1  13  13    3.01    5.82
   1  14  -3   -4.51    6.70
   1  14  -2    6.38    2.21
   1  14  -1   -4.83    6.33
   1  14  -1    3.69    3.24
   1  14   0   -3.88    6.86
   1  14   0    0.45    2.67
   1  14   1   -2.41    3.61
   1  14   1  -14.41   12.83
   1  14   2  -14.61   11.80
   1  14   2   11.04    5.39
   1  14   3    1.04    2.44
   1  14   3  -27.14   13.13
   1  14   4   -5.66    7.58
   1  14   4    6.96    5.39
   1  14   5    5.69    5.02
   1  14   5   -4.64    7.06
   1  14   6   11.50    7.74
   1  14   6   11.00    9.22
   1  14   7   15.65   11.77
   1  14   7   10.07    6.68
  -2  13   9    6.05    4.52
  -2  13   9    1.89    3.24
  -2  13   8   34.26   13.34
  -2  13   8   20.46    8.70
  -2  13   8   21.84    8.72
  -2  13   7    8.09    5.57
  -2  13   7   24.56   12.20
  -2  13   7    7.88    5.68
  -2  13   6    8.76    5.07
  -2  13   6   25.80   11.97
  -2  13   6    8.23    5.53
  -2  13   5    5.00    3.38
  -2  13   5   11.27    6.27
  -2  13   4   40.76   11.41
  -2  13   4   43.01   12.08
  -2  13   4   48.60   15.64
  -2  13   3    3.33    3.50
  -2  13   3    6.55    5.31
  -2  13   3    9.30    6.99
  -2  13   2   11.62    5.74
  -2  13   2   16.18    9.07
  -2  13   2   15.42    6.98
  -2  13   1   10.13    6.99
  -2  13   1   12.81    6.80
  -2  13   1    5.36    4.25
  -2  13   0  110.09   18.81
  -2  13   0  103.56   21.46
  -2  13   0   98.15   17.14
  -2  13  -1    9.94    6.17
  -2  13  -1    4.18    5.33
  -2  13  -1    4.34    4.45
  -2  13  -2   19.70    6.96
  -2  13  -2   16.20    7.29
  -2  13  -2   16.17    7.08
  -2  13  -3   -2.86    7.78
  -2  13  -3    1.08    3.05
  -2  13  -3    2.11    3.18
  -2  13  -4   -1.12    1.00
  -2  13  -4   -2.59    6.42
  -2  13  -5   21.69   10.16
  -2  13  -5   21.81    7.45
  -2  13  -6    0.57    4.07
  -2  13  -6    2.52    2.59
  -2  12  13   19.08    8.86
  -2  12  13   14.17    6.98
  -2  12  12   -1.72    4.15
  -2  12  12    3.60    4.01
  -2  12  11   10.32    5.76
  -2  12  11    6.53    5.38
  -2  12  10    6.18    5.75
  -2  12  10    7.75    6.30
  -2  12   9   30.61   10.34
  -2  12   9   32.82   10.59
  -2  12   8    1.29    3.04
  -2  12   8    0.49    2.36
  -2  12   7   18.55    8.25
  -2  12   7   14.18    7.03
  -2  12   7   27.29   11.96
  -2  12   6   25.15    9.49
  -2  12   6   34.78   13.42
  -2  12   6   27.45   10.22
  -2  12   5  163.81   23.95
  -2  12   5  170.34   26.80
  -2  12   5  161.35   22.56
  -2  12   4    5.04    4.35
  -2  12   4    6.49    5.56
  -2  12   4    5.42    6.23
  -2  12   3   16.55    6.75
  -2  12   3   11.97    5.73
  -2  12   3   18.01    9.69
  -2  12   2   32.15   11.47
  -2  12   2   31.65   10.47
  -2  12   2   29.58    9.59
  -2  12   1    5.38    3.37
  -2  12   1    5.17    3.48
  -2  12   1    4.34    3.96
  -2  12   0   39.00   10.58
  -2  12   0   41.09   11.60
  -2  12   0   33.95   10.09
  -2  12  -1    1.27    2.23
  -2  12  -1   -0.68    3.28
  -2  12  -1   -0.15    2.05
  -2  12  -2   29.99    8.92
  -2  12  -2   24.36    9.83
  -2  12  -2   30.78    9.54
  -2  12  -3   20.19    6.86
  -2  12  -3   11.86    4.74
  -2  12  -3   25.36    8.25
  -2  12  -4   -0.63    4.38
  -2  12  -4    3.41    1.98
  -2  12  -4    3.18    2.63
  -2  12  -5   -1.09    6.06
  -2  12  -5   -2.23    4.97
  -2  12  -6    0.43    2.88
  -2  12  -6   -0.93    5.47
  -2  12  -7   -0.73    3.45
  -2  12  -7   -5.92    6.89
  -2  12  -8    1.79    3.56
  -2  12  -8    9.13    4.32
  -2  12  -9   19.53    7.15
  -2  12  -9   18.16    5.49
  -2  12 -10   -3.13    5.92
  -2  12 -10    7.56    4.72
  -2  12 -11   10.41    7.23
  -2  12 -11    4.14    0.09
  -2  11  16    5.22    4.55
  -2  11  16   -3.41    5.35
  -2  11  16   -1.41    3.28
  -2  11  15    2.85    4.51
  -2  11  15    3.15    2.89
  -2  11  15   -3.32    6.49
  -2  11  14    1.83    4.24
  -2  11  14    4.23    4.35
  -2  11  13    3.42    2.85
  -2  11  13    0.78    2.95
  -2  11  12   -0.28    0.79
  -2  11  12    0.48    1.25
  -2  11  11    8.72    7.33
  -2  11  11    4.97    2.92
  -2  11  10   87.14   17.86
  -2  11  10   81.82   16.70
  -2  11   9    1.54    2.30
  -2  11   9    2.50    3.32
  -2  11   8    2.19    3.40
  -2  11   8    0.81    3.02
  -2  11   8   10.61    8.37
  -2  11   7    5.75    3.70
  -2  11   7   19.59    9.48
  -2  11   7    9.35    5.81
  -2  11   6    6.94    7.28
  -2  11   6    1.87    3.03
  -2  11   6   -1.40    3.37
  -2  11   5   27.46   10.71
  -2  11   5   20.25    8.10
  -2  11   5   27.86    8.99
  -2  11   4    2.29    1.62
  -2  11   4    7.16    5.40
  -2  11   4    2.25    1.08
  -2  11   3   13.81    7.02
  -2  11   3   10.80    5.67
  -2  11   3   13.43    7.61
  -2  11   2   18.76    7.47
  -2  11   2   21.62    8.17
  -2  11   2   19.27    7.35
  -2  11   1   17.43    7.22
  -2  11   1   17.72    7.64
  -2  11   1   22.66    8.75
  -2  11   0   -1.78    5.94
  -2  11   0   -0.56    0.68
  -2  11   0   -0.69    1.40
  -2  11  -1   12.40    5.22
  -2  11  -1   19.76    6.96
  -2  11  -1   15.73    6.89
  -2  11  -2    4.01    3.14
  -2  11  -2    3.79    2.88
  -2  11  -2   -3.81    6.68
  -2  11  -3   -0.20    2.73
  -2  11  -3    5.58    3.64
  -2  11  -3    1.31    1.66
  -2  11  -4   46.11   13.44
  -2  11  -4   50.08   11.98
  -2  11  -4   45.77   10.09
  -2  11  -5   -5.44    6.38
  -2  11  -5    0.12    1.30
  -2  11  -5    1.58    2.23
  -2  11  -6  132.61   20.33
  -2  11  -6  138.94   22.59
  -2  11  -7    7.50    5.34
  -2  11  -7    4.39    2.79
  -2  11  -8    0.75    3.68
  -2  11  -9    4.37    4.22
  -2  11  -9   -0.01    4.93
  -2  11 -10   24.13    7.83
  -2  11 -10   27.73   10.24
  -2  11 -11   18.29    6.95
  -2  11 -11   22.61    9.09
  -2  11 -12   23.20    8.56
  -2  11 -12   27.59   10.08
  -2  11 -13    5.84    5.32
  -2  11 -13    7.76    6.33
  -2  11 -14   37.72   11.78
  -2  11 -14   37.46   11.53
  -2  10  18   28.18   10.47
  -2  10  18   26.18    8.76
  -2  10  18   24.09   11.22
  -2  10  17    2.45    2.30
  -2  10  17    0.25    3.22
  -2  10  17    7.11    5.68
  -2  10  16   -1.86    4.11
  -2  10  16    3.98    3.77
  -2  10  16    3.03    4.15
  -2  10  15   -0.77    3.52
  -2  10  15    2.88    2.64
  -2  10  15    7.83    6.30
  -2  10  14   73.11   16.30
  -2  10  14   81.38   16.76
  -2  10  14   80.06   14.77
  -2  10  13   23.30    6.84
  -2  10  13   34.40   11.45
  -2  10  13   22.83    8.27
  -2  10  12    3.07    2.83
  -2  10  12   -0.77    4.12
  -2  10  12    1.75    1.29
  -2  10  11   -2.73    5.09
  -2  10  11    7.72    6.59
  -2  10  10    4.23    5.73
  -2  10  10    0.09    3.14
  -2  10   9    8.85    4.87
  -2  10   9   11.59    6.85
  -2  10   8    2.91    2.30
  -2  10   8    1.32    2.68
  -2  10   8    6.58    6.25
  -2  10   7   16.96    8.53
  -2  10   7    8.52    3.41
  -2  10   7    9.40    5.66
  -2  10   6  150.45   20.97
  -2  10   6  149.08   21.93
  -2  10   6  149.55   20.24
  -2  10   5   -2.86    5.02
  -2  10   5    5.08    6.32
  -2  10   5   -1.44    2.44
  -2  10   4   12.25    4.75
  -2  10   4   18.45    7.46
  -2  10   4   11.82    5.77
  -2  10   3   14.86    5.63
  -2  10   3   19.32    8.21
  -2  10   3   15.24    6.60
  -2  10   2   18.75    7.61
  -2  10   2   13.01    6.27
  -2  10   2   14.42    5.31
  -2  10   1  300.36   29.98
  -2  10   1  310.70   27.65
  -2  10   1  311.86   31.70
  -2  10   0    4.31    1.52
  -2  10   0    3.08    1.59
  -2  10   0    7.24    3.74
  -2  10  -1  134.19   20.43
  -2  10  -1  128.12   19.15
  -2  10  -1  135.60   17.63
  -2  10  -2    4.52    3.99
  -2  10  -2   -0.51    0.84
  -2  10  -2    2.05    0.56
  -2  10  -3   13.77    7.48
  -2  10  -3   12.35    5.78
  -2  10  -3   16.82    6.54
  -2  10  -4  101.93   18.71
  -2  10  -4  119.22   20.78
  -2  10  -4  101.12   14.23
  -2  10  -5   46.79   13.85
  -2  10  -5   36.84   10.84
  -2  10  -5   31.07    7.80
  -2  10  -6   27.10    9.60
  -2  10  -6   20.97    8.36
  -2  10  -7   45.57   10.63
  -2  10  -7   75.13   15.80
  -2  10  -8   13.38    6.69
  -2  10  -9   20.19    5.72
  -2  10  -9   37.80   11.33
   2 -10   9   35.33    8.01
   2 -10  10    0.39    1.39
  -2  10 -10    2.19    4.05
   2 -10  11    5.81    3.11
  -2  10 -11    5.22    3.98
   2 -10  12   81.90   13.61
  -2  10 -12   94.38   18.47
  -2  10 -12  104.72   18.81
   2 -10  13   23.83    7.32
  -2  10 -13   32.51   11.14
  -2  10 -13   26.86   10.46
  -2  10 -14   29.24   11.17
   2 -10  14   12.17    5.83
  -2  10 -14   12.41    6.85
   2 -10  15   25.10    7.98
  -2  10 -15   36.91   12.07
  -2  10 -15   29.64   10.46
   2 -10  16   -2.61    3.02
  -2  10 -16   -1.10    2.90
  -2   9  20   47.41   12.72
  -2   9  20   40.42   10.68
  -2   9  19   39.39   10.92
  -2   9  19   43.29   11.92
  -2   9  18   12.24    8.66
  -2   9  18    7.41    3.86
  -2   9  18    5.51    4.41
  -2   9  17   10.30    4.61
  -2   9  17   15.62    9.00
  -2   9  17   10.75    5.53
  -2   9  16   89.79   18.16
  -2   9  16   96.95   17.41
  -2   9  16  106.22   16.50
  -2   9  15    5.47    4.20
  -2   9  15    3.30    3.48
  -2   9  15    0.64    2.59
  -2   9  14   33.97   11.14
  -2   9  14   34.81    9.78
  -2   9  14   39.79   10.21
  -2   9  13   13.14    5.75
  -2   9  13    9.75    5.96
  -2   9  13    9.18    4.75
  -2   9  12   46.83   11.32
  -2   9  12   56.75   11.08
  -2   9  12   51.84   12.78
  -2   9  11   10.66    3.90
  -2   9  11   10.64    4.25
  -2   9  11   17.47    7.99
  -2   9  10   10.48    7.19
  -2   9  10    3.62    2.05
  -2   9  10    2.73    1.66
  -2   9   9    6.03    1.42
  -2   9   9    8.39    5.50
  -2   9   9    3.70    3.59
  -2   9   8   46.53   10.95
  -2   9   8   55.77   12.82
  -2   9   8   59.29   13.01
  -2   9   7   10.67    6.57
  -2   9   7    5.49    1.66
  -2   9   7    6.82    4.67
  -2   9   6  192.89   22.23
  -2   9   6  178.37   23.43
  -2   9   6  191.69   21.74
  -2   9   5   66.59   12.99
  -2   9   5   62.95   13.67
  -2   9   5   65.87   12.29
  -2   9   4  276.94   25.97
  -2   9   4  254.28   28.13
  -2   9   4  261.86   25.38
  -2   9   3   -0.10    3.42
  -2   9   3    3.06    3.06
  -2   9   3    0.73    3.52
  -2   9   2   -1.75    3.17
  -2   9   2   -1.26    4.25
  -2   9   2    0.43    0.77
  -2   9   1   96.20   14.72
  -2   9   1   91.37   17.02
  -2   9   1   93.89   15.14
  -2   9   0   73.08   15.09
  -2   9   0   79.70   12.92
  -2   9   0   66.08   12.88
  -2   9  -1   80.74   14.75
  -2   9  -1   78.16   16.00
  -2   9  -1   88.01   13.57
  -2   9  -2   16.85    6.13
  -2   9  -2   22.30    8.75
  -2   9  -2   20.05    6.28
  -2   9  -3   17.07    5.88
  -2   9  -3   21.32    7.65
  -2   9  -4    2.55    2.94
  -2   9  -4    2.02    1.72
  -2   9  -5    1.34    1.90
   2  -9   5    1.71    2.03
   2  -9   6   86.97   10.72
  -2   9  -6   87.96   16.43
  -2   9  -6   68.44   14.40
   2  -9   7    7.57    3.61
  -2   9  -7    5.98    3.23
  -2   9  -8   35.77    9.61
   2  -9   8   58.42    9.72
  -2   9  -8   51.68   12.57
  -2   9  -9   -0.72    3.48
   2  -9   9    2.71    2.58
   2  -9  10   11.64    4.86
  -2   9 -10    2.11    0.79
  -2   9 -10    8.01    6.52
   2  -9  11   14.80    5.07
  -2   9 -11   16.73    7.01
   2  -9  12    0.96    1.20
  -2   9 -12   -3.73    2.77
   2  -9  13    0.61    2.03
  -2   9 -13   -3.22    4.86
   2  -9  14    1.99    1.48
  -2   9 -14   10.72    6.42
   2  -9  15   17.55    6.94
   2  -9  16    8.74    5.01
   2  -9  17    2.87    2.70
   2  -9  18    2.00    1.06
  -2   8  22    6.10    4.87
  -2   8  22    7.59    5.18
  -2   8  21   23.66    8.68
  -2   8  21   17.89    7.23
  -2   8  20    5.05    5.75
  -2   8  20    6.68    4.77
  -2   8  19   11.02    5.55
  -2   8  19   13.45    5.80
  -2   8  18    8.72    5.20
  -2   8  18   11.89    4.68
  -2   8  17   35.36   11.66
  -2   8  17   29.38    8.29
  -2   8  17   29.47    8.67
  -2   8  16   20.75    7.32
  -2   8  16   26.11   10.01
  -2   8  16   25.56    8.05
  -2   8  15    1.31    2.53
  -2   8  15   -4.36    4.86
  -2   8  15    0.97    2.94
  -2   8  14   20.06    6.75
  -2   8  14   11.16    4.52
  -2   8  14   11.57    6.44
  -2   8  13   -0.53    2.58
  -2   8  13   -0.68    0.74
  -2   8  13   -4.16    4.99
  -2   8  12    3.18    2.49
  -2   8  12    0.45    2.50
  -2   8  12   -2.83    4.72
  -2   8  11   76.57   15.17
  -2   8  11   61.87   12.30
  -2   8  11   67.74   11.90
  -2   8  10   32.85    7.94
  -2   8  10   36.63   11.16
  -2   8  10   30.27    7.90
  -2   8   9   76.62   12.26
  -2   8   9   78.27   13.76
  -2   8   9   89.07   15.96
  -2   8   8   36.01    7.92
  -2   8   8   46.05   10.26
  -2   8   8   42.10   11.08
  -2   8   8   39.05    9.77
  -2   8   7   -2.06    4.65
  -2   8   7    2.92    1.83
  -2   8   7    2.19    4.49
  -2   8   7    1.69    0.83
  -2   8   6   76.90   13.18
  -2   8   6   81.45   13.50
  -2   8   6   80.04   14.57
  -2   8   5   16.79    6.16
  -2   8   5    8.51    4.03
  -2   8   5    5.12    2.60
  -2   8   4    6.69    4.00
  -2   8   4    7.20    3.80
  -2   8   4    6.68    5.74
  -2   8   3   46.89    9.79
  -2   8   3   49.69   10.45
  -2   8   3   50.96   12.06
  -2   8   2   16.62    5.78
  -2   8   2    8.96    3.82
  -2   8   2   14.09    5.57
  -2   8   1   56.88   12.76
  -2   8   1   58.99   10.91
  -2   8   1   62.57   11.01
  -2   8   0  274.95   29.22
  -2   8   0  272.13   24.38
   2  -8   0  288.93   13.12
  -2   8   0  279.11   22.76
   2  -8   1    5.87    2.00
  -2   8  -1    7.54    4.76
  -2   8  -1    6.92    3.67
  -2   8  -1    2.17    4.38
  -2   8  -2   14.46    8.18
  -2   8  -2   15.12    5.30
  -2   8  -2   11.47    5.61
   2  -8   2   13.58    3.49
  -2   8  -3   60.70   11.50
   2  -8   3   57.20    7.21
  -2   8  -3   56.48    9.38
  -2   8  -3   60.95   14.37
   2  -8   4  322.37   18.21
  -2   8  -4  311.43   27.44
  -2   8  -4  317.50   32.62
  -2   8  -4  296.67   21.46
  -2   8  -5  255.75   29.66
   2  -8   5  257.92   17.31
  -2   8  -5  251.12   25.00
  -2   8  -5  239.51   18.73
   2  -8   6  104.92   11.46
  -2   8  -6   69.09   13.75
  -2   8  -6   99.66   15.98
   2  -8   7    1.24    1.12
  -2   8  -7   -3.91    4.49
   2  -8   8   86.84   11.26
  -2   8  -8   49.33   11.01
  -2   8  -8   85.14   15.34
  -2   8  -9   69.60   15.92
  -2   8  -9   83.15   15.00
   2  -8   9   82.87   11.63
  -2   8 -10   20.57   11.22
  -2   8 -10   12.51    5.91
   2  -8  10   16.38    5.46
   2  -8  11   65.16   11.09
   2  -8  12   83.69   12.99
   2  -8  13   59.87   11.39
   2  -8  14   20.40    6.81
   2  -8  15   -0.04    2.69
   2  -8  16   -2.03    2.70
   2  -8  17   21.25    7.62
   2  -8  18   -1.84    3.84
   2  -8  19   13.46    6.70
   2  -8  20   15.06    7.07
  -2   7  23    5.45    4.90
  -2   7  23   11.60    6.73
  -2   7  22    3.39    2.05
  -2   7  22    7.92    5.70
  -2   7  21   13.12    6.39
  -2   7  21   17.34    6.46
  -2   7  20   35.52    9.86
  -2   7  20   29.95    8.69
  -2   7  19    0.99    0.92
  -2   7  19    2.34    2.37
  -2   7  18    3.84    3.31
  -2   7  18    1.68    2.63
  -2   7  17    8.31    4.49
  -2   7  17    6.43    1.65
  -2   7  17   12.17    7.94
  -2   7  16    2.29    0.88
  -2   7  16    7.35    4.32
  -2   7  16    5.60    4.78
  -2   7  15   97.97   17.83
  -2   7  15  107.30   15.89
  -2   7  15   99.35   14.43
  -2   7  14    3.28    1.22
  -2   7  14    2.80    4.57
  -2   7  14    4.54    3.68
  -2   7  13   75.73   14.60
  -2   7  13   83.96   12.62
  -2   7  13   72.05   13.26
  -2   7  12    0.91    1.16
  -2   7  12   -3.69    4.42
  -2   7  12   -1.51    2.70
  -2   7  12    2.55    2.77
  -2   7  11    7.41    2.44
  -2   7  11    8.88    4.38
  -2   7  11    4.13    2.74
  -2   7  11    6.94    6.07
  -2   7  10   76.95   12.69
  -2   7  10   82.66   15.09
  -2   7  10   84.51   12.00
  -2   7   9   60.92   12.56
  -2   7   9   50.07    9.69
  -2   7   9   54.82    9.61
  -2   7   8   41.87   10.62
  -2   7   8   37.70    8.00
  -2   7   8   37.52    8.54
  -2   7   7   38.87    9.59
  -2   7   7   37.46    8.35
  -2   7   7   37.12    7.79
  -2   7   7   46.30    9.29
  -2   7   6    0.34    1.26
  -2   7   6    3.92    3.13
  -2   7   6    2.03    1.34
  -2   7   6   -1.46    2.94
  -2   7   5  187.55   18.38
  -2   7   5  188.92   21.74
  -2   7   5  185.71   19.09
  -2   7   4   54.53   11.78
  -2   7   4   53.38    9.85
  -2   7   4   53.89    9.74
  -2   7   3   64.49   12.41
  -2   7   3   57.65   10.09
  -2   7   3   57.90   10.38
  -2   7   2  860.34   39.28
  -2   7   2  860.11   47.95
  -2   7   2  859.60   39.28
   2  -7  -1  540.70   14.91
  -2   7   1  570.71   32.03
  -2   7   1  567.10   31.05
  -2   7   1  542.42   38.86
   2  -7   0  389.96   13.98
  -2   7   0  408.63   25.86
  -2   7   0  404.18   26.89
  -2   7   0  393.38   33.93
   2  -7   1  302.20   13.51
  -2   7  -1  322.53   24.30
  -2   7  -1  304.40   21.49
  -2   7  -1  287.90   30.75
  -2   7  -2  258.30   19.41
  -2   7  -2  243.02   29.17
  -2   7  -2  270.96   22.33
   2  -7   2  263.76   13.66
   2  -7   3   67.18    7.33
  -2   7  -3   56.18   14.09
  -2   7  -3   64.98   11.55
  -2   7  -3   63.72    9.31
  -2   7  -4  359.15   27.06
   2  -7   4  361.69   18.31
  -2   7  -4  344.37   21.21
  -2   7  -4  358.83   35.03
   2  -7   5   27.96    5.32
  -2   7  -5   28.35    6.02
  -2   7  -5   27.94    7.45
  -2   7  -5   22.25    7.53
  -2   7  -6  547.13   35.00
   2  -7   6  550.19   24.89
   2  -7   7   13.06    4.11
  -2   7  -7    9.90    3.65
   2  -7   8   63.48    9.10
  -2   7  -8   48.51   12.14
   2  -7   9   52.05    8.88
   2  -7  10   76.27   11.31
   2  -7  11   56.91   10.44
   2  -7  12   56.78   10.29
   2  -7  13    6.45    2.18
   2  -7  14  168.04   19.35
   2  -7  15    9.32    4.70
   2  -7  16   11.16    5.41
   2  -7  17    1.27    2.86
   2  -7  18    2.39    1.51
   2  -7  19   28.00    9.16
   2  -7  20   28.00    9.65
   2  -7  21    3.46    1.60
  -2   6  24   11.63    6.07
  -2   6  24    3.52    2.48
  -2   6  23    6.06    5.23
  -2   6  23    3.62    3.37
  -2   6  22   59.45   12.12
  -2   6  22   53.41   12.22
  -2   6  21    0.73    2.59
  -2   6  21   -3.72    3.22
  -2   6  21    3.20    2.89
  -2   6  20   35.69    9.22
  -2   6  20   36.49    8.08
  -2   6  20   41.56   10.00
  -2   6  19    3.56    2.50
  -2   6  19    1.92    1.56
  -2   6  19    3.08    2.56
  -2   6  18   84.92   13.63
  -2   6  18   86.29   13.74
  -2   6  18   87.79   11.53
  -2   6  17    5.58    3.92
  -2   6  17    3.80    3.57
  -2   6  17    5.71    2.79
  -2   6  16    8.95    3.23
  -2   6  16   16.78    7.51
  -2   6  16    8.01    4.15
  -2   6  16   12.78    5.58
  -2   6  15   71.40   14.37
  -2   6  15   62.87   12.03
  -2   6  15   67.99   11.62
  -2   6  15   69.12    9.03
  -2   6  14  113.27   14.43
  -2   6  14  117.41   17.92
  -2   6  14  116.06   11.20
  -2   6  14  107.08   15.32
  -2   6  13   62.84   11.09
  -2   6  13   72.75   11.11
  -2   6  13   70.68    8.37
  -2   6  13   57.07   11.94
  -2   6  13   63.25   11.27
  -2   6  12   48.59    9.76
  -2   6  12   51.63    6.89
  -2   6  12   45.91   10.42
  -2   6  12   49.69    9.26
  -2   6  12   52.67    9.72
  -2   6  11    1.01    1.63
  -2   6  11   -2.10    0.73
  -2   6  11    0.74    2.65
  -2   6  11   -1.55    2.48
  -2   6  11    3.81    3.23
  -2   6  10    2.13    2.20
  -2   6  10   -1.95    1.75
  -2   6  10    2.88    3.85
  -2   6  10    1.37    1.09
  -2   6   9    1.17    2.47
  -2   6   9    7.13    4.28
  -2   6   9    4.71    2.42
  -2   6   9    5.00    1.69
  -2   6   8   -0.94    3.18
  -2   6   8    2.13    0.96
  -2   6   8    1.12    2.16
  -2   6   8   -0.01    1.12
  -2   6   7  383.70   28.90
  -2   6   7  382.47   24.58
  -2   6   7  378.96   23.54
  -2   6   7  370.75   26.17
  -2   6   6  413.99   25.15
  -2   6   6  409.07   26.89
  -2   6   6  415.73   24.50
  -2   6   6  419.03   30.24
  -2   6   5   85.15   11.06
  -2   6   5   84.56   11.57
  -2   6   5   87.68   13.49
  -2   6   5   86.28   11.68
  -2   6   4   19.70    6.70
  -2   6   4   16.03    4.48
  -2   6   4   19.83    4.17
  -2   6   4   19.23    5.35
  -2   6   3  175.27   16.85
  -2   6   3  193.33   20.64
  -2   6   3  178.63   16.23
  -2   6   2   46.59    8.30
  -2   6   2   47.65   10.00
  -2   6   2   41.06    7.90
   2  -6  -1  222.19    8.10
  -2   6   1  249.74   18.85
  -2   6   1  243.49   24.53
  -2   6   1  241.27   18.56
  -2   6   0  519.11   26.89
   2  -6   0  495.86   13.91
  -2   6   0  536.99   37.78
  -2   6   0  519.89   28.05
   2  -6   1  405.26   14.05
  -2   6  -1  421.69   25.15
  -2   6  -1  421.57   34.93
  -2   6  -1  408.08   23.23
  -2   6  -2    3.01    2.15
   2  -6   2    4.48    1.52
  -2   6  -2    9.16    7.10
  -2   6  -2    4.19    2.56
   2  -6   3    8.87    2.56
  -2   6  -3    9.37    3.55
  -2   6  -3    8.51    3.85
  -2   6  -3    6.49    2.00
   2  -6   4    6.82    2.25
  -2   6  -4   10.66    3.60
  -2   6  -4    6.58    2.46
  -2   6  -4    4.66    2.66
  -2   6  -5  100.72   17.76
  -2   6  -5  109.27   13.81
   2  -6   5  105.17    9.87
  -2   6  -5  107.29   10.74
   2  -6   6  192.35   14.00
  -2   6  -6  201.80   18.99
  -2   6  -6  184.58   25.75
   2  -6   7   19.96    4.66
   2  -6   8    0.69    0.41
   2  -6   9   40.33    7.76
   2  -6  10  109.01   12.73
   2  -6  11   -2.64    3.13
   2  -6  12   24.21    6.22
   2  -6  13   10.66    4.00
   2  -6  14   14.26    4.98
   2  -6  15   17.06    5.88
   2  -6  16    2.68    1.72
   2  -6  17    1.19    2.14
   2  -6  18    7.22    4.49
   2  -6  19    3.21    2.34
   2  -6  20    2.84    2.74
   2  -6  21   -1.96    4.16
   2  -6  22    2.34    3.30
   2  -6  23   34.02   11.37
  -2   5  24   10.38    5.33
  -2   5  24   16.54    5.95
  -2   5  23    9.39    4.41
  -2   5  23    4.53    0.61
  -2   5  22    2.30    3.65
  -2   5  22   -0.50    1.44
  -2   5  22   -5.81    4.77
  -2   5  21    4.33    3.13
  -2   5  21   -0.91    3.24
  -2   5  21    0.64    1.03
  -2   5  20   52.43   11.51
  -2   5  20   47.13    9.52
  -2   5  20   42.34    9.41
  -2   5  20   51.15   10.32
  -2   5  19    6.05    3.79
  -2   5  19    4.77    2.56
  -2   5  19    7.27    3.68
  -2   5  19    8.86    5.58
  -2   5  18    2.92    1.72
  -2   5  18    7.01    5.16
  -2   5  18   -1.46    3.02
  -2   5  18    5.05    2.96
  -2   5  17   31.63    8.55
  -2   5  17   33.10    6.85
  -2   5  17   34.14    8.03
  -2   5  17   34.60    8.08
  -2   5  16    0.53    0.42
  -2   5  16   -0.43    1.44
  -2   5  16    3.88    3.93
  -2   5  16    3.76    2.86
  -2   5  16    6.58    5.70
  -2   5  15    2.05    1.25
  -2   5  15    2.55    3.36
  -2   5  15    0.77    1.67
  -2   5  15    0.06    2.06
  -2   5  15    1.69    2.07
  -2   5  14   47.97    9.64
  -2   5  14   43.86   10.75
  -2   5  14   42.43    6.97
  -2   5  14   46.95    9.20
  -2   5  14   46.77    8.86
  -2   5  13    2.46    2.77
  -2   5  13    0.64    1.08
  -2   5  13    0.63    2.20
  -2   5  13   -0.84    2.09
  -2   5  13    0.22    2.64
  -2   5  12   64.10    9.71
  -2   5  12   57.55    9.88
  -2   5  12   59.77    7.49
  -2   5  12   53.86    9.73
  -2   5  12   49.45   10.50
   2  -5 -11   84.74    5.00
  -2   5  11   89.31   13.94
  -2   5  11   94.68    8.93
  -2   5  11   95.61   12.98
  -2   5  11   91.30   11.74
  -2   5  11   96.87   11.94
  -2   5  10   47.24    8.00
  -2   5  10   44.77    8.51
  -2   5  10   53.30   10.41
  -2   5  10   44.11    7.91
  -2   5  10   48.13    5.90
  -2   5   9  184.46   10.84
  -2   5   9  175.20   15.33
  -2   5   9  179.76   19.09
  -2   5   9  177.12   15.54
  -2   5   9  181.24   16.99
  -2   5   8    2.34    1.37
  -2   5   8    1.11    2.59
  -2   5   8    4.61    2.82
  -2   5   8    2.69    1.20
  -2   5   8    2.01    1.25
  -2   5   7    6.26    3.11
  -2   5   7    1.24    1.36
  -2   5   7    5.78    1.77
  -2   5   7    2.61    2.97
  -2   5   7    7.32    3.10
  -2   5   6   15.14    4.48
  -2   5   6   19.87    4.51
  -2   5   6   16.60    5.26
  -2   5   6   19.70    5.13
  -2   5   6   19.02    4.96
  -2   5   6   17.97    2.66
  -2   5   5    0.26    0.29
  -2   5   5   -1.78    2.40
  -2   5   5    0.48    1.75
  -2   5   5    0.78    1.65
  -2   5   5    1.04    0.83
  -2   5   4   64.31    8.82
  -2   5   4   62.89    7.74
  -2   5   4   62.13    9.12
  -2   5   4   64.28   10.84
  -2   5   4   58.97    8.74
  -2   5   3   10.91    4.54
  -2   5   3    6.17    1.93
  -2   5   3   10.18    3.72
  -2   5   3    7.35    2.30
  -2   5   2  648.08   35.22
  -2   5   2  619.86   28.08
  -2   5   2  645.32   27.49
   2  -5  -1   73.45    3.49
  -2   5   1   84.54   12.90
  -2   5   1   82.27    9.66
  -2   5   1   81.85    9.76
  -2   5   0  430.25   22.54
   2  -5   0  408.10   10.43
  -2   5   0  445.12   32.00
  -2   5   0  408.20   21.42
  -2   5  -1    4.56    2.75
  -2   5  -1    4.67    2.09
   2  -5   1    2.08    0.98
  -2   5  -1    6.09    5.28
   2  -5   2  101.51    6.94
  -2   5  -2  101.86   11.32
  -2   5  -2  101.18   17.17
  -2   5  -2  100.64   10.04
  -2   5  -3  761.60   50.12
   2  -5   3  737.30   20.86
  -2   5  -3  740.07   26.83
  -2   5  -3  755.15   31.13
  -2   5  -4    5.53    2.66
   2  -5   4    4.66    1.89
  -2   5  -4    1.30    4.61
  -2   5  -4    1.96    1.83
   2  -5   5  890.96   26.76
  -2   5  -5  956.32   36.88
   2  -5   6   34.66    5.71
   2  -5   7   40.28    6.46
   2  -5   8   35.86    6.42
   2  -5   9   34.10    6.45
   2  -5  10   45.55    7.86
   2  -5  11  122.41   13.84
   2  -5  12   36.53    7.99
   2  -5  13  148.13   16.07
   2  -5  14    4.60    2.50
   2  -5  15   -0.24    0.43
   2  -5  16   32.20    8.45
   2  -5  17    3.91    2.25
   2  -5  18   35.49    9.70
   2  -5  19   34.40    9.48
   2  -5  20   10.81    6.29
   2  -5  21    4.41    3.39
   2  -5  22    3.96    4.22
   2  -5  23    0.98    2.51
   2  -5  24   45.47   13.19
  -2   4  25   -3.97    5.72
  -2   4  25    3.25    3.76
  -2   4  24    7.21    4.83
  -2   4  24    1.38    2.13
  -2   4  23    5.72    2.73
  -2   4  23   10.51    6.32
  -2   4  22    5.17    3.71
  -2   4  22   10.20    6.19
  -2   4  22    8.72    4.67
  -2   4  21    8.53    4.71
  -2   4  21    5.37    2.94
  -2   4  21    9.69    6.12
  -2   4  20   12.13    6.32
  -2   4  20   13.04    5.08
  -2   4  20   11.22    4.82
  -2   4  19   19.62    5.78
  -2   4  19   18.01    6.66
  -2   4  19   19.27    5.79
  -2   4  18    0.43    0.77
  -2   4  18    2.01    2.63
  -2   4  18    4.31    3.56
  -2   4  17    2.11    1.93
  -2   4  17    1.06    1.06
  -2   4  17   -0.31    1.24
  -2   4  16  180.69   17.49
  -2   4  16  168.46   17.86
  -2   4  16  180.48   15.98
  -2   4  15   70.75   10.84
  -2   4  15   72.55   13.39
  -2   4  15   68.73   11.21
  -2   4  15   72.03    9.82
  -2   4  14  116.36   13.64
  -2   4  14  117.95   16.70
  -2   4  14  112.26   13.54
  -2   4  14  108.00   12.92
  -2   4  14  112.81   11.64
  -2   4  13   53.72    9.06
  -2   4  13   54.57   10.98
  -2   4  13   53.32    8.78
  -2   4  13   53.44    9.00
  -2   4  13   55.44    7.77
  -2   4  12  189.73   16.84
  -2   4  12  193.64   13.73
  -2   4  12  180.62   19.40
  -2   4  12  196.97   16.78
  -2   4  12  195.68   17.23
  -2   4  11   23.73    5.81
  -2   4  11   22.62    5.62
  -2   4  11   26.18    5.67
  -2   4  11   22.95    6.93
  -2   4  11   21.50    4.07
  -2   4  10  205.18   19.30
  -2   4  10  211.67   16.29
  -2   4  10  224.58   16.88
  -2   4  10  222.76   18.03
  -2   4  10  223.11   13.02
  -2   4   9   21.10    5.19
  -2   4   9   24.28    6.37
  -2   4   9   19.71    5.30
  -2   4   9   22.00    3.78
  -2   4   9   23.32    5.41
  -2   4   8  976.59   23.79
  -2   4   8  929.49   39.32
  -2   4   8  982.71   33.32
  -2   4   8  972.42   36.58
  -2   4   8  979.42   32.96
  -2   4   7   55.31    5.06
  -2   4   7   53.86    7.62
  -2   4   7   55.86    9.52
  -2   4   7   52.95    8.11
  -2   4   7   54.19    7.52
  -2   4   6   23.94    4.80
  -2   4   6   26.91    6.24
  -2   4   6   28.26    5.38
  -2   4   6   26.57    3.03
  -2   4   5  337.52   17.14
  -2   4   5  328.64   22.00
  -2   4   5  346.96   18.08
  -2   4   5  341.21    9.76
  -2   4   4  368.13   22.85
  -2   4   4  368.01   18.63
  -2   4   4  356.91   17.09
  -2   4   3  142.97   14.23
  -2   4   3  144.09   10.28
  -2   4   3  149.06   11.81
  -2   4   2 2187.93   56.67
  -2   4   2 2130.89   38.04
  -2   4   2 2167.68   47.33
  -2   4   1    1.74    0.67
  -2   4   1    1.03    1.00
  -2   4   1    1.09    0.68
  -2   4   0 3222.20   54.33
  -2   4   0 3232.33   74.20
   2  -4   0 3308.49   22.95
  -2   4   0 3316.20   55.32
   2  -4   1  213.94    7.69
  -2   4  -1  213.61   14.18
  -2   4  -1  206.63   13.29
  -2   4  -1  230.33   21.68
  -2   4  -2  505.55   36.40
   2  -4   2  453.45   13.24
  -2   4  -2  440.12   19.17
  -2   4  -2  466.84   20.87
   2  -4   3  418.23   14.43
  -2   4  -3  416.48   18.43
  -2   4  -3  469.05   38.55
  -2   4  -3  423.45   20.55
  -2   4  -4   14.26    3.60
   2  -4   4   13.89    2.97
  -2   4  -4   14.78    3.23
   2  -4   5 1046.45   27.51
  -2   4  -5 1079.28   26.65
   2  -4   6  304.64   15.84
  -2   4  -6  306.76   13.80
   2  -4   7  178.24   13.10
  -2   4  -7  182.01   10.32
  -2   4  -8  320.51   13.25
   2  -4   8  300.27   17.95
   2  -4   9   16.00    4.59
  -2   4  -9   18.14    2.92
   2  -4  10    2.70    1.13
   2  -4  11  183.24   16.19
   2  -4  12   40.91    7.85
   2  -4  13   74.75   11.11
   2  -4  14   47.43    9.43
   2  -4  15   46.34    9.27
   2  -4  16   10.67    4.84
   2  -4  17    1.38    2.19
   2  -4  18    3.97    3.68
   2  -4  19   24.61    8.22
   2  -4  20    3.23    4.39
   2  -4  21    7.67    5.30
   2  -4  22    2.96    3.32
   2  -4  23    1.35    4.42
   2  -4  24    0.03    1.53
  -2   3  25   13.87    6.10
  -2   3  24    4.27    2.48
  -2   3  24   14.51    7.64
  -2   3  23    8.41    5.19
  -2   3  23    4.93    2.81
  -2   3  22    4.21    3.09
  -2   3  22    2.12    2.70
  -2   3  21  108.46   15.88
  -2   3  21  118.98   16.38
  -2   3  21  124.55   14.03
  -2   3  20   35.54    7.76
  -2   3  20   27.74    8.21
  -2   3  20   29.45    8.40
  -2   3  19   29.06    7.89
  -2   3  19   31.23    6.88
  -2   3  19   30.25    8.27
  -2   3  18    3.13    2.25
  -2   3  18    2.29    2.73
  -2   3  18    3.28    2.65
  -2   3  17   58.05   10.30
  -2   3  17   62.55   10.55
  -2   3  17   60.04    9.59
  -2   3  16   19.16    5.61
  -2   3  16   18.70    5.65
  -2   3  16   15.98    5.40
  -2   3  15  131.78   13.74
  -2   3  15  128.69   14.47
  -2   3  15  130.44   13.68
  -2   3  14  100.42   12.47
  -2   3  14  103.73   11.62
  -2   3  14  101.12   12.03
  -2   3  13  473.18   23.76
  -2   3  13  493.15   26.91
  -2   3  13  462.32   31.24
  -2   3  13  471.18   25.67
  -2   3  12    7.55    2.93
  -2   3  12    5.17    3.91
  -2   3  12    7.94    3.03
  -2   3  12    6.94    2.51
  -2   3  11    2.71    1.59
  -2   3  11    3.06    3.14
  -2   3  11    2.00    1.23
  -2   3  11    0.64    0.59
  -2   3  10   77.68    9.67
  -2   3  10   75.84   11.16
  -2   3  10   80.32    8.16
  -2   3  10   77.73    9.78
  -2   3   9    1.61    0.39
  -2   3   9    2.24    1.42
  -2   3   9    1.41    0.64
  -2   3   9    4.45    1.92
  -2   3   8  302.72   13.63
  -2   3   8  298.47   18.49
  -2   3   8  305.86   17.46
  -2   3   8  290.72   20.81
  -2   3   7 1021.14   37.23
  -2   3   7 1044.22   33.95
  -2   3   7 1028.13   30.97
  -2   3   7 1032.94   23.01
  -2   3   6  201.48    9.07
  -2   3   6  196.59   16.03
  -2   3   6  201.83   14.59
  -2   3   6  206.43   13.18
  -2   3   5  541.27   25.59
  -2   3   5  551.42   20.73
  -2   3   5  579.31   13.20
  -2   3   4   45.68    5.68
  -2   3   4   43.65    6.94
  -2   3   4   45.74    5.84
  -2   3   4   46.32    3.07
  -2   3   3   84.98    7.29
  -2   3   3   87.31    7.85
  -2   3   3   84.31    9.62
  -2   3   2 1199.30   29.83
  -2   3   2 1197.25   26.25
  -2   3   2 1234.29   37.05
  -2   3   1   30.84    3.93
  -2   3   1   29.94    4.70
  -2   3   1   27.62    4.59
  -2   3   1   29.81    5.82
  -2   3   0 1488.32   32.21
  -2   3   0 1504.98   25.81
  -2   3   0 1469.27   32.99
  -2   3   0 1459.22   42.70
  -2   3   0 1523.91   32.03
  -2   3  -1   76.13   10.76
  -2   3  -1   75.76    6.99
  -2   3  -1   76.33    7.12
  -2   3  -1   80.56    5.52
   2  -3   1   78.82    4.07
  -2   3  -1   73.36    7.28
   2  -3   2  322.49   10.17
  -2   3  -2  335.84   15.24
  -2   3  -2  330.99   14.48
   2  -3   3   34.62    3.90
  -2   3  -3   34.98    4.54
  -2   3  -3   36.26    4.95
  -2   3  -3   39.30    9.09
  -2   3  -4   46.28    5.09
   2  -3   4   44.13    4.78
  -2   3  -4   50.30    6.02
  -2   3  -5  241.03   11.53
   2  -3   5  231.99   12.32
   2  -3   6   57.25    6.56
  -2   3  -6   58.32    5.48
  -2   3  -7    7.71    1.93
   2  -3   7    6.47    2.23
   2  -3   8    0.22    1.02
  -2   3  -8    0.79    0.70
   2  -3   9  402.90   21.10
  -2   3  -9  415.52   13.99
   2  -3  10   26.74    5.59
  -2   3 -10   27.72    3.50
   2  -3  11   24.27    5.57
  -2   3 -11   25.47    3.16
   2  -3  12    9.72    3.77
  -2   3 -12   12.01    2.09
  -2   3 -13   -0.47    0.43
   2  -3  13   -0.12    1.01
   2  -3  14   96.86   13.01
   2  -3  15   48.97    9.66
   2  -3  16    5.99    3.31
   2  -3  17   33.82    8.71
   2  -3  18    7.96    4.47
   2  -3  19    9.06    5.89
   2  -3  20    1.20    2.50
   2  -3  21   11.89    5.90
   2  -3  22   12.45    7.42
   2  -3  23   37.19   11.70
   2  -3  24    9.26    6.15
   2  -3  25    8.21    7.02
  -2   2  26   21.06    6.56
  -2   2  26   27.19    9.28
  -2   2  25   10.26    6.51
  -2   2  25    9.69    5.92
  -2   2  24   11.31    6.08
  -2   2  24   13.87    7.45
  -2   2  23    2.01    3.76
  -2   2  23    1.19    2.68
  -2   2  22    3.08    3.73
  -2   2  22    3.72    4.13
  -2   2  21    7.12    4.60
  -2   2  21    4.88    3.92
  -2   2  20    7.05    4.26
  -2   2  20    8.69    4.12
  -2   2  19    8.68    4.11
  -2   2  19    5.03    3.73
  -2   2  19    4.40    2.65
  -2   2  18   40.44    8.35
  -2   2  18   48.80    7.94
  -2   2  18   43.33    8.81
  -2   2  17    3.86    2.53
  -2   2  17    6.27    3.34
  -2   2  17    5.21    3.09
  -2   2  16   43.57    8.54
  -2   2  16   42.99    8.27
  -2   2  16   49.48    8.05
  -2   2  15    2.04    1.72
  -2   2  15    4.66    2.70
  -2   2  15    1.99    1.79
  -2   2  14   10.88    3.94
  -2   2  14    8.98    3.59
  -2   2  14   13.96    4.46
  -2   2  13    0.66    0.74
  -2   2  13    1.70    0.22
  -2   2  13    0.28    0.86
  -2   2  12    8.70    3.38
  -2   2  12    6.48    2.99
  -2   2  12    8.61    4.49
  -2   2  12    7.17    2.48
  -2   2  11    8.05    2.84
  -2   2  11    5.30    2.02
  -2   2  11    8.59    4.41
  -2   2  11    6.18    2.11
  -2   2  10   61.21    8.47
  -2   2  10   59.33    7.32
  -2   2  10   62.04    9.87
  -2   2  10   64.58    8.34
  -2   2   9  129.37   13.44
  -2   2   9  136.74   11.62
  -2   2   9  126.89   10.18
  -2   2   8  140.81    9.84
  -2   2   8  134.87   13.04
  -2   2   8  134.71   11.29
  -2   2   7   19.71    4.99
  -2   2   7   25.51    4.71
  -2   2   7   18.40    3.24
  -2   2   6   13.82    2.67
  -2   2   6   14.10    3.86
  -2   2   6   13.69    3.61
  -2   2   5   64.46    4.95
  -2   2   5   65.91    6.59
  -2   2   5   62.12    7.93
  -2   2   5   71.54    7.67
  -2   2   4    5.33    1.32
  -2   2   4    4.83    1.83
  -2   2   4    3.79    2.18
  -2   2   4    5.45    1.87
  -2   2   3  387.49   16.12
  -2   2   3  377.16   18.03
  -2   2   3  397.68   14.44
  -2   2   3  397.33    8.52
  -2   2   2  278.40   11.49
  -2   2   2  284.11   13.38
  -2   2   2  276.64   15.17
  -2   2   2  285.81    7.23
  -2   2   2  287.53   11.87
  -2   2   1  379.17   12.58
  -2   2   1  381.79   15.23
  -2   2   1  394.71   14.43
  -2   2   1  377.45   18.03
  -2   2   0  476.04   12.81
  -2   2   0  484.85   16.61
  -2   2   0  472.58   15.27
  -2   2   0  463.03   20.33
  -2   2  -1   61.10    5.24
  -2   2  -1   62.42    5.75
  -2   2  -1   58.55    4.10
  -2   2  -1   55.97    7.71
   2  -2   1   60.60    3.43
  -2   2  -2  708.39   12.48
  -2   2  -2  699.64   19.24
  -2   2  -2  698.97   17.77
   2  -2   2  689.64   14.28
   2  -2   3 1034.56   20.43
  -2   2  -3 1041.75   22.84
  -2   2  -3 1043.35   21.91
  -2   2  -3 1083.28   12.69
   2  -2   4  821.57   20.16
  -2   2  -4  819.55   20.26
   2  -2   5  600.03   18.92
   2  -2   6  663.45   21.80
   2  -2   7   32.28    5.29
   2  -2   8   10.38    2.90
   2  -2   9  131.70   11.80
   2  -2  10  488.42   23.63
   2  -2  11   31.95    6.37
   2  -2  12  262.97   19.06
   2  -2  13   48.08    8.67
   2  -2  14   55.69    9.71
   2  -2  15  109.06   13.68
   2  -2  16   30.09    7.41
   2  -2  17   16.55    5.63
   2  -2  18  176.69   19.74
   2  -2  19   24.71    8.40
   2  -2  20   14.45    5.50
   2  -2  21   15.71    6.58
   2  -2  22   37.08   10.62
   2  -2  23   28.19    9.73
   2  -2  24   12.02    7.42
   2  -2  25   20.10    8.54
   2  -2  26    4.81    2.02
  -2   1  26    8.97    6.47
  -2   1  26    7.21    5.64
  -2   1  25    3.44    5.61
  -2   1  25    6.99    4.94
  -2   1  24    3.54    4.65
  -2   1  24    2.99    2.84
  -2   1  23   21.35    8.10
  -2   1  23   23.00    7.57
  -2   1  22   67.78   13.43
  -2   1  22   63.36   12.00
  -2   1  21    3.20    2.33
  -2   1  21    5.34    4.56
  -2   1  20   20.78    6.93
  -2   1  20   19.50    6.18
  -2   1  19   -1.93    1.88
  -2   1  19    1.67    2.24
  -2   1  18   47.35   10.02
  -2   1  18   47.11    9.12
  -2   1  17   88.36   12.82
  -2   1  17   82.31   11.87
  -2   1  16  165.56   16.97
  -2   1  16  159.40   16.17
  -2   1  15    1.99    1.52
  -2   1  15    0.67    1.71
  -2   1  15    3.87    2.64
  -2   1  14  423.83   25.03
  -2   1  14  421.86   20.07
  -2   1  14  426.73   24.88
  -2   1  13    4.57    2.48
  -2   1  13    5.02    3.25
  -2   1  13    6.37    2.73
  -2   1  12  111.56   11.82
  -2   1  12  116.26   12.09
  -2   1  12  121.03   10.56
  -2   1  11  304.83   18.64
  -2   1  11  302.96   16.20
  -2   1  11  300.49   18.45
  -2   1  10  129.70   13.92
  -2   1  10  129.29   11.53
  -2   1  10  129.94   10.40
  -2   1  10  128.46   11.56
  -2   1   9  610.63   23.72
  -2   1   9  610.81   21.94
  -2   1   9  595.44   28.45
  -2   1   9  604.32   24.28
  -2   1   8  477.00   23.86
  -2   1   8  496.59   20.10
  -2   1   8  492.59   19.20
  -2   1   7  139.88   12.30
  -2   1   7  140.84   10.03
  -2   1   7  143.92   10.07
  -2   1   6  838.78   20.87
  -2   1   6  826.69   24.09
  -2   1   6  861.06   22.82
  -2   1   6  839.31   23.65
  -2   1   6  831.08   28.41
  -2   1   5  239.90   10.41
  -2   1   5  240.77   12.47
  -2   1   5  245.35   11.26
  -2   1   5  249.23   14.56
  -2   1   5  253.13   12.51
  -2   1   4   20.22    3.47
  -2   1   4   18.71    2.82
  -2   1   4   23.74    4.09
  -2   1   4   18.45    3.46
  -2   1   3 1731.72   31.24
  -2   1   3 1720.98   34.26
  -2   1   3 1705.31   27.11
  -2   1   2 1075.87   19.06
  -2   1   2 1046.36   25.14
  -2   1   2 1081.65   20.27
  -2   1   2 1077.46   23.87
  -2   1   1 2851.98   32.82
  -2   1   1 2650.44   26.60
  -2   1   1 2737.42   36.75
  -2   1   1 2774.20   28.27
  -2   1   1 2715.49   40.00
  -2   1   0 2108.86   26.96
  -2   1   0 2056.52   35.41
  -2   1  -1 3459.91   50.23
   2  -1   1 3490.39   29.90
   2  -1   2  298.36    9.62
  -2   1  -2  303.87    8.97
  -2   1  -3   79.69    4.37
   2  -1   3   77.24    5.48
   2  -1   4  860.58   20.47
  -2   1  -4  913.44   15.31
   2  -1   5  769.58   20.95
   2  -1   6  222.91   12.29
   2  -1   7  226.95   13.35
   2  -1   8    9.43    3.04
   2  -1   9    0.94    1.33
   2  -1  10   16.10    4.16
   2  -1  11   20.36    5.09
   2  -1  12   79.43   10.34
   2  -1  13  104.86   12.51
   2  -1  14   11.54    4.57
   2  -1  15   23.98    6.46
   2  -1  16   67.88   10.99
   2  -1  16   75.81    6.87
   2  -1  17   10.17    4.21
   2  -1  18   25.87    7.55
   2  -1  19   16.63    6.96
   2  -1  20   30.14    9.38
   2  -1  21    2.18    3.99
   2  -1  22    3.91    3.50
   2  -1  23    4.23    4.67
   2  -1  24    8.19    3.68
   2  -1  25    1.66    2.24
   2  -1  26    4.32    2.84
  -2   0  26    5.89    4.22
  -2   0  26    7.90    6.82
  -2   0  25    6.02    4.58
  -2   0  25    1.50    4.09
  -2   0  24   13.84    6.04
  -2   0  24   18.63    7.09
  -2   0  23   25.72    8.96
  -2   0  23   25.94    7.80
  -2   0  22   41.26    9.97
  -2   0  22   42.93   11.27
  -2   0  21   43.73    9.65
  -2   0  21   39.98   10.06
  -2   0  20   63.34   10.91
  -2   0  20   65.60   12.66
  -2   0  19   59.56   11.28
  -2   0  19   56.81   10.34
  -2   0  18    2.14    0.41
  -2   0  18    1.38    1.10
  -2   0  17    6.07    3.93
  -2   0  17    2.96    1.66
  -2   0  16  321.79   24.72
  -2   0  16  324.23   22.71
  -2   0  15    3.70    3.96
  -2   0  15    4.90    3.54
  -2   0  14  441.15   24.68
  -2   0  14  448.21   27.07
  -2   0  13  242.48   17.80
  -2   0  13  253.14   19.37
  -2   0  12  168.22   14.04
  -2   0  12  177.08   15.59
  -2   0  11   12.73    4.48
  -2   0  11   12.10    3.49
  -2   0  10   21.75    4.68
  -2   0  10   22.13    5.15
  -2   0   9  167.32   12.53
  -2   0   9  166.44   13.28
  -2   0   8 1085.45   32.45
  -2   0   8 1142.18   36.85
  -2   0   8 1111.64   31.40
  -2   0   8 1088.20   31.61
  -2   0   7  106.83    9.58
  -2   0   7  102.22    7.84
  -2   0   7  108.47    9.46
  -2   0   7  107.07   10.54
  -2   0   6 1074.83   24.84
  -2   0   6 1097.55   29.23
  -2   0   6 1091.71   31.04
  -2   0   5  199.98   10.30
  -2   0   5  192.43   11.92
  -2   0   5  191.03   12.02
  -2   0   4  622.02   17.60
  -2   0   4  609.16   19.79
  -2   0   4  601.67   20.55
  -2   0   3   96.06    7.29
  -2   0   3   98.34    7.95
  -2   0   2  361.00   14.58
  -2   0   2  355.49   12.87
  -2   0   1 1328.59   24.26
  -2   0   1 1310.60   22.97
  -2   0   0  359.77   11.90
  -2   0   0  345.73   11.09
  -2   0  -1   47.65    4.61
   2   0   1   45.38    4.09
   2   0   2  477.41   13.34
   2   0   3  274.75   10.86
   2   0   4  952.87   21.61
   2   0   5   10.56    2.23
   2   0   6   13.34    3.07
   2   0   7  115.02    9.18
   2   0   8  168.42   12.14
   2   0   9  808.16   27.92
   2   0  10    8.04    3.19
   2   0  11   52.27    7.93
   2   0  12    4.79    2.90
   2   0  13    3.91    2.89
   2   0  14   59.18    9.47
   2   0  15    4.01    3.39
   2   0  16   32.24    7.74
   2   0  17   93.76   13.90
   2   0  17  102.63    9.67
   2   0  18   30.77    8.58
   2   0  19   35.68    9.40
   2   0  20   19.24    6.30
   2   0  21    4.07    2.27
   2   0  22    7.53    4.45
   2   0  23    6.83    4.33
   2   0  24   15.31    7.17
   2   0  25   10.71    5.89
   2   0  26    1.25    0.32
  -2  -1  25   10.63    4.96
  -2  -1  25    7.31    5.56
  -2  -1  24   12.53    6.73
  -2  -1  24   18.71    6.23
  -2  -1  23   -0.01    0.94
  -2  -1  23    4.79    3.54
  -2  -1  22   17.20    5.97
  -2  -1  22   21.33    7.54
  -2  -1  21   28.41    8.45
  -2  -1  21   27.87    7.40
  -2  -1  20   -0.45    3.46
  -2  -1  20    3.89    2.58
  -2  -1  19   31.06    8.52
  -2  -1  19   32.08    7.58
  -2  -1  18   -0.52    2.65
  -2  -1  18    3.28    3.62
  -2  -1  17   17.57    7.36
  -2  -1  17   16.73    5.15
  -2  -1  16    1.37    2.20
  -2  -1  16    3.68    4.28
  -2  -1  15    3.25    3.46
  -2  -1  15    1.27    2.24
  -2  -1  14   95.85   11.28
  -2  -1  14  100.86   13.47
  -2  -1  13   16.54    4.55
  -2  -1  13   17.67    5.64
  -2  -1  12  158.12   13.58
  -2  -1  12  158.25   15.64
  -2  -1  11   15.40    4.32
  -2  -1  11   15.24    4.61
  -2  -1  10    4.62    2.25
  -2  -1  10    4.02    2.82
  -2  -1  10    4.49    1.89
  -2  -1   9    8.68    2.77
  -2  -1   9    6.56    2.26
  -2  -1   9    9.47    3.47
  -2  -1   8    0.18    0.61
  -2  -1   8    2.68    2.10
  -2  -1   7   21.89    3.23
  -2  -1   7   21.56    4.84
  -2  -1   6  209.43   10.04
  -2  -1   6  200.27   14.46
  -2  -1   5  117.70   10.77
  -2  -1   4  746.26   26.43
  -2  -1   4  742.20   21.12
  -2  -1   3    5.27    1.83
  -2  -1   3    7.16    1.85
  -2  -1   2   87.94    8.33
  -2  -1   2   85.98    5.55
  -2  -1   1 2046.23   24.00
  -2  -1   1 1934.09   35.71
  -2  -1   0  235.38   11.28
  -2  -1   0  234.88    7.11
  -2  -1  -1  451.19   14.36
  -2  -1  -1  436.49   10.01
   2   1   2 2402.15   16.17
   2   1   2 2401.71   34.88
   2   1   3  404.80   14.38
   2   1   4 2945.98   40.05
   2   1   5  437.27   16.39
   2   1   6  341.81   15.24
   2   1   7  522.99   20.22
   2   1   8   43.86    6.15
   2   1   9  791.75   27.45
   2   1  10    6.61    2.44
   2   1  11  491.99   24.14
   2   1  12  286.75   19.22
   2   1  13   76.41   10.35
   2   1  14   26.23    6.39
   2   1  15  199.41   17.94
   2   1  16    7.74    3.65
   2   1  17  233.20   21.28
   2   1  18   13.82    5.62
   2   1  18    7.09    2.65
   2   1  19   97.91   10.73
   2   1  19   86.79   14.01
   2   1  20   20.85    7.03
   2   1  21   45.36   10.59
   2   1  22   21.81    7.63
   2   1  23   76.50   14.15
   2   1  24    6.89    4.47
   2   1  25    5.71    4.90
   2   1  26    3.38    4.35
  -2  -2  25    8.03    5.53
  -2  -2  24    7.28    5.26
  -2  -2  24    8.62    3.67
  -2  -2  23   11.05    4.67
  -2  -2  23   10.51    5.07
  -2  -2  22    0.02    2.98
  -2  -2  22    2.62    2.63
  -2  -2  21   28.57    9.85
  -2  -2  21   27.38    7.14
  -2  -2  20   40.86   10.38
  -2  -2  20   43.45    9.19
  -2  -2  19    4.90    3.51
  -2  -2  19   -2.60    3.56
  -2  -2  18   10.39    6.12
  -2  -2  18    8.98    4.48
  -2  -2  17  146.07   18.65
  -2  -2  17  143.51   15.45
  -2  -2  16   25.95    6.33
  -2  -2  16   29.91    8.80
  -2  -2  15  207.93   17.33
  -2  -2  15  214.57   21.57
  -2  -2  14   88.08   10.91
  -2  -2  14   85.66   12.65
  -2  -2  13   37.09    6.71
  -2  -2  13   35.44    8.29
  -2  -2  12    2.52    1.81
  -2  -2  12    0.94    2.12
  -2  -2  11  113.04   13.97
  -2  -2  11  103.58   12.78
  -2  -2  10  320.56   22.77
  -2  -2  10  324.41   22.37
  -2  -2   9 1073.94   40.31
  -2  -2   8   18.34    5.07
  -2  -2   8   16.62    2.50
  -2  -2   7  136.80   13.35
  -2  -2   7  128.43    7.35
  -2  -2   6   27.25    5.67
  -2  -2   5    4.52    2.45
  -2  -2   4   10.90    3.82
  -2  -2   3  893.97   31.92
  -2  -2   2  586.87   24.87
  -2  -2   1 1537.32   36.91
  -2  -2   0 1570.82   34.86
  -2  -2  -1 1761.36   34.45
   2   2   2  907.93   16.52
  -2  -2  -2  902.80   23.23
  -2  -2  -3  553.32   17.87
   2   2   3  575.01   19.46
   2   2   3  582.99   13.02
   2   2   4 2063.74   26.54
   2   2   4 2170.59   26.46
   2   2   4 2079.18   37.08
   2   2   5   95.36    5.16
   2   2   5   93.48    7.90
   2   2   6  908.60   16.35
   2   2   6  895.31   25.71
   2   2   7  123.53    9.90
   2   2   8    2.73    1.34
   2   2   9  109.35   10.41
   2   2  10  361.32   19.61
   2   2  11    5.62    2.45
   2   2  12   64.19    9.06
   2   2  13    6.17    2.83
   2   2  14  127.76   13.56
   2   2  15   17.87    5.48
   2   2  16   90.72   12.15
   2   2  17   78.69   11.90
   2   2  18   58.91   10.46
   2   2  18   60.95    9.60
   2   2  19   13.28    4.27
   2   2  19   11.04    5.11
   2   2  20    6.55    3.20
   2   2  20    6.98    3.10
   2   2  21    7.71    4.12
   2   2  22    5.23    3.81
   2   2  23   -1.27    2.95
   2   2  24    2.56    3.44
   2   2  25   16.12    6.99
   2   2  26   11.06    6.01
  -2  -3  25    5.51    4.80
  -2  -3  24    6.78    2.89
  -2  -3  23   12.14    5.84
  -2  -3  22  119.04   15.62
  -2  -3  22  119.16   19.56
  -2  -3  21    2.38    2.89
  -2  -3  21   -4.22    4.55
  -2  -3  20   74.32   12.03
  -2  -3  20   72.74   14.78
  -2  -3  19    3.15    3.46
  -2  -3  19    3.51    4.40
  -2  -3  18   33.34    7.94
  -2  -3  18   32.18   10.38
  -2  -3  17   19.66    7.90
  -2  -3  17   22.39    5.99
  -2  -3  16   44.60   10.58
  -2  -3  16   44.17    8.35
  -2  -3  15  167.21   15.83
  -2  -3  15  171.82   19.86
  -2  -3  14  372.70   23.50
  -2  -3  14  374.37   29.22
  -2  -3  13   -0.62    1.48
  -2  -3  13   -3.57    3.98
  -2  -3  12  135.98   17.27
  -2  -3  12  124.22   15.36
  -2  -3  11    5.18    1.25
  -2  -3  11    4.24    3.41
  -2  -3  10   -0.18    1.60
  -2  -3   9  134.00   15.31
  -2  -3   9  108.75    5.43
  -2  -3   8  171.76    7.71
  -2  -3   8  191.58   17.78
  -2  -3   7  375.18   24.68
  -2  -3   6  505.93   28.01
  -2  -3   5    0.53    1.42
  -2  -3   4   32.94    6.60
  -2  -3   3  244.53   18.30
  -2  -3   2  155.62   14.09
  -2  -3   1  586.48   25.50
  -2  -3   0    4.24    1.95
  -2  -3  -1   14.19    3.44
  -2  -3  -2    0.61    0.37
  -2  -3  -3  152.27   10.66
   2   3   3  154.42    8.82
  -2  -3  -4  958.34   26.38
   2   3   4  981.81   24.24
   2   3   4  982.57   22.07
   2   3   4  989.85   28.66
  -2  -3  -5  207.51   12.26
   2   3   5  221.17   10.76
   2   3   5  215.55   13.33
   2   3   5  211.64   10.52
   2   3   6   25.06    3.73
   2   3   6   24.94    3.46
   2   3   6   25.83    4.72
   2   3   7   33.66    5.48
   2   3   7   31.57    4.42
   2   3   7   31.15    4.09
   2   3   8  133.29   11.09
   2   3   9  150.36   12.41
   2   3  10  457.42   22.36
   2   3  11    1.26    0.59
   2   3  12   27.54    5.88
   2   3  13    6.96    3.32
   2   3  14    4.47    2.76
   2   3  15   22.29    6.18
   2   3  16   13.10    4.74
   2   3  17   32.08    7.66
   2   3  18   14.53    4.74
   2   3  18   19.20    6.24
   2   3  19    6.61    3.95
   2   3  19    7.12    3.09
   2   3  20    3.75    3.52
   2   3  20    3.56    2.89
   2   3  21    5.19    3.44
   2   3  21    1.83    3.08
   2   3  22   39.02    9.88
   2   3  23    0.26    2.49
   2   3  24    3.24    4.13
   2   3  25   16.12    6.57
   2   3  26    6.79    5.40
  -2  -4  24    0.87    2.46
  -2  -4  23   -2.42    5.18
  -2  -4  22   -0.99    4.58
  -2  -4  21   23.94    7.03
  -2  -4  21   20.17    8.66
  -2  -4  20   48.04    9.83
  -2  -4  20   50.45   13.92
  -2  -4  19   20.34    5.84
  -2  -4  19   30.19   10.47
  -2  -4  18   13.59    4.80
  -2  -4  18   13.48    7.40
  -2  -4  17    3.45    3.57
  -2  -4  17    2.57    1.49
  -2  -4  16    0.82    1.15
  -2  -4  16    4.54    3.36
  -2  -4  15   11.06    4.00
  -2  -4  15   10.51    3.93
  -2  -4  14   34.77    8.79
  -2  -4  13  110.11   15.64
  -2  -4  12   -3.43    4.34
  -2  -4  12    4.17    3.69
  -2  -4  11  226.06   22.53
  -2  -4  11  223.41   21.37
  -2  -4  10  113.89   15.39
  -2  -4   9    0.61    1.19
  -2  -4   9    0.25    0.28
  -2  -4   8   22.30    6.76
  -2  -4   7    4.06    2.94
  -2  -4   6  112.14   13.94
  -2  -4   5  455.38   28.02
  -2  -4   4  106.86   13.03
  -2  -4   3  324.57   22.66
  -2  -4   2  550.82   29.43
  -2  -4   1   53.87    8.38
   2   4   0   84.12    5.43
  -2  -4   0   84.14   10.12
   2   4   1  396.48    9.59
  -2  -4  -1  401.28   21.96
   2   4   2  226.34    7.48
  -2  -4  -2  236.29   15.98
   2   4   3 2764.12   46.07
  -2  -4  -3 2669.81   52.22
   2   4   3 2739.48   29.95
   2   4   4   12.26    3.01
   2   4   4   15.38    3.27
  -2  -4  -4   12.29    2.90
   2   4   4   13.24    2.38
   2   4   5 1721.59   37.29
   2   4   5 1700.96   41.83
  -2  -4  -5 1667.35   38.40
   2   4   5 1704.34   34.59
   2   4   6  101.12    8.73
   2   4   6   93.43    8.20
  -2  -4  -6  100.40    9.16
   2   4   6   95.31    9.98
   2   4   7  446.51   18.02
  -2  -4  -7  431.58   19.39
   2   4   7  427.03   21.11
   2   4   7  448.49   18.38
   2   4   8  808.64   24.59
   2   4   8  836.90   26.10
   2   4   8  812.48   29.32
   2   4   9  284.53   15.99
   2   4   9  270.12   17.31
   2   4   9  274.99   14.42
   2   4  10   26.41    5.89
   2   4  10   29.08    5.03
   2   4  11  295.99   17.55
   2   4  11  294.13   19.10
   2   4  12   33.97    6.74
   2   4  13   41.27    7.60
   2   4  14   -1.03    1.04
   2   4  15  188.32   17.45
   2   4  16   61.99   10.24
   2   4  17   59.75   10.40
   2   4  17   61.56   11.52
   2   4  18    9.81    3.46
   2   4  18   13.29    5.00
   2   4  19   64.34   11.86
   2   4  19   55.82   10.67
   2   4  20   55.38   11.12
   2   4  20   52.79   10.79
   2   4  21    1.03    2.07
   2   4  21   -2.88    3.17
   2   4  22   10.47    4.62
   2   4  22   18.28    6.64
   2   4  23    2.10    2.88
   2   4  24   38.48   10.13
   2   4  25    7.10    4.16
   2   4  26    4.32    4.82
  -2  -5  23   13.30    5.66
  -2  -5  22  -11.93    9.05
  -2  -5  21   17.90    9.42
  -2  -5  20   13.91    7.06
  -2  -5  19    6.01    3.58
  -2  -5  19    7.79    6.66
  -2  -5  18   22.78    6.42
  -2  -5  18   18.97    7.71
  -2  -5  17   34.90   10.67
  -2  -5  17   29.23    7.01
  -2  -5  16   94.58   12.88
  -2  -5  16   96.98   16.65
  -2  -5  15   59.23   13.21
  -2  -5  14    2.17    0.96
  -2  -5  13    8.71    6.34
  -2  -5  13    5.25    2.80
  -2  -5  12   28.48    8.73
  -2  -5  12   21.26    5.74
  -2  -5  11   39.23   10.07
  -2  -5  10  537.58   35.67
   2   5 -10  433.12   11.82
  -2  -5   9   52.98   10.70
  -2  -5   8  363.57   28.34
  -2  -5   7   11.79    3.91
  -2  -5   6    0.65    0.90
  -2  -5   5   65.55   11.29
  -2  -5   4  472.68   29.67
  -2  -5   3    2.05    2.63
  -2  -5   2 1255.61   47.05
  -2  -5   1   40.96    7.99
   2   5  -1   37.80    5.32
  -2  -5   0 1119.40   40.95
   2   5   0 1117.23   24.62
   2   5   1  162.23    8.43
  -2  -5  -1  162.88   15.10
  -2  -5  -2  522.24   26.51
   2   5   2  523.47   14.96
   2   5   3 1214.82   23.73
  -2  -5  -3 1199.81   39.63
   2   5   4  450.00   15.36
  -2  -5  -4  477.26   23.83
   2   5   4  465.31   24.39
   2   5   4  479.20   21.67
  -2  -5  -5  829.21   30.73
   2   5   5  822.83   22.68
   2   5   5  843.69   31.05
   2   5   5  857.14   28.70
   2   5   6   14.86    3.76
  -2  -5  -6   14.86    4.01
   2   5   6   15.64    3.82
   2   5   6   17.17    4.37
   2   5   6   14.84    3.43
   2   5   7  231.38   14.66
  -2  -5  -7  221.70   14.98
   2   5   7  227.51   15.06
   2   5   7  228.37   16.48
  -2  -5  -8    3.93    2.23
   2   5   8    1.32    0.84
   2   5   8    2.37    1.99
   2   5   8    2.66    1.65
  -2  -5  -9   95.56    9.81
   2   5   9   91.81   10.68
   2   5   9   91.90    9.54
   2   5   9   96.18    9.91
   2   5  10    4.21    2.15
   2   5  10    4.09    1.98
  -2  -5 -10    7.47    3.11
   2   5  10    2.93    2.37
   2   5  11   92.37   10.37
   2   5  11  105.02   11.96
   2   5  12  213.67   17.27
   2   5  12  212.21   16.20
   2   5  13    2.78    1.90
   2   5  13    3.94    3.42
   2   5  14   19.00    5.42
   2   5  14   15.01    4.45
   2   5  15   76.02   11.14
   2   5  15   74.18   10.42
   2   5  16   20.33    5.60
   2   5  16   13.43    4.02
   2   5  16   13.81    4.31
   2   5  17   92.16   12.22
   2   5  17   99.79   15.85
   2   5  17   97.76   13.51
   2   5  18    0.81    1.36
   2   5  18    1.01    0.63
   2   5  19   23.20    7.41
   2   5  19   16.45    6.16
   2   5  19   18.36    5.72
   2   5  20    7.06    3.67
   2   5  20    9.96    4.04
   2   5  20    9.96    5.28
   2   5  21    0.50    2.68
   2   5  21    1.32    2.70
   2   5  21   -0.42    2.93
   2   5  22    2.01    3.29
   2   5  22   -0.27    2.64
   2   5  22    5.86    3.93
   2   5  23    5.38    3.63
   2   5  23    5.49    4.27
   2   5  23   -1.16    2.61
   2   5  24    2.69    2.99
   2   5  24    0.02    2.87
   2   5  25    2.27    3.62
   2   5  25   -0.93    1.71
  -2  -6  23   14.25    6.30
  -2  -6  22    8.07    5.29
  -2  -6  21   31.62   11.48
  -2  -6  20   53.82   13.54
  -2  -6  19    8.44    7.21
  -2  -6  18   11.29    4.29
  -2  -6  18    9.74    5.04
  -2  -6  17    8.89    6.06
  -2  -6  17   14.47    5.12
  -2  -6  16    0.45    1.26
  -2  -6  16   -4.83    4.98
  -2  -6  15  135.79   20.36
  -2  -6  14   11.31    3.69
  -2  -6  13   38.45   11.11
  -2  -6  13   33.50    9.69
  -2  -6  12   14.29    6.42
  -2  -6  12   14.29    4.17
  -2  -6  11    3.15    3.67
  -2  -6  10   74.47   13.44
  -2  -6   9   54.03   11.42
   2   6  -9   42.99    5.28
  -2  -6   8    2.31    1.20
  -2  -6   7  394.47   30.46
  -2  -6   6    2.44    2.87
  -2  -6   5    1.74    2.05
  -2  -6   4    7.44    3.92
  -2  -6   3    1.65    2.21
   2   6  -2  609.29   25.83
  -2  -6   2  605.83   34.92
  -2  -6   1   56.99   10.38
   2   6  -1   53.70    6.86
  -2  -6   0   56.25    9.97
   2   6   0   52.87    6.16
  -2  -6  -1    0.95    0.92
   2   6   1    0.89    0.86
  -2  -6  -2   17.64    4.81
   2   6   2   16.14    3.14
  -2  -6  -3  365.13   23.52
   2   6   3  368.60   15.25
   2   6   4    1.22    1.35
  -2  -6  -4    0.82    1.48
   2   6   4    0.99    1.10
  -2  -6  -5   73.28   10.28
   2   6   5   68.45   10.09
   2   6   5   68.48    7.16
   2   6   5   67.47    8.90
   2   6   6    3.66    3.05
  -2  -6  -6    2.77    2.65
   2   6   6    1.93    1.51
   2   6   6   -0.83    1.86
   2   6   7    3.05    1.83
   2   6   7    6.26    2.67
  -2  -6  -7    2.55    0.83
   2   6   7    4.77    2.31
  -2  -6  -8  126.47   12.63
   2   6   8  130.89   11.93
   2   6   8  134.66   12.55
   2   6   8  134.05   13.05
   2   6   8  130.97   13.63
   2   6   9  111.53   12.60
   2   6   9  108.07   11.24
  -2  -6  -9  104.22   11.06
   2   6   9  107.48   11.73
   2   6  10   41.26    7.64
  -2  -6 -10   36.50    6.55
   2   6  10   42.18    7.35
   2   6  10   37.59    6.94
  -2  -6 -11   72.61    9.34
   2   6  11   71.71    9.64
   2   6  11   70.21    9.53
   2   6  11   73.35   10.59
  -2  -6 -12   20.35    5.19
   2   6  12   18.61    5.02
   2   6  12   20.27    5.45
   2   6  13    5.43    3.97
  -2  -6 -13    4.40    2.55
   2   6  13    3.01    2.31
  -2  -6 -14   74.19   10.07
   2   6  14   61.76    9.72
   2   6  14   65.40   10.37
  -2  -6 -15   36.43    7.37
   2   6  15   29.23    7.87
   2   6  15   31.21    7.06
   2   6  15   39.93    8.73
   2   6  16    6.02    4.19
   2   6  16    6.36    3.84
   2   6  16    1.80    4.77
   2   6  17    3.26    3.52
   2   6  17   -3.78    5.06
   2   6  17    0.38    1.39
   2   6  18    8.28    4.37
   2   6  18    5.25    3.21
   2   6  18    3.15    2.07
   2   6  19   22.22    7.07
   2   6  19   15.01    6.59
   2   6  19   16.99    5.60
   2   6  20   28.40    8.25
   2   6  20   20.65    7.99
   2   6  20   19.84    6.57
   2   6  21   15.51    6.35
   2   6  21   15.27    5.63
   2   6  21   18.74    7.87
   2   6  22    7.68    5.47
   2   6  22    8.11    5.51
   2   6  22    2.04    2.32
   2   6  23   34.20    9.56
   2   6  23   34.25   10.39
   2   6  23   29.47    8.05
   2   6  24    8.95    5.95
   2   6  24    7.79    6.28
   2   6  24    0.34    0.99
   2   6  25   12.74    6.08
   2   6  25   11.92    5.32
  -2  -7  21    4.45    7.28
  -2  -7  20   27.12   10.26
  -2  -7  19   33.40   11.17
  -2  -7  18    3.82    3.21
  -2  -7  17    3.09    1.31
  -2  -7  16   18.18    7.60
  -2  -7  15    5.55    4.38
  -2  -7  14   56.19   12.82
  -2  -7  13   45.86   12.20
  -2  -7  13   38.28    9.88
  -2  -7  12   27.47    9.29
  -2  -7  12   22.94    7.83
  -2  -7  11  128.44   19.81
  -2  -7  10    2.60    2.41
  -2  -7   9   25.85    8.02
   2   7  -8   59.46    7.53
  -2  -7   8   59.98   12.83
  -2  -7   7   -1.98    4.02
   2   7  -7    0.17    0.28
  -2  -7   6  334.48   28.40
  -2  -7   5   37.50    9.01
  -2  -7   4    2.09    2.07
  -2  -7   3  572.88   36.12
   2   7  -3  591.66   27.36
   2   7  -2   14.82    3.97
  -2  -7   2   15.96    5.61
  -2  -7   1   10.23    4.49
   2   7  -1   12.76    3.48
  -2  -7   0   32.19    7.92
   2   7   0   26.62    4.88
  -2  -7  -1  346.65   25.51
   2   7   1  331.69   16.56
  -2  -7  -2  279.69   22.49
   2   7   2  289.58   15.15
  -2  -7  -3  328.70   23.94
   2   7   3  356.50   16.81
   2   7   3  368.51   31.22
   2   7   4  190.19   12.48
  -2  -7  -4  179.94   17.38
   2   7   4  192.94   20.47
  -2  -7  -5  482.73   28.33
   2   7   5  492.40   20.89
   2   7   5  501.91   31.38
  -2  -7  -6  486.09   27.83
   2   7   6  458.38   20.98
   2   7   6  465.72   28.82
   2   7   7   25.39    4.95
   2   7   7   19.84    5.40
  -2  -7  -7   18.76    5.60
   2   7   7   16.37    3.88
  -2  -7  -8  144.79   14.88
   2   7   8  150.98   14.54
   2   7   8  145.79   15.32
   2   7   8  144.11   12.79
   2   7   9   12.78    4.12
   2   7   9   14.16    5.02
   2   7   9   14.18    4.44
  -2  -7  -9   10.69    3.72
  -2  -7 -10  182.45   16.02
   2   7  10  193.87   17.34
   2   7  10  196.02   16.51
   2   7  10  190.61   17.41
   2   7  11    2.36    3.11
  -2  -7 -11   -2.43    2.67
   2   7  11    1.69    2.28
   2   7  11   -1.13    3.13
  -2  -7 -12    3.30    2.45
   2   7  12    6.74    3.59
   2   7  12    5.69    2.43
  -2  -7 -13    4.71    1.97
   2   7  13    4.73    3.42
   2   7  13    1.59    1.21
   2   7  14   37.24    7.86
   2   7  14   39.46    8.42
  -2  -7 -14   40.21    7.48
   2   7  14   30.58    8.27
   2   7  15    1.10    1.05
  -2  -7 -15    3.01    3.00
   2   7  15    1.77    2.13
   2   7  16   29.77    8.99
  -2  -7 -16   36.50    7.64
   2   7  16   30.94    7.36
   2   7  16   31.53    7.78
   2   7  17    1.94    2.65
   2   7  17    2.46    0.65
  -2  -7 -17    2.42    3.16
   2   7  17    1.32    1.56
   2   7  18   99.41   13.89
  -2  -7 -18  106.17   13.36
   2   7  18  105.84   18.90
   2   7  18  105.18   14.81
  -2  -7 -19   10.84    4.65
   2   7  19    7.18    3.16
   2   7  19    5.01    4.19
   2   7  19   11.04    4.97
   2   7  20    4.74    4.98
   2   7  20    4.20    4.24
  -2  -7 -20    2.62    3.05
   2   7  20    3.30    3.09
   2   7  21   24.11    7.00
   2   7  21   31.18   10.87
  -2  -7 -21   26.13    6.84
   2   7  21   28.61    8.69
   2   7  22   19.22    6.78
   2   7  22   25.41    9.45
   2   7  22   25.70    8.40
   2   7  23   12.12    6.08
   2   7  23   13.37    7.72
   2   7  23   10.16    5.51
   2   7  24    6.96    4.46
   2   7  24    7.74    7.06
   2   7  24    5.43    5.30
  -2  -8  20    1.82    3.54
  -2  -8  19   26.35    9.82
  -2  -8  18   21.45    8.62
  -2  -8  17   27.92   10.02
  -2  -8  16   59.57   14.52
  -2  -8  15    1.13    2.34
  -2  -8  14   13.04    5.50
  -2  -8  13    3.19    3.44
  -2  -8  12    6.83    5.49
  -2  -8  12   -0.79    2.81
  -2  -8  11  224.30   27.07
  -2  -8  10  192.51   24.27
  -2  -8   9   76.96   15.47
  -2  -8   8   75.34   14.15
   2   8  -8   74.42    8.92
  -2  -8   7   28.68    9.08
   2   8  -7   30.87    6.22
   2   8  -6   40.48    7.55
  -2  -8   6   47.51   11.26
  -2  -8   5  196.25   22.44
   2   8  -5  199.14   17.86
   2   8  -5  178.27   16.42
   2   8  -4   11.01    3.94
  -2  -8   4   10.49    5.95
  -2  -8   3  276.41   26.07
   2   8  -3  269.23   18.70
   2   8  -2  353.32   20.34
  -2  -8   2  353.48   28.81
  -2  -8   1  391.70   29.91
   2   8  -1  411.26   21.50
   2   8   0   43.74    6.87
  -2  -8   0   46.96   10.05
   2   8   1  294.32   17.14
  -2  -8  -1  306.23   25.28
  -2  -8  -2    1.12    1.06
   2   8   2    1.98    0.63
  -2  -8  -3  676.99   36.65
   2   8   3  694.27   26.12
   2   8   3  712.48   48.91
  -2  -8  -4   62.64   10.71
   2   8   4   68.39   13.64
   2   8   4   66.77    8.15
  -2  -8  -5  182.45   18.10
   2   8   5  185.92   21.59
   2   8   5  187.22   13.98
   2   8   6    4.04    5.42
   2   8   6    1.90    1.60
  -2  -8  -6   -0.80    1.73
   2   8   7   14.14    4.73
  -2  -8  -7   17.34    5.67
   2   8   7   17.28    4.35
   2   8   8  130.37   12.58
  -2  -8  -8  131.86   15.38
   2   8   8  127.40   14.57
   2   8   8  126.22   16.09
   2   8   9    1.92    1.17
  -2  -8  -9    0.80    1.03
   2   8   9    0.70    1.49
   2   8   9   -2.99    3.79
  -2  -8 -10    7.78    3.91
   2   8  10    6.03    3.19
   2   8  10    7.31    4.26
   2   8  10    1.01    2.43
  -2  -8 -11   31.05    7.43
   2   8  11   35.95    8.53
   2   8  11   29.16    6.79
   2   8  12   18.60    4.48
   2   8  12   17.21    6.17
   2   8  12   19.90    6.02
  -2  -8 -12   20.66    6.20
   2   8  13   37.54   10.76
  -2  -8 -13   43.72    8.18
   2   8  13   49.87    9.69
   2   8  13   46.86    9.05
   2   8  14    7.40    5.29
   2   8  14   17.76    5.30
  -2  -8 -14   17.21    5.08
   2   8  14   20.01    6.37
   2   8  15    4.43    3.38
  -2  -8 -15   11.28    3.77
   2   8  15   14.46    5.52
   2   8  15   12.39    4.84
   2   8  16   30.99   10.27
   2   8  16   29.08    7.34
   2   8  16   35.27    8.52
  -2  -8 -16   27.82    6.59
   2   8  17    5.74    4.03
  -2  -8 -17    8.99    4.05
   2   8  17   10.58    4.84
   2   8  17    7.62    3.33
   2   8  18    5.31    6.17
  -2  -8 -18   -0.58    1.28
   2   8  18    1.89    2.29
   2   8  18    2.03    2.88
   2   8  19    8.28    4.56
   2   8  19    6.64    6.41
   2   8  19   10.49    5.81
   2   8  20   13.09    7.36
   2   8  20    8.85    4.72
   2   8  20    6.35    4.72
   2   8  21    7.77    6.75
   2   8  21    1.78    2.43
   2   8  21    0.52    1.41
   2   8  22    2.71    3.02
   2   8  22   -0.73    2.52
   2   8  23    0.13    2.70
   2   8  23   10.47    8.16
   2   8  23    4.19    2.86
  -2  -9  19    4.33    0.94
  -2  -9  18    3.89    3.96
  -2  -9  17    0.27    0.65
  -2  -9  16   48.09   12.22
  -2  -9  15   26.04    8.90
  -2  -9  14    4.49    3.43
  -2  -9  13    4.09    3.07
  -2  -9  12    5.58    3.43
  -2  -9  12    5.12    5.16
  -2  -9  11    3.14    4.65
  -2  -9  10   33.69   10.61
  -2  -9   9    0.40    2.52
  -2  -9   8  153.72   21.55
  -2  -9   7   28.50    9.30
   2   9  -7   26.74    6.77
   2   9  -7   25.90    5.69
  -2  -9   6   38.97   10.54
   2   9  -6   32.74    7.13
   2   9  -6   36.74    7.74
   2   9  -5    6.21    3.19
   2   9  -5    4.91    2.96
  -2  -9   5    6.68    3.73
   2   9  -4   30.34    6.51
   2   9  -4   27.64    6.86
  -2  -9   4   31.71    9.67
  -2  -9   3  106.63   16.44
   2   9  -3  109.95   14.39
   2   9  -3  113.72   12.22
   2   9  -2  124.14   15.70
  -2  -9   2  130.33   17.98
   2   9  -2  121.98   12.54
  -2  -9   1    7.02    5.03
   2   9  -1    0.81    0.92
   2   9  -1    4.60    2.72
  -2  -9   0  135.78   17.76
   2   9   0  132.60   12.54
   2   9   0  141.86   18.11
  -2  -9  -1    5.25    3.73
   2   9   1    2.42    1.66
   2   9   2   13.89    1.42
  -2  -9  -2   16.27    5.73
   2   9   2   21.35    4.99
  -2  -9  -3   40.27    9.00
   2   9   3   41.65    6.88
   2   9   3   35.48   11.31
  -2  -9  -4   14.28    5.50
   2   9   4   14.16    4.02
   2   9   4   14.96    8.23
   2   9   5    3.45    6.02
   2   9   5    1.25    1.35
  -2  -9  -5   -2.10    3.09
   2   9   6   29.13   10.69
  -2  -9  -6   21.69    6.37
   2   9   6   25.10    5.53
   2   9   7   49.29    7.97
  -2  -9  -7   42.46    9.21
   2   9   7   52.28   12.71
   2   9   7   47.56   10.53
  -2  -9  -8   78.86   12.24
   2   9   8   84.05   10.51
   2   9   8   81.33   16.41
   2   9   8   80.28   13.69
  -2  -9  -9   94.29   13.63
   2   9   9  102.57   15.95
   2   9   9   95.87   11.61
   2   9   9  107.17   19.59
   2   9  10    8.13    1.06
  -2  -9 -10   15.83    5.94
   2   9  10   18.32    7.09
   2   9  10   11.08    4.20
   2   9  10   10.28    0.96
   2   9  11   43.99   12.66
  -2  -9 -11   43.69    9.20
   2   9  11   44.77   10.19
   2   9  11   36.96    8.18
   2   9  12   92.71   18.49
  -2  -9 -12   91.60   13.39
   2   9  12   95.52   13.64
   2   9  12   96.79   14.99
   2   9  13   -2.60    7.10
  -2  -9 -13    1.04    2.73
   2   9  13    1.46    0.76
   2   9  14   12.85    2.55
   2   9  14   18.49    5.86
  -2  -9 -14   17.39    5.95
   2   9  15   -0.79    4.49
  -2  -9 -15    2.92    3.00
   2   9  15    0.20    1.75
   2   9  16   32.41    8.07
   2   9  16   37.95   12.76
   2   9  17   -0.98    4.10
   2   9  17   -2.82    3.78
   2   9  17    1.89    2.89
   2   9  18   -2.34    2.40
   2   9  18    2.61    3.60
   2   9  18    5.09    4.71
   2   9  19   27.12    7.80
   2   9  19   26.14    7.94
   2   9  19   22.27    9.80
   2   9  20   46.20   14.39
   2   9  20   32.42    8.88
   2   9  20   26.79    7.86
   2   9  21   24.11   11.25
   2   9  21   18.03    6.68
   2   9  21   18.73    6.88
   2   9  22    0.70    2.25
   2   9  22    3.14    2.99
  -2 -10  17   19.46    8.83
  -2 -10  16    6.37    5.27
  -2 -10  15   10.96    5.46
  -2 -10  14    4.08    4.51
  -2 -10  13    2.70    3.37
  -2 -10  12  101.69   17.81
  -2 -10  11    2.37    1.12
  -2 -10  11    7.32    6.16
  -2 -10  10    2.91    3.29
   2  10 -10   -2.89    3.22
  -2 -10   9   17.66    7.18
   2  10  -9   12.09    4.74
  -2 -10   8    0.92    1.25
   2  10  -8    0.81    1.25
   2  10  -7   33.13    7.35
  -2 -10   7   42.37   11.73
   2  10  -6   11.36    4.38
  -2 -10   6   16.19    7.33
   2  10  -6   16.89    5.35
   2  10  -5    2.26    1.98
  -2 -10   5    1.37    3.70
   2  10  -5    1.20    1.75
  -2 -10   4   53.98   12.56
   2  10  -4   67.65    9.81
   2  10  -4   62.38   10.69
   2  10  -3    5.63    3.45
   2  10  -3    4.05    2.72
  -2 -10   3    5.10    4.05
   2  10  -2    2.86    1.96
   2  10  -2    5.66    2.96
  -2 -10   2    6.36    3.91
   2  10  -1   21.88    5.20
   2  10  -1   19.82    6.70
  -2 -10   1   20.64    7.21
   2  10   0   17.85    6.22
   2  10   0   18.34    4.66
   2  10   0    6.56    5.97
  -2 -10   0   19.47    7.25
   2  10   1    2.38    1.54
  -2 -10  -1    4.03    3.93
   2  10   2   73.09    9.60
   2  10   2   68.77   13.95
  -2 -10  -2   72.13   13.06
   2  10   2   58.57   15.56
   2  10   3   34.19    9.62
  -2 -10  -3   28.40    8.29
   2  10   3   25.66    9.44
   2  10   4  324.64   31.81
  -2 -10  -4  296.17   26.31
   2  10   4  324.33   38.35
   2  10   5   19.83   11.33
  -2 -10  -5    9.48    4.79
   2  10   5    5.55    3.95
   2  10   6    1.55    2.69
  -2 -10  -6    1.21    1.94
   2  10   6    1.57    0.99
  -2 -10  -7  213.79   21.85
   2  10   7  237.04   29.62
   2  10   7  222.22   26.98
   2  10   8   48.43   13.05
  -2 -10  -8   40.33    9.08
   2  10   8   41.53   11.01
  -2 -10  -9   89.02   13.68
   2  10   9   97.66   16.67
   2  10   9  110.39   20.52
   2  10  10    4.04    0.78
  -2 -10 -10    5.59    2.86
   2  10  10    9.34    5.30
   2  10  11   31.39   10.98
  -2 -10 -11   28.82    7.66
   2  10  11   30.36    9.48
   2  10  12   -0.92    4.82
  -2 -10 -12    0.89    1.84
   2  10  12    7.87    6.46
   2  10  12  -10.20    6.93
   2  10  13   25.32    7.03
   2  10  13   30.58    9.75
   2  10  13   25.04   10.20
   2  10  14   -2.97    4.60
   2  10  14    2.71    4.20
   2  10  15    7.13    5.40
   2  10  15    6.64    2.14
   2  10  16   26.01   10.80
   2  10  16   25.29    7.01
   2  10  17   48.18   15.32
   2  10  17   47.93   10.65
   2  10  18    6.58    7.06
   2  10  18    1.85    2.55
   2  10  19   27.20    7.82
   2  10  19   33.67   13.50
   2  10  20   17.08   11.61
   2  10  20    5.00    3.68
  -2 -11  15   15.09    7.10
  -2 -11  14    4.70    5.03
  -2 -11  13   -0.71    0.82
  -2 -11  12    2.58    3.72
  -2 -11  11  115.60   18.75
  -2 -11  10    6.89    4.55
  -2 -11  10   12.03    6.85
  -2 -11   9   48.62   13.26
  -2 -11   8   24.27    9.18
  -2 -11   7   31.22   10.29
  -2 -11   6   19.10    8.59
  -2 -11   5   24.19    8.46
   2  11  -5   26.19    7.14
   2  11  -4   11.78    4.76
  -2 -11   4   16.02    6.88
  -2 -11   3  128.47   19.61
   2  11  -3  125.82   16.28
   2  11  -2    2.23    1.57
  -2 -11   2    2.61    1.07
   2  11  -2   -2.38    6.67
  -2 -11   1   78.25   14.74
   2  11  -1   81.46   13.77
   2  11  -1   77.38   18.03
   2  11   0    6.19    3.99
  -2 -11   0    4.65    2.73
   2  11   0    1.00    5.46
   2  11   1    5.18    2.27
   2  11   1   10.96    4.99
  -2 -11  -1   16.57    7.30
  -2 -11  -2  129.75   18.31
   2  11   2  120.53   18.78
   2  11   2  111.05   24.18
   2  11   3   27.00    8.39
  -2 -11  -3   33.14    9.01
   2  11   3   30.75   13.63
  -2 -11  -4   61.08   12.27
   2  11   4   70.08   21.57
   2  11   4   67.50   14.60
  -2 -11  -5    2.09    2.75
   2  11   5    2.36    1.84
   2  11   6   16.58    7.15
  -2 -11  -6   23.32    7.86
   2  11   6   -0.99   10.91
  -2 -11  -7    4.94    3.00
   2  11   7   -2.68    6.88
   2  11   7    6.55    4.84
   2  11   8    1.69    3.25
  -2 -11  -8    0.19    1.67
   2  11   8   -1.45    6.12
   2  11   9   23.82    8.83
  -2 -11  -9   19.03    6.53
   2  11   9   22.48    9.32
   2  11  10    0.47    3.10
   2  11  10   -0.05    1.26
   2  11  11    6.13    3.76
   2  11  11   15.47    8.91
   2  11  12   -5.66    6.88
   2  11  12    8.72    7.78
   2  11  13   26.48   10.49
   2  11  13    7.96    5.86
   2  11  14   12.41    8.61
   2  11  15    2.75    6.30
   2  11  15   -9.22    7.35
   2  11  16    1.09    2.67
   2  11  16   -7.81    6.27
   2  11  17   10.10   10.13
   2  11  17   -3.42    4.41
   2  11  18   35.45   14.83
   2  11  18   17.37    6.05
  -2 -12  12    0.56    2.30
  -2 -12  11    6.42    4.49
  -2 -12  10   45.82   12.51
  -2 -12   9   24.38    8.45
  -2 -12   9   21.78    8.92
  -2 -12   8   17.65    8.20
  -2 -12   7    1.03    3.11
  -2 -12   6   56.27   13.97
  -2 -12   5    7.29    4.83
   2  12  -5   11.38    8.70
   2  12  -4    0.44    0.57
  -2 -12   4   -0.89    1.83
   2  12  -4    2.62    5.34
   2  12  -3   17.01    6.11
  -2 -12   3   22.12    8.67
   2  12  -3   23.87   10.35
   2  12  -2   21.26    7.24
  -2 -12   2   29.54    9.57
   2  12  -2   18.97    9.05
  -2 -12   1   16.02    7.06
   2  12  -1   14.13    5.27
   2  12  -1    9.73    3.15
   2  12   0   10.10    4.66
   2  12   0    7.43    4.60
  -2 -12   0    7.40    3.67
  -2 -12  -1   -1.88    3.22
   2  12   1   -2.09    2.06
   2  12   1   -0.87    1.42
  -2 -12  -2   13.67    5.33
   2  12   2   14.47    6.35
   2  12   2   16.34   10.09
  -2 -12  -3   -0.15    2.98
   2  12   3    8.48   10.42
   2  12   3    1.13    0.56
   2  12   4    6.00    9.33
   2  12   4    2.32    3.03
  -2 -12  -4    3.70    3.39
   2  12   5    2.27    2.24
  -2 -12  -5    5.45    4.54
   2  12   6   33.73   10.99
   2  12   6   20.75    3.95
  -2 -12  -6   34.31    9.60
   2  12   7   -0.27    8.24
   2  12   7    6.02    4.83
   2  12   8   38.33   12.55
   2  12   8   35.00   12.27
   2  12   9    5.52    5.43
   2  12   9   -1.35    3.05
   2  12  10   50.54   14.95
   2  12  10   40.48   13.24
   2  12  11   15.79    9.74
   2  12  11   10.33    6.52
   2  12  12   34.64   13.28
   2  12  12   42.51   13.58
   2  12  13    5.53    6.93
   2  12  13   12.61    8.97
   2  12  14   18.59    9.75
   2  12  15    3.52    7.02
   2  12  16    5.26    8.42
  -2 -13   9    0.29    3.14
   2  13  -8   39.15   13.73
  -2 -13   8   31.69    9.18
   2  13  -7   21.32   11.02
  -2 -13   7   15.42    7.89
  -2 -13   6    9.23    6.39
   2  13  -6   10.32    8.57
  -2 -13   5   22.84    9.55
   2  13  -5   26.82   12.29
  -2 -13   4    5.63    5.24
   2  13  -4    5.51    5.43
  -2 -13   3    7.52    5.53
   2  13  -3    1.67    2.47
   2  13  -3    5.27    3.09
  -2 -13   2    3.58    4.06
   2  13  -2    2.61    2.77
   2  13  -2    2.40    2.64
  -2 -13   1   17.50    7.65
   2  13  -1    9.93    5.26
   2  13  -1   13.03    8.46
  -2 -13   0    2.71    3.27
   2  13   0    0.77    2.31
   2  13   0    1.07    3.03
   2  13   1   35.39   15.30
  -2 -13  -1   18.44    7.19
   2  13   1   19.20    7.56
  -2 -13  -2    6.99    4.55
   2  13   2    8.39    6.13
   2  13   3  109.46   27.00
   2  13   3   93.17   17.11
   2  13   4  -18.09   18.11
   2  13   4    6.43    5.35
   2  13   5   19.19    2.92
   2  13   5   39.56   11.39
   2  13   6   -5.62   10.87
   2  13   6    7.01    6.31
   2  13   7   53.87   16.15
   2  13   7   67.92   16.78
   2  13   8   67.43   16.02
   2  13   8   64.93   19.17
   2  13   9   29.68   12.03
   2  13   9   49.06   16.27
   2  13  10   24.48   12.55
   2  13  10    6.93    5.26
   2  13  11   19.20   11.28
   2  13  11   12.34    8.91
   2  13  12   24.00   10.84
   2  13  12   41.47   14.88
   2  13  13   29.61   12.15
   2  13  13    5.18    5.97
  -2 -14   3    5.72    5.26
   2  14  -3    4.31    5.09
  -2 -14   2   19.89    8.33
   2  14  -2    7.32    2.16
  -2 -14   1    4.95    4.54
   2  14  -1    4.10    3.37
   2  14   0    6.28    4.48
   2  14   0   -0.95    5.77
   2  14   1   14.37    9.94
   2  14   1    8.22    5.35
   2  14   2   18.99    5.51
   2  14   2   14.87    7.14
   2  14   3  -17.71   13.11
   2  14   3   15.54    7.18
   2  14   4   26.32    9.90
   2  14   4    4.20    6.31
   2  14   5    4.16    3.42
   2  14   5   -7.62   10.85
   2  14   6    5.98    5.79
   2  14   6  -15.76   11.65
   2  14   7    9.14    6.71
   2  14   7   -7.72    7.16
  -3  13   6   43.99   12.70
  -3  13   6   33.40   12.20
  -3  13   6   56.42   16.13
  -3  13   5   21.85    9.34
  -3  13   5   39.26   15.29
  -3  13   5   17.10    8.59
  -3  13   4    0.85    1.87
  -3  13   4   12.50    9.72
  -3  13   4    2.35    4.49
  -3  13   3   14.85    9.98
  -3  13   3    4.63    1.79
  -3  13   3   12.15    6.38
  -3  13   2   14.35    6.93
  -3  13   2   11.32    6.74
  -3  13   2   17.86    9.26
  -3  13   1   16.01    7.26
  -3  13   1   17.31    9.35
  -3  13   1   15.86    7.97
  -3  13   0   17.73    7.67
  -3  13   0   12.65    7.76
  -3  13   0   14.64    8.70
  -3  13  -1   10.58    6.94
  -3  13  -1    8.61    7.28
  -3  13  -2   24.96   10.07
  -3  13  -2   14.31    7.33
  -3  13  -3    5.80    5.24
  -3  13  -3    3.01    4.80
  -3  12  12    3.89    1.00
  -3  12  12   13.54    8.62
  -3  12  11   22.05   10.55
  -3  12  11   22.28   10.38
  -3  12  10   58.88   14.94
  -3  12  10   47.18   14.51
  -3  12   9   20.57   10.01
  -3  12   9   15.53    8.50
  -3  12   8    2.40    4.24
  -3  12   8    2.04    2.89
  -3  12   7   47.06   14.15
  -3  12   7   49.07   13.14
  -3  12   6    3.81    1.98
  -3  12   6   17.94   10.64
  -3  12   6    6.25    6.15
  -3  12   5  111.72   20.89
  -3  12   5   84.84   16.84
  -3  12   5   80.86   18.30
  -3  12   4   17.57    9.26
  -3  12   4   11.54    5.91
  -3  12   4   12.28    7.34
  -3  12   3   62.84   15.60
  -3  12   3   76.50   17.30
  -3  12   3   79.29   15.69
  -3  12   2   17.14    7.86
  -3  12   2   12.48    7.49
  -3  12   2   11.04    7.50
  -3  12   1    7.06    7.74
  -3  12   1    5.10    6.00
  -3  12   1   12.08    6.81
  -3  12   0   10.87    7.10
  -3  12   0   13.66    7.15
  -3  12   0   19.02    9.24
  -3  12  -1   19.41    7.74
  -3  12  -1   17.82    9.72
  -3  12  -1   16.95    7.88
  -3  12  -2   -0.84    2.02
  -3  12  -2    0.67    2.23
  -3  12  -3   63.44   14.64
  -3  12  -3   51.88   13.77
  -3  12  -4    3.21    2.78
  -3  12  -4   -0.67    2.94
  -3  12  -5   43.65   12.62
  -3  12  -5   38.65   10.53
  -3  12  -6    0.97    1.06
  -3  12  -7   -1.44    3.15
  -3  12  -7  -14.34   10.90
  -3  12  -8   30.88   10.75
  -3  12  -8   15.63    0.11
  -3  12  -9    5.00    8.02
  -3  12  -9   34.64   11.49
  -3  11  15    7.99    6.61
  -3  11  15    5.04    4.20
  -3  11  14   10.69    6.84
  -3  11  14   20.82    8.85
  -3  11  13   -0.20    1.03
  -3  11  13    6.89    5.67
  -3  11  12   39.69   11.82
  -3  11  12   42.03   13.22
  -3  11  11    5.70    6.35
  -3  11  11    1.72    3.75
  -3  11  10   57.86   15.21
  -3  11  10   54.03   13.92
  -3  11   9    7.36    6.05
  -3  11   9    8.84    6.05
  -3  11   8   78.10   18.13
  -3  11   8   96.70   18.37
  -3  11   7   23.34    8.74
  -3  11   7   19.59    8.42
  -3  11   6    0.25    3.59
  -3  11   6    1.06    3.70
  -3  11   5   60.85   15.66
  -3  11   5   77.97   16.50
  -3  11   5   68.93   14.76
  -3  11   4   20.31    8.76
  -3  11   4   14.47    5.51
  -3  11   4   27.04   10.51
  -3  11   3    7.97    5.46
  -3  11   3    8.26    6.41
  -3  11   3    9.67    6.18
  -3  11   2   16.29    8.10
  -3  11   2   18.90    9.08
  -3  11   2   13.11    6.26
  -3  11   1    7.22    4.68
  -3  11   1    7.07    4.99
  -3  11   1    8.14    6.24
  -3  11   0   13.39    6.42
  -3  11   0   15.03    8.09
  -3  11   0    8.97    3.91
  -3  11  -1   -4.90    5.98
  -3  11  -1   -0.15    1.43
  -3  11  -1    7.24    5.03
  -3  11  -2    2.90    3.94
  -3  11  -2   -0.35    1.63
  -3  11  -2    0.27    1.95
  -3  11  -3   74.60   15.67
  -3  11  -3   67.17   14.97
  -3  11  -4   99.50   18.00
  -3  11  -4   93.86   17.63
  -3  11  -5   -0.55    2.67
  -3  11  -5  -14.34   10.49
  -3  11  -6    7.09    3.57
  -3  11  -6   -9.86   11.04
  -3  11  -7    0.68    3.41
  -3  11  -8    2.11    2.06
  -3  11  -9   -1.49    3.19
  -3  11 -10    3.79    3.25
  -3  11 -11   21.77    8.29
  -3  11 -11    7.65    1.40
  -3  11 -12   31.12    9.98
  -3  11 -12   25.06    7.88
  -3  11 -13    2.70    4.07
  -3  11 -13   -5.04    4.36
  -3  10  17    1.52    4.97
  -3  10  17    3.43    5.52
  -3  10  17   -3.92    3.83
  -3  10  16    4.56    6.31
  -3  10  16    0.27    2.06
  -3  10  16    0.18    1.34
  -3  10  15   19.27    8.25
  -3  10  15   18.24    9.66
  -3  10  15   14.85    5.14
  -3  10  14    2.75    4.57
  -3  10  14   -4.45    3.01
  -3  10  14   -0.76    4.10
  -3  10  13   -0.39    1.61
  -3  10  13    6.42    4.96
  -3  10  13   -4.81    6.09
  -3  10  12    3.28    4.77
  -3  10  12    6.48    6.85
  -3  10  12   -6.00    7.47
  -3  10  11   11.05    6.43
  -3  10  11    9.88    6.80
  -3  10  10   40.22   11.35
  -3  10  10   38.67   12.32
  -3  10   9    9.32    5.17
  -3  10   9   13.36    7.01
  -3  10   8   13.91    6.40
  -3  10   8    8.97    5.67
  -3  10   7    7.04    7.06
  -3  10   7    0.67    3.20
  -3  10   7    5.36    3.83
  -3  10   6   28.84    9.91
  -3  10   6   27.52    9.33
  -3  10   6   16.11    6.69
  -3  10   5    7.82    4.54
  -3  10   5    2.37    1.86
  -3  10   4   65.06   13.91
  -3  10   4   57.05   14.84
  -3  10   4   62.27   13.16
  -3  10   3    3.37    4.32
  -3  10   3    5.02    6.87
  -3  10   3    5.61    4.57
  -3  10   2    6.55    6.74
  -3  10   2    7.09    4.31
  -3  10   2    9.33    6.08
  -3  10   1   44.87   13.38
  -3  10   1   50.32   11.94
  -3  10   1   54.99   12.07
  -3  10   0    7.56    5.19
  -3  10   0    3.65    4.63
  -3  10   0    3.69    3.53
  -3  10  -1   32.25   10.69
  -3  10  -1   37.91    9.75
  -3  10  -1   30.51    9.01
  -3  10  -2   16.02    6.48
  -3  10  -2   12.73    6.56
  -3  10  -2   15.82    6.10
  -3  10  -3    0.54    1.36
  -3  10  -3   -7.17    7.09
  -3  10  -4   -1.02    3.41
  -3  10  -4   -1.14    6.93
  -3  10  -5   -0.61    2.54
  -3  10  -5   13.61    8.91
  -3  10  -6   26.79    8.79
  -3  10  -6   -1.99    6.40
  -3  10  -7   43.89   11.19
  -3  10  -8   15.95    4.83
  -3  10  -8   38.88   10.97
  -3  10  -9    6.97    4.24
  -3  10 -10   -0.12    2.13
  -3  10 -11    3.56    2.61
  -3  10 -11    7.98    4.58
  -3  10 -12    7.09    6.16
  -3  10 -12    1.60    4.20
  -3  10 -13   20.11    9.74
  -3  10 -13   14.28    6.67
  -3  10 -14   19.78    9.65
  -3  10 -14    3.80    3.37
  -3  10 -15   29.44    9.24
  -3  10 -15   38.78   12.43
  -3  10 -16   14.65    8.40
  -3  10 -16    5.22    4.10
  -3   9  19   18.92    8.27
  -3   9  19   26.98   12.28
  -3   9  19   26.41   10.26
  -3   9  18   10.39    6.46
  -3   9  18   22.98   11.11
  -3   9  18   15.64    8.60
  -3   9  17   16.49    6.70
  -3   9  17   19.86    8.51
  -3   9  17   13.87    8.89
  -3   9  16   27.76   11.24
  -3   9  16   35.27   10.65
  -3   9  16   29.35    8.84
  -3   9  15    2.21    3.50
  -3   9  15    3.30    3.50
  -3   9  15    7.08    5.10
  -3   9  14    6.48    5.81
  -3   9  14    6.19    6.17
  -3   9  14    4.91    3.25
  -3   9  13   39.64   12.09
  -3   9  13   52.68   12.71
  -3   9  13   40.99    9.55
  -3   9  12   -0.59    2.30
  -3   9  12    8.21    8.07
  -3   9  12   -3.84    5.28
  -3   9  11  165.02   25.00
  -3   9  11  138.60   18.38
  -3   9  11  157.20   21.68
  -3   9  10    2.21    3.07
  -3   9  10    3.21    4.50
  -3   9  10    0.04    3.94
  -3   9   9  140.56   23.05
  -3   9   9  140.50   20.20
  -3   9   8    1.64    3.25
  -3   9   8    0.14    2.95
  -3   9   7   65.12   15.01
  -3   9   7   64.24   13.61
  -3   9   6  236.67   24.56
  -3   9   6  233.00   28.68
  -3   9   6  231.99   24.82
  -3   9   5  117.73   17.78
  -3   9   5  112.59   20.08
  -3   9   5  130.99   18.44
  -3   9   4  120.90   21.64
  -3   9   4  108.99   16.86
  -3   9   4  119.85   17.00
  -3   9   3   40.37    9.57
  -3   9   3   41.07   12.75
  -3   9   3   35.33    9.59
  -3   9   2   17.71    6.97
  -3   9   2   19.90    7.06
  -3   9   2   22.79   10.12
  -3   9   1   -1.12    3.48
  -3   9   1    1.81    4.13
  -3   9   1    6.03    5.02
  -3   9   0   13.96    6.49
  -3   9   0   15.98    6.35
  -3   9   0   13.51    4.79
  -3   9  -1    7.00    3.53
  -3   9  -1   12.08    5.30
  -3   9  -1    2.67    2.58
  -3   9  -2   61.25   12.20
  -3   9  -2   69.27   15.84
  -3   9  -2   73.71   12.57
  -3   9  -3  121.18   20.69
  -3   9  -3  120.02   17.23
  -3   9  -3  123.82   15.64
  -3   9  -4   14.26    5.60
  -3   9  -4   37.99   15.15
  -3   9  -5   51.05   15.50
  -3   9  -5   48.87   11.53
  -3   9  -6   21.20    8.01
  -3   9  -6    9.89    4.28
  -3   9  -7   26.13    8.33
  -3   9  -7   -7.69   11.72
  -3   9  -8   73.97   14.40
  -3   9  -8   35.23    8.80
  -3   9  -9   -1.86    5.60
  -3   9  -9    2.89    1.95
   3  -9  10   92.46   12.58
  -3   9 -10  115.25   20.52
  -3   9 -10   90.36   15.50
   3  -9  11   13.13    5.05
  -3   9 -11    6.26    5.20
   3  -9  12    0.48    1.39
  -3   9 -12    3.23    3.62
   3  -9  13   13.93    5.67
  -3   9 -13   12.67    5.91
   3  -9  14    5.74    3.82
  -3   9 -14    4.27    3.33
   3  -9  15   15.47    6.25
  -3   9 -15   17.34    6.80
   3  -9  16   10.87    5.21
  -3   9 -16   10.15    5.02
   3  -9  17    5.38    4.79
  -3   9 -17    6.07    4.55
   3  -9  18   17.83    6.64
  -3   9 -18   32.12   12.10
  -3   8  21    2.90    3.60
  -3   8  21   11.96    7.48
  -3   8  20   14.74    8.03
  -3   8  20    4.75    3.93
  -3   8  19   19.39    7.40
  -3   8  19   19.84    7.98
  -3   8  18   87.15   15.34
  -3   8  18   85.18   19.22
  -3   8  18   87.58   15.53
  -3   8  17   35.56   12.28
  -3   8  17   45.39   11.56
  -3   8  17   35.58   10.21
  -3   8  16   24.60    8.59
  -3   8  16   23.19   10.72
  -3   8  16   18.62    7.42
  -3   8  15   16.31    7.27
  -3   8  15   12.32    6.95
  -3   8  15   14.44    6.45
  -3   8  14   63.77   15.05
  -3   8  14   58.74   11.78
  -3   8  14   62.55   13.59
  -3   8  13   48.28   11.14
  -3   8  13   44.09    9.77
  -3   8  13   44.71   12.16
  -3   8  12    3.42    4.33
  -3   8  12    5.32    6.71
  -3   8  12    7.19    4.50
  -3   8  11  247.45   29.39
  -3   8  11  242.85   25.07
  -3   8  11  250.48   23.68
  -3   8  10  143.47   22.52
  -3   8  10  144.79   17.67
  -3   8  10  140.13   19.05
  -3   8   9  157.62   23.63
  -3   8   9  156.74   19.78
  -3   8   9  154.80   18.43
  -3   8   8    1.61    2.99
  -3   8   8    0.65    1.16
  -3   8   8    1.38    1.95
  -3   8   7   89.03   17.19
  -3   8   7   96.28   14.87
  -3   8   6   34.50    8.99
  -3   8   6   30.07    9.13
  -3   8   6   37.04    9.56
  -3   8   5  119.97   16.57
  -3   8   5  108.09   18.80
  -3   8   5  115.18   16.16
  -3   8   4   62.01   15.19
  -3   8   4   65.68   11.90
  -3   8   4   59.21   11.72
  -3   8   3   80.72   17.30
  -3   8   3   78.53   13.31
  -3   8   3   74.61   13.19
  -3   8   2  135.76   22.14
  -3   8   2  132.85   16.62
  -3   8   2  125.06   16.50
  -3   8   1   11.96    4.87
  -3   8   1   14.30    5.49
  -3   8   1   14.77    5.92
  -3   8   0   27.42    9.11
  -3   8   0   34.18    8.29
  -3   8   0   35.51    8.51
  -3   8  -1    7.78    3.55
  -3   8  -1    1.66    6.40
  -3   8  -1    9.19    4.71
  -3   8  -2    8.51    4.32
  -3   8  -2    2.31    0.92
  -3   8  -3  163.07   18.73
  -3   8  -3  154.17   26.04
  -3   8  -3  158.30   16.64
  -3   8  -4    1.67    2.54
  -3   8  -4   10.85   10.27
   3  -8   5  119.93   10.63
  -3   8  -5  123.35   16.66
  -3   8  -5  127.76   23.27
   3  -8   6  100.27   10.26
  -3   8  -6   90.46   18.55
  -3   8  -6   97.68   14.65
  -3   8  -7    1.93    2.88
   3  -8   7   -0.57    0.82
  -3   8  -7   -2.65    7.81
   3  -8   8   30.52    6.23
  -3   8  -8   31.98    8.82
  -3   8  -8   18.77    5.93
   3  -8   9    6.77    2.92
  -3   8  -9    7.32    3.05
  -3   8  -9    7.17    5.05
   3  -8  10    3.46    2.37
  -3   8 -10   10.18    9.70
  -3   8 -10    4.83    4.17
   3  -8  11   11.77    4.99
  -3   8 -11   10.05    4.80
   3  -8  12    3.98    2.83
  -3   8 -12    5.13    3.46
   3  -8  13    2.84    1.51
  -3   8 -13    2.10    2.61
   3  -8  14   46.50   10.16
  -3   8 -14   53.22   11.49
   3  -8  15    5.78    3.92
  -3   8 -15    4.41    3.40
   3  -8  16    1.40    1.43
  -3   8 -16   -0.58    1.92
   3  -8  17    5.05    4.98
  -3   8 -17   -2.76    2.87
   3  -8  18    6.16    4.32
   3  -8  19    8.08    5.78
  -3   7  22   13.14    7.19
  -3   7  22    2.99    2.82
  -3   7  21   -2.33    3.64
  -3   7  21    7.88    5.38
  -3   7  20   11.60    6.87
  -3   7  20   15.72    7.14
  -3   7  19    2.14    2.81
  -3   7  19    4.06    4.38
  -3   7  18    2.77    3.63
  -3   7  18    4.22    4.92
  -3   7  18    0.73    2.48
  -3   7  17    0.28    3.19
  -3   7  17    5.65    4.89
  -3   7  17    3.19    4.28
  -3   7  16   54.05   14.70
  -3   7  16   55.70   11.58
  -3   7  16   63.25   12.48
  -3   7  15    1.58    2.36
  -3   7  15    1.11    2.95
  -3   7  15   -0.21    2.14
  -3   7  14    6.23    3.64
  -3   7  14    6.73    4.71
  -3   7  14    6.53    3.69
  -3   7  13   -0.03    3.07
  -3   7  13    1.42    2.88
  -3   7  13   -3.31    2.82
  -3   7  12   12.84    5.88
  -3   7  12   15.44    6.74
  -3   7  12   13.22    4.92
  -3   7  11   74.89   15.37
  -3   7  11   77.21   12.37
  -3   7  11   78.69   13.58
  -3   7  10    0.68    1.78
  -3   7  10    0.95    3.13
  -3   7  10    2.59    3.04
  -3   7   9   47.20   12.30
  -3   7   9   41.18    8.59
  -3   7   9   44.17    9.97
  -3   7   8    3.30    1.56
  -3   7   8    2.41    1.80
  -3   7   8    5.66    4.59
  -3   7   7   72.71   14.76
  -3   7   7   74.98   11.41
  -3   7   7   72.55   12.65
  -3   7   6  219.68   25.39
  -3   7   6  202.26   19.49
  -3   7   6  206.46   21.01
  -3   7   5   36.95   10.83
  -3   7   5   38.89    8.79
  -3   7   5   38.60    8.65
  -3   7   4    7.31    6.63
  -3   7   4    4.71    2.77
  -3   7   4    5.04    4.01
  -3   7   3   20.91    6.66
  -3   7   3   25.80    6.74
  -3   7   3   29.93    9.67
  -3   7   2   33.67   10.10
  -3   7   2   32.86    7.67
  -3   7   2   33.68    8.14
  -3   7   1   88.27   16.94
  -3   7   1  100.69   13.23
  -3   7   1   98.87   13.02
  -3   7   0  174.75   17.38
  -3   7   0  163.92   23.96
  -3   7   0  170.63   17.21
  -3   7  -1  212.33   19.53
  -3   7  -1  201.68   26.65
  -3   7  -1  207.46   18.41
  -3   7  -2    2.30    1.84
   3  -7   2    1.12    0.70
  -3   7  -2    7.11    7.83
  -3   7  -2    3.76    3.49
  -3   7  -3    1.43    0.98
   3  -7   3    0.91    1.13
  -3   7  -3    1.24    5.94
   3  -7   4   30.70    4.84
  -3   7  -4   28.67    7.46
  -3   7  -4   28.60   11.82
  -3   7  -5   -1.09    0.42
   3  -7   5    1.17    0.95
  -3   7  -5   -1.90    3.80
  -3   7  -6    6.01    3.85
   3  -7   6    8.89    2.89
  -3   7  -6    9.82    4.45
  -3   7  -7  178.25   18.58
   3  -7   7  182.49   14.28
  -3   7  -7  166.21   25.32
   3  -7   8   66.11    9.17
  -3   7  -8   70.00   11.75
  -3   7  -8   68.06   16.53
   3  -7   9  107.05   12.13
  -3   7  -9  117.46   15.85
  -3   7  -9  130.36   24.13
   3  -7  10   11.10    3.86
  -3   7 -10   16.82   11.52
  -3   7 -10    7.08    3.63
   3  -7  11    8.41    3.33
  -3   7 -11    7.98    4.20
   3  -7  12  130.05   15.18
  -3   7 -12  137.60   17.65
   3  -7  13   73.40   11.90
  -3   7 -13   67.07   12.34
   3  -7  14   41.41    9.32
  -3   7 -14   40.70    9.69
   3  -7  15   53.95   11.28
  -3   7 -15   52.13   10.96
   3  -7  16   27.34    8.21
   3  -7  17    4.17    3.70
   3  -7  18    9.69    5.43
   3  -7  19    1.80    3.19
   3  -7  20   40.54   10.94
   3  -7  21    5.43    4.78
  -3   6  23    7.82    4.64
  -3   6  22    2.48    3.84
  -3   6  22    5.58    5.11
  -3   6  21   10.13    6.23
  -3   6  21    2.61    2.82
  -3   6  20   21.20    8.13
  -3   6  20   18.99    7.36
  -3   6  19   17.77    7.27
  -3   6  19   23.04    8.54
  -3   6  19   16.49    7.02
  -3   6  18   19.56    7.18
  -3   6  18   20.83    8.11
  -3   6  18   16.03    6.58
  -3   6  17   31.80    9.40
  -3   6  17   34.03   11.29
  -3   6  17   31.99    8.61
  -3   6  17   35.38    9.39
  -3   6  16    2.77    4.31
  -3   6  16    1.30    2.10
  -3   6  16    3.49    4.93
  -3   6  16   -0.31    2.49
  -3   6  15   10.32    5.26
  -3   6  15    7.93    5.20
  -3   6  15    7.33    4.35
  -3   6  15    9.86    4.78
  -3   6  14   18.32    6.81
  -3   6  14   17.03    7.55
  -3   6  14   18.11    6.05
  -3   6  14   17.65    5.89
  -3   6  13   10.29    4.12
  -3   6  13    7.66    5.28
  -3   6  13   11.00    5.64
  -3   6  13    8.91    4.83
  -3   6  12  168.41   17.43
  -3   6  12  160.20   20.84
  -3   6  12  168.33   19.01
  -3   6  12  168.03   17.30
  -3   6  11  184.93   17.90
  -3   6  11  188.51   22.42
  -3   6  11  198.25   18.83
  -3   6  11  188.85   20.09
  -3   6  10  113.53   13.66
  -3   6  10  114.26   17.58
  -3   6  10  114.76   14.16
  -3   6  10  110.78   14.83
  -3   6   9   25.95    6.55
  -3   6   9   27.88    6.67
  -3   6   9   27.93    8.48
  -3   6   9   27.81    7.31
  -3   6   8  120.70   13.07
  -3   6   8  113.00   16.91
  -3   6   8  119.49   13.94
  -3   6   8  118.50   15.06
  -3   6   7   19.34    6.33
  -3   6   7   15.05    5.42
  -3   6   7   15.64    4.74
  -3   6   7   17.36    5.34
  -3   6   6  461.20   27.23
  -3   6   6  472.57   24.50
  -3   6   6  474.60   34.72
  -3   6   6  477.37   29.38
  -3   6   5  147.84   13.33
  -3   6   5  150.79   19.45
  -3   6   5  141.21   14.96
  -3   6   5  147.28   15.41
  -3   6   5  142.15   16.02
  -3   6   4  554.41   37.66
  -3   6   4  527.05   28.52
  -3   6   4  522.36   30.01
  -3   6   3   30.78    9.34
  -3   6   3   29.71    6.56
  -3   6   3   31.52    7.40
  -3   6   2   12.89    4.13
  -3   6   2   11.57    4.63
  -3   6   2   13.13    4.46
  -3   6   1  265.27   19.59
  -3   6   1  282.39   28.39
  -3   6   1  253.72   19.79
  -3   6   0    1.48    1.12
  -3   6   0   -1.14    1.88
  -3   6   0   -1.72    5.82
  -3   6  -1   74.77   16.70
  -3   6  -1   68.25    9.92
  -3   6  -1   73.64   10.31
   3  -6   1   60.94    3.37
   3  -6   2   90.72    5.89
  -3   6  -2  102.18   20.23
  -3   6  -2   98.46   11.78
  -3   6  -2   95.93   11.43
   3  -6   3   36.53    4.42
  -3   6  -3   40.01   12.78
  -3   6  -3   37.69    7.47
   3  -6   4  253.88   13.26
  -3   6  -4  272.05   20.21
  -3   6  -4  252.88   31.49
  -3   6  -5    2.30    1.65
   3  -6   5    1.26    1.40
  -3   6  -5    1.24    1.02
  -3   6  -6    6.13    3.38
   3  -6   6    7.97    2.81
  -3   6  -6   10.53    4.22
   3  -6   7  378.16   19.93
  -3   6  -7  381.28   24.87
  -3   6  -7  368.37   39.28
   3  -6   8   73.50    9.36
  -3   6  -8   71.01   10.70
  -3   6  -8   80.81   19.33
   3  -6   9  341.31   21.28
  -3   6  -9  374.32   25.42
  -3   6 -10    9.52    3.52
   3  -6  10   10.10    3.94
   3  -6  11   79.32   11.09
  -3   6 -11   81.63   12.00
   3  -6  12    0.17    1.02
   3  -6  13    8.84    3.90
   3  -6  14   42.51    9.40
   3  -6  15  113.22   15.43
   3  -6  16    2.27    2.72
   3  -6  17   35.02    9.37
   3  -6  18    1.21    2.71
   3  -6  19    6.50    4.83
   3  -6  20    4.85    3.81
   3  -6  21    9.52    5.08
   3  -6  22    8.73    5.84
  -3   5  23   19.95    7.26
  -3   5  22    6.61    6.29
  -3   5  22   -3.21    4.11
  -3   5  21    4.73    3.11
  -3   5  21   17.69    7.82
  -3   5  21   17.16    6.81
  -3   5  21    4.52    3.89
  -3   5  20   -0.02    3.74
  -3   5  20    4.23    5.22
  -3   5  20    4.67    4.56
  -3   5  20    2.85    2.82
  -3   5  19  123.56   17.16
  -3   5  19  119.97   14.21
  -3   5  19  117.09   16.68
  -3   5  19  129.33   16.52
  -3   5  18    0.35    0.96
  -3   5  18    3.84    4.77
  -3   5  18    5.33    4.82
  -3   5  18    1.09    1.37
  -3   5  17  172.97   19.52
  -3   5  17  171.94   23.50
  -3   5  17  172.01   19.55
  -3   5  17  172.86   18.78
  -3   5  17  179.36   15.86
  -3   5  16    5.91    2.92
  -3   5  16    8.16    5.38
  -3   5  16    7.31    5.96
  -3   5  16    7.70    4.82
  -3   5  16    9.70    4.92
  -3   5  15   58.26   11.20
  -3   5  15   63.63   11.36
  -3   5  15   55.06   12.94
  -3   5  15   66.47   11.56
  -3   5  15   64.76    8.78
  -3   5  14    8.22    4.07
  -3   5  14    7.46    4.57
  -3   5  14    6.45    3.45
  -3   5  14    7.48    2.88
  -3   5  14    6.05    3.76
  -3   5  13   96.20   15.78
  -3   5  13  109.22   13.76
  -3   5  13  107.36   14.03
  -3   5  13  110.12   14.22
  -3   5  13  114.80   10.47
  -3   5  12   45.46    8.81
  -3   5  12   46.99    6.23
  -3   5  12   40.14    9.44
  -3   5  12   43.04    8.52
  -3   5  12   48.16    9.40
  -3   5  11  223.78   19.04
  -3   5  11  243.03   13.23
  -3   5  11  234.59   20.57
  -3   5  11  227.69   23.06
  -3   5  11  233.90   19.35
  -3   5  10   72.67   10.35
  -3   5  10   75.98    6.85
  -3   5  10   69.25   12.49
  -3   5  10   69.17   11.33
  -3   5  10   74.42   10.79
  -3   5   9  464.29   25.53
  -3   5   9  448.11   31.81
  -3   5   9  480.41   26.29
  -3   5   9  479.40   28.95
  -3   5   9  474.15   15.63
  -3   5   8    8.22    3.69
  -3   5   8    8.22    3.44
  -3   5   8    9.33    4.86
  -3   5   8   10.93    3.94
  -3   5   8    9.71    2.02
  -3   5   7   34.49    9.00
  -3   5   7   35.18    6.91
  -3   5   7   36.37    6.92
  -3   5   7   36.50    7.92
  -3   5   7   34.97    3.23
  -3   5   6  348.05   20.12
  -3   5   6  365.94   27.77
  -3   5   6  353.33   21.63
  -3   5   6  352.64   23.78
  -3   5   5   26.35    5.24
  -3   5   5   24.84    6.88
  -3   5   5   26.66    5.66
  -3   5   5   23.62    6.46
  -3   5   4  200.95   14.20
  -3   5   4  198.44   20.15
  -3   5   4  202.79   16.24
  -3   5   4  192.52   16.04
  -3   5   4  195.76   17.19
  -3   5   3   72.93    8.41
  -3   5   3   73.47   12.48
  -3   5   3   70.02    9.43
  -3   5   3   73.08    9.78
  -3   5   3   77.84   10.71
  -3   5   2   85.11    8.50
  -3   5   2   88.77   13.59
  -3   5   2   88.94   10.50
  -3   5   2   90.12   11.07
  -3   5   1    4.50    2.45
  -3   5   1    4.31    2.00
  -3   5   1    4.47    1.28
  -3   5   1    5.65    2.97
  -3   5   0  241.95   17.15
  -3   5   0  260.80   24.93
  -3   5   0  240.34   17.26
  -3   5  -1   43.86    7.14
  -3   5  -1   44.92    7.53
  -3   5  -1   53.30   13.12
   3  -5   1   38.99    2.63
  -3   5  -2  206.08   15.72
   3  -5   2  197.81    8.21
   3  -5   3  116.50    7.59
  -3   5  -3  138.53   22.48
  -3   5  -3  119.03   11.83
   3  -5   4   40.58    4.93
  -3   5  -4   40.25    7.07
  -3   5  -4   38.84   11.18
   3  -5   5   52.83    6.28
  -3   5  -5   51.96    7.14
  -3   5  -5   51.77    8.16
  -3   5  -5   52.77   13.66
   3  -5   6   43.79    6.08
  -3   5  -6   40.02    5.91
  -3   5  -6   41.02    7.24
  -3   5  -6   39.46   11.49
   3  -5   7   14.28    3.83
  -3   5  -7   11.69    2.94
  -3   5  -7   14.33    4.24
   3  -5   8   63.97    8.49
  -3   5  -8   60.37    7.10
  -3   5  -8   64.04    9.21
   3  -5   9  168.74   14.56
  -3   5  -9  187.66   16.39
   3  -5  10   39.08    7.06
  -3   5 -10   42.20    7.76
   3  -5  11    0.85    0.45
   3  -5  12   20.42    5.70
   3  -5  13   12.35    4.62
   3  -5  14   44.19    8.70
   3  -5  15    1.27    1.39
   3  -5  16    1.68    1.87
   3  -5  17   -1.07    0.63
   3  -5  18    5.77    4.32
   3  -5  19   15.09    6.70
   3  -5  20    7.30    5.52
   3  -5  21    4.77    5.22
   3  -5  22    5.34    4.57
   3  -5  23    8.89    7.37
  -3   4  24   -0.40    1.48
  -3   4  24    6.01    6.00
  -3   4  24   -4.39    5.74
  -3   4  23    4.06    5.01
  -3   4  23    2.46    2.54
  -3   4  23   -2.16    5.59
  -3   4  22   50.40   11.27
  -3   4  22   39.01    9.54
  -3   4  22   44.90    9.45
  -3   4  21    9.83    4.77
  -3   4  21   10.08    5.52
  -3   4  21    3.64    2.61
  -3   4  20   -2.10    2.52
  -3   4  20    1.60    3.51
  -3   4  20   -4.68    5.29
  -3   4  19    1.88    0.58
  -3   4  19   -3.34    4.60
  -3   4  19    4.72    4.04
  -3   4  19    7.20    4.99
  -3   4  18    9.97    4.21
  -3   4  18   12.37    5.35
  -3   4  18    7.39    5.13
  -3   4  18    5.65    1.03
  -3   4  17   22.70    6.02
  -3   4  17   22.97    6.47
  -3   4  17   27.02    7.45
  -3   4  17   22.28    6.61
  -3   4  16   40.02    7.74
  -3   4  16   38.67   11.40
  -3   4  16   35.79    8.10
  -3   4  16   38.02    8.72
  -3   4  16   36.95    8.71
  -3   4  15    7.60    3.68
  -3   4  15    4.26    1.64
  -3   4  15    4.90    3.50
  -3   4  15    4.20    3.81
  -3   4  15    4.76    4.05
  -3   4  14   59.72   10.08
  -3   4  14   60.33    9.82
  -3   4  14   68.63   12.88
  -3   4  14   61.95   10.91
  -3   4  14   60.72    8.48
  -3   4  13    1.83    1.14
  -3   4  13    4.41    2.76
  -3   4  13    5.97    3.68
  -3   4  13    4.09    3.36
  -3   4  12   65.09   10.43
  -3   4  12   62.49   11.74
  -3   4  12   70.08   10.30
  -3   4  12   73.88   11.07
  -3   4  12   72.23    8.22
  -3   4  11  143.21   14.84
  -3   4  11  150.46   11.17
  -3   4  11  149.09   14.82
  -3   4  11  140.46   17.46
  -3   4  11  155.52   15.74
  -3   4  10    7.69    2.72
  -3   4  10    5.83    3.56
  -3   4  10   11.44    3.61
  -3   4  10    7.31    2.85
  -3   4  10    9.97    5.39
  -3   4   9   12.11    3.66
  -3   4   9   14.33    4.95
  -3   4   9   13.63    5.41
  -3   4   9   12.92    3.86
  -3   4   9   12.39    2.72
  -3   4   8   -0.14    1.02
  -3   4   8    0.98    0.59
  -3   4   8    2.30    2.50
  -3   4   8   -0.03    0.42
  -3   4   8   -0.09    1.61
  -3   4   7  280.96   18.08
  -3   4   7  286.31   23.11
  -3   4   7  290.83   18.16
  -3   4   7  276.47   20.03
  -3   4   7  294.21   10.64
  -3   4   6   52.25    7.57
  -3   4   6   52.08    3.71
  -3   4   6   52.13    9.57
  -3   4   6   49.88    7.65
  -3   4   6   54.63    8.83
  -3   4   5  477.17   21.81
  -3   4   5  471.54   28.64
  -3   4   5  473.28   24.80
  -3   4   5  473.47   22.46
  -3   4   4    5.23    2.07
  -3   4   4    4.70    4.01
  -3   4   4    4.23    1.85
  -3   4   3   13.30    4.21
  -3   4   3   13.45    4.42
  -3   4   3   13.40    3.16
  -3   4   3    9.86    2.61
  -3   4   2  760.19   24.28
  -3   4   2  769.92   36.24
  -3   4   2  749.09   29.51
  -3   4   2  755.87   27.99
  -3   4   2  734.59   29.37
  -3   4   1   10.89    3.80
  -3   4   1   12.01    2.98
  -3   4   1   10.63    3.38
  -3   4   1   11.07    3.44
  -3   4   1   11.25    4.36
  -3   4   0  647.14   25.73
  -3   4   0  659.77   35.12
  -3   4   0  644.37   20.11
  -3   4   0  631.37   26.20
  -3   4   0  650.33   25.19
  -3   4  -1  179.34   10.03
  -3   4  -1  172.35   13.19
  -3   4  -1  198.28   20.53
  -3   4  -1  182.72   12.98
   3  -4   1  168.96    5.87
  -3   4  -2  147.76    8.59
   3  -4   2  146.08    6.92
  -3   4  -2  146.68   11.73
  -3   4  -2  160.99   20.45
  -3   4  -2  146.92   11.73
  -3   4  -3    1.21    0.60
  -3   4  -3    2.28    1.65
   3  -4   3    2.22    1.13
  -3   4  -3   -0.07    3.32
  -3   4  -4    6.07    2.57
  -3   4  -4    4.50    1.80
   3  -4   4    4.94    1.87
  -3   4  -4    1.96    4.00
   3  -4   5    4.13    1.69
  -3   4  -5    1.92    4.67
  -3   4  -5    2.56    1.45
  -3   4  -5    2.82    1.57
   3  -4   6  586.60   21.94
  -3   4  -6  576.85   23.87
  -3   4  -6  583.82   22.01
   3  -4   7  204.29   13.86
  -3   4  -7  201.26   12.61
  -3   4  -7  201.58   14.38
   3  -4   8  178.17   13.54
  -3   4  -8  178.67   11.74
  -3   4  -8  180.90   14.07
  -3   4  -9  162.08   13.69
   3  -4   9  165.62   13.75
  -3   4  -9  163.03   10.94
   3  -4  10  148.74   13.68
  -3   4 -10  148.38   10.19
  -3   4 -11    1.59    0.62
   3  -4  11    2.91    2.15
   3  -4  12  181.17   16.62
  -3   4 -12  194.29   11.14
  -3   4 -13    9.44    2.25
   3  -4  13   12.19    4.64
   3  -4  14  296.39   22.88
   3  -4  15    6.60    3.60
   3  -4  16   64.50   11.57
   3  -4  17   11.99    4.86
   3  -4  18   12.96    6.39
   3  -4  19   24.54    8.23
   3  -4  20    6.74    4.36
   3  -4  21   26.88    9.36
   3  -4  22   43.35   12.22
   3  -4  23    7.70    6.52
   3  -4  24   -0.16    1.27
  -3   3  25    0.63    0.61
  -3   3  25   15.63    7.88
  -3   3  24    4.71    4.88
  -3   3  24   -4.51    4.32
  -3   3  23    5.85    4.48
  -3   3  23    4.76    4.52
  -3   3  22   13.47    6.10
  -3   3  22   12.75    6.19
  -3   3  21    9.92    5.78
  -3   3  21   12.24    5.57
  -3   3  20   14.56    6.01
  -3   3  20   14.96    6.50
  -3   3  19    2.54    3.11
  -3   3  19    4.21    2.97
  -3   3  18   86.12   12.40
  -3   3  18   79.00   13.04
  -3   3  17   12.30    5.03
  -3   3  17    9.84    3.90
  -3   3  17   14.64    5.36
  -3   3  16    2.43    2.22
  -3   3  16    0.35    1.62
  -3   3  16    4.78    3.81
  -3   3  15   49.34    8.45
  -3   3  15   45.65    8.64
  -3   3  15   56.14   12.16
  -3   3  15   50.69    9.07
  -3   3  14   55.38    8.51
  -3   3  14   57.42    9.70
  -3   3  14   55.12   11.91
  -3   3  14   60.72    9.69
  -3   3  13   52.57    7.85
  -3   3  13   46.61    8.72
  -3   3  13   56.93    9.34
  -3   3  13   40.07    9.60
  -3   3  12  140.44   12.14
  -3   3  12  137.14   14.67
  -3   3  12  150.66   17.43
  -3   3  12  145.15   14.54
  -3   3  11  149.57   11.93
  -3   3  11  151.03   14.89
  -3   3  11  163.04   15.04
  -3   3  11  153.26   17.27
  -3   3  10  377.35   17.68
  -3   3  10  369.60   22.45
  -3   3  10  375.94   21.89
  -3   3  10  367.96   25.83
  -3   3  10  382.28   23.11
  -3   3   9   20.98    3.82
  -3   3   9   20.72    6.09
  -3   3   9   22.51    5.17
  -3   3   9   22.93    5.71
  -3   3   9   23.01    5.19
  -3   3   8   20.65    3.52
  -3   3   8   22.09    5.27
  -3   3   8   22.34    6.03
  -3   3   8   22.28    5.03
  -3   3   8   20.78    5.26
  -3   3   7 1051.26   22.83
  -3   3   7 1041.32   33.87
  -3   3   7 1051.16   40.65
  -3   3   7 1076.46   33.16
  -3   3   7 1062.85   36.24
  -3   3   6  106.79    6.47
  -3   3   6  109.34   10.54
  -3   3   6  103.83   11.34
  -3   3   6  106.79   12.69
  -3   3   6  109.33   10.07
  -3   3   5 1647.57   21.72
  -3   3   5 1569.25   38.20
  -3   3   5 1560.05   37.04
  -3   3   5 1544.92   47.51
  -3   3   4    7.92    1.19
  -3   3   4    9.08    2.89
  -3   3   4    7.56    2.79
  -3   3   4    8.48    3.68
  -3   3   4    8.28    2.84
  -3   3   3  625.65   21.81
  -3   3   3  599.13   24.79
  -3   3   3  621.57   22.30
  -3   3   3  621.89   29.02
  -3   3   2  304.94   14.50
  -3   3   2  314.84   16.21
  -3   3   2  310.64    9.56
  -3   3   2  306.30   17.30
  -3   3   2  312.15   20.50
  -3   3   1  114.86    8.39
  -3   3   1  117.60   10.45
  -3   3   1  113.81   12.69
  -3   3   1  114.04    9.68
  -3   3   0  755.85   20.66
  -3   3   0  758.96   26.30
  -3   3   0  737.46   33.03
  -3   3   0  751.01   24.09
  -3   3  -1  645.77   17.61
  -3   3  -1  647.79   23.76
  -3   3  -1  607.55   31.47
  -3   3  -1  634.12   21.61
   3  -3   1  632.38   13.04
  -3   3  -2   70.90    5.33
  -3   3  -2   70.56    7.05
  -3   3  -2   75.81    7.93
  -3   3  -2   70.26   11.84
   3  -3   2   68.84    4.88
  -3   3  -3  374.29   11.03
  -3   3  -3  365.58   15.88
  -3   3  -3  369.80   17.46
  -3   3  -3  398.21   29.59
   3  -3   3  364.37   12.84
  -3   3  -4    7.80    2.32
   3  -3   4    7.76    2.00
  -3   3  -4    8.69    2.75
  -3   3  -4    4.59    3.92
  -3   3  -5  287.33   14.94
   3  -3   5  278.17   13.59
  -3   3  -5  277.30   13.99
   3  -3   6   55.74    6.63
  -3   3  -6   59.28    6.67
  -3   3  -6   54.40    6.22
   3  -3   7  578.47   22.70
  -3   3  -7  589.13   21.00
  -3   3  -7  574.82   21.02
   3  -3   8  410.25   20.26
  -3   3  -8  413.39   17.26
  -3   3  -8  397.74   18.07
   3  -3   9  669.22   27.65
  -3   3  -9  694.00   21.86
   3  -3  10  192.19   15.26
  -3   3 -10  191.93   11.43
   3  -3  11  124.64   12.73
  -3   3 -11  126.39    9.12
   3  -3  12   76.34   10.56
  -3   3 -12   80.54    7.15
   3  -3  13    3.73    2.39
  -3   3 -13    5.27    2.04
   3  -3  14  119.93   14.29
  -3   3 -14  129.89    8.75
   3  -3  15   11.56    5.07
   3  -3  16   39.55    8.66
   3  -3  17   45.27    9.77
   3  -3  18    5.53    4.85
   3  -3  19   -1.26    2.01
   3  -3  20   35.85   10.07
   3  -3  21   11.35    6.69
   3  -3  22    3.17    4.71
   3  -3  23    4.05    4.92
   3  -3  24    0.42    1.55
   3  -3  25   -0.71    2.45
  -3   2  25   20.77    7.82
  -3   2  25   16.28    7.00
  -3   2  24   16.25    7.37
  -3   2  24   14.79    7.26
  -3   2  23   42.42   10.99
  -3   2  23   48.75   11.50
  -3   2  22    2.82    3.56
  -3   2  22   -4.25    3.53
  -3   2  21    0.62    0.73
  -3   2  21    2.31    3.48
  -3   2  20   41.92    9.86
  -3   2  20   38.68    9.63
  -3   2  19   18.23    6.36
  -3   2  19   17.18    5.97
  -3   2  18   92.34   13.14
  -3   2  18   87.64   13.69
  -3   2  17  100.33   13.36
  -3   2  17  104.36   14.28
  -3   2  16   71.22   10.93
  -3   2  16   71.50   11.57
  -3   2  15   23.67    6.07
  -3   2  15   20.71    5.02
  -3   2  14   15.60    4.20
  -3   2  14   14.70    4.91
  -3   2  13   98.15   12.65
  -3   2  13   85.60   10.44
  -3   2  13   96.00   14.47
  -3   2  12  442.23   25.89
  -3   2  12  440.89   22.92
  -3   2  12  420.69   28.67
  -3   2  12  458.77   23.74
  -3   2  11   28.77    6.17
  -3   2  11   26.79    5.34
  -3   2  11   26.44    7.21
  -3   2  11   28.89    6.28
  -3   2  10  162.09   14.34
  -3   2  10  159.14   12.47
  -3   2  10  158.47   16.47
  -3   2  10  167.09   13.96
  -3   2   9    1.87    2.03
  -3   2   9    0.68    0.77
  -3   2   9    1.94    2.05
  -3   2   9    0.54    0.93
  -3   2   8  233.67   15.94
  -3   2   8  227.48   12.97
  -3   2   8  221.88   18.12
  -3   2   8  225.14   15.73
  -3   2   7  432.03   16.69
  -3   2   7  434.48   24.40
  -3   2   7  444.51   21.42
  -3   2   6   51.33    8.09
  -3   2   6   45.67    4.38
  -3   2   6   52.16    6.29
  -3   2   6   49.03    7.09
  -3   2   6   48.22    5.17
  -3   2   5  770.25   25.46
  -3   2   5  769.31   18.88
  -3   2   5  761.02   27.36
  -3   2   5  751.48   17.58
  -3   2   5  787.28   24.26
  -3   2   5  754.39   30.32
  -3   2   4  291.58   14.89
  -3   2   4  300.64   10.62
  -3   2   4  300.07   12.03
  -3   2   4  288.99   16.43
  -3   2   4  299.52   18.38
  -3   2   4  300.03   14.14
  -3   2   3   13.82    3.14
  -3   2   3   10.18    3.10
  -3   2   3   12.41    2.61
  -3   2   3   12.38    2.82
  -3   2   3   12.41    3.70
  -3   2   2   49.11    5.51
  -3   2   2   52.10    6.67
  -3   2   2   53.87    4.71
  -3   2   2   51.07    7.18
  -3   2   2   47.43    5.28
  -3   2   1  104.63    7.61
  -3   2   1  108.18    9.60
  -3   2   1  110.66   10.83
  -3   2   1  103.53    6.40
  -3   2   1  109.72    8.28
  -3   2   0  163.15    8.87
  -3   2   0  169.26   11.76
  -3   2   0  173.01   13.65
  -3   2  -1  100.81    6.45
  -3   2  -1  101.42    8.91
  -3   2  -1   99.61   10.97
  -3   2  -1   99.27    7.54
   3  -2   1   97.74    5.97
   3  -2   2    2.31    1.14
  -3   2  -2    1.35    0.60
  -3   2  -2    3.22    1.94
  -3   2  -2    1.27    1.08
  -3   2  -2    2.14    1.13
  -3   2  -3  126.84    5.91
  -3   2  -3  121.71   14.70
  -3   2  -3  128.63    7.93
   3  -2   3  120.36    7.57
  -3   2  -4 1188.99   15.65
  -3   2  -4 1142.34   23.54
   3  -2   4 1148.49   25.42
  -3   2  -5    8.24    1.93
   3  -2   5    6.87    2.09
  -3   2  -5    6.58    0.91
  -3   2  -6   69.77    5.74
   3  -2   6   64.21    7.15
  -3   2  -7  185.53    9.66
   3  -2   7  188.24   12.74
  -3   2  -8   38.13    4.58
   3  -2   8   34.67    5.95
   3  -2   9  135.61   12.13
   3  -2  10   33.02    6.38
   3  -2  11    0.91    1.27
   3  -2  12    0.07    0.28
   3  -2  13   31.45    7.24
   3  -2  14    6.20    3.29
   3  -2  15   21.19    6.20
   3  -2  16   33.67    8.20
   3  -2  17    6.85    4.24
   3  -2  18   18.90    7.15
   3  -2  19   14.12    6.32
   3  -2  20   48.00   11.11
   3  -2  21    1.24    3.70
   3  -2  22    0.45    1.69
   3  -2  23    5.97    4.12
   3  -2  24   16.57    6.97
   3  -2  25    4.36    3.87
  -3   1  25   19.81    8.86
  -3   1  25   17.64    6.95
  -3   1  24    7.54    5.52
  -3   1  24    6.65    4.12
  -3   1  23    5.86    3.92
  -3   1  23    7.46    5.46
  -3   1  22    2.43    2.74
  -3   1  22    3.10    3.70
  -3   1  21   13.85    5.28
  -3   1  21   15.66    6.20
  -3   1  20   -1.17    3.18
  -3   1  20    6.56    4.29
  -3   1  19    0.47    1.65
  -3   1  19   -2.38    4.56
  -3   1  18    7.73    3.73
  -3   1  18    5.23    0.70
  -3   1  17   29.92    7.48
  -3   1  17   27.54    7.09
  -3   1  16   57.16   10.71
  -3   1  16   51.68    9.55
  -3   1  15    8.05    2.61
  -3   1  15   14.47    5.59
  -3   1  14   53.63    9.04
  -3   1  14   51.29    9.30
  -3   1  13   29.97    6.82
  -3   1  13   29.59    6.69
  -3   1  12   58.99    9.43
  -3   1  12   60.95    8.87
  -3   1  12   65.76   11.12
  -3   1  11    5.31    2.73
  -3   1  11    4.44    2.11
  -3   1  11    6.87    3.92
  -3   1  10   38.52    6.65
  -3   1  10   47.67    8.70
  -3   1  10   36.47    6.38
  -3   1   9    0.77    1.37
  -3   1   9    0.49    0.86
  -3   1   9    0.44    1.06
  -3   1   9   -0.09    0.72
  -3   1   8  986.04   28.50
  -3   1   8  960.77   31.39
  -3   1   8  945.45   35.65
  -3   1   8  967.32   29.90
  -3   1   7  204.94   12.73
  -3   1   7  216.06   16.16
  -3   1   7  208.05   13.10
  -3   1   7  201.19   13.96
  -3   1   6  138.62   11.22
  -3   1   6  148.12   13.02
  -3   1   6  134.96   10.03
  -3   1   5  446.73   18.66
  -3   1   5  433.92   19.69
  -3   1   5  450.74   21.69
  -3   1   4  535.38   21.40
  -3   1   4  518.55   20.28
  -3   1   4  548.87   22.87
  -3   1   3  161.37   11.20
  -3   1   3  151.03   11.17
  -3   1   3  164.13   10.65
  -3   1   3  155.39   11.69
  -3   1   3  156.47    8.69
  -3   1   2  353.39   14.91
  -3   1   2  342.93   16.26
  -3   1   2  355.69   17.20
  -3   1   2  353.31   11.99
  -3   1   1  518.50   20.38
  -3   1   1  503.39   15.98
  -3   1   1  520.49   13.97
  -3   1   0 1260.96   32.45
  -3   1  -1    6.33    2.36
  -3   1  -2   16.33    4.02
   3  -1   2   15.61    2.67
   3  -1   3   33.90    4.19
  -3   1  -3   34.24    6.71
   3  -1   4   35.80    4.54
  -3   1  -4   37.75    3.23
  -3   1  -5  135.45    5.92
   3  -1   5  126.82    9.31
  -3   1  -6   77.79    4.42
   3  -1   6   77.76    7.76
  -3   1  -7   59.56    3.95
   3  -1   7   61.28    7.18
  -3   1  -8 1105.63   18.58
   3  -1   8 1163.95   33.17
   3  -1   9   24.17    4.98
   3  -1  10   23.79    5.26
   3  -1  11  298.35   19.43
   3  -1  12   48.46    8.34
   3  -1  13  349.66   22.76
   3  -1  14   15.41    5.24
   3  -1  15  119.08   14.45
   3  -1  16   22.50    6.61
   3  -1  17   76.78   12.44
   3  -1  18   85.98   13.91
   3  -1  19   12.29    5.11
   3  -1  20    1.45    1.99
   3  -1  21   53.38   11.78
   3  -1  22    3.74    4.29
   3  -1  23    4.95    3.60
   3  -1  24    1.90    1.44
   3  -1  25   13.45    6.50
   3  -1  26   14.49    6.35
  -3   0  25    1.51    3.33
  -3   0  25    3.22    3.31
  -3   0  24    5.53    3.96
  -3   0  24    3.13    3.85
  -3   0  23    2.74    3.27
  -3   0  23    2.15    2.77
  -3   0  22    6.48    3.31
  -3   0  22    8.68    5.15
  -3   0  21   80.15   14.47
  -3   0  21   85.92   14.16
  -3   0  20    0.93    0.37
  -3   0  20    1.25    0.94
  -3   0  19   51.16   10.52
  -3   0  19   56.30   11.29
  -3   0  18    1.14    2.59
  -3   0  18    8.38    5.33
  -3   0  17   15.80    6.32
  -3   0  17   21.90    6.69
  -3   0  16    3.86    3.22
  -3   0  16    3.39    3.17
  -3   0  15   57.18   10.00
  -3   0  15   55.93   10.52
  -3   0  14   75.33   11.05
  -3   0  14   72.27   11.19
  -3   0  13  585.56   29.75
  -3   0  13  597.61   31.30
  -3   0  12    2.43    1.73
  -3   0  12    3.05    2.43
  -3   0  11  371.60   23.02
  -3   0  11  373.61   22.11
  -3   0  11  356.36   21.69
  -3   0  10    7.75    3.41
  -3   0  10    4.97    2.42
  -3   0  10    3.65    1.50
  -3   0   9  221.62   16.23
  -3   0   9  215.04   15.95
  -3   0   9  209.47   16.01
  -3   0   9  231.98   17.75
  -3   0   9  212.01   14.15
  -3   0   8  214.63   15.67
  -3   0   8  216.61   13.91
  -3   0   8  237.03   16.97
  -3   0   7  868.90   31.24
  -3   0   7  857.47   27.16
  -3   0   7  856.27   30.70
  -3   0   6 1502.18   40.70
  -3   0   6 1544.82   35.96
  -3   0   6 1523.34   39.19
  -3   0   5 1227.99   36.52
  -3   0   5 1252.53   33.52
  -3   0   5 1235.86   31.77
  -3   0   4  372.87   19.92
  -3   0   4  373.95   16.79
  -3   0   4  402.94   18.03
  -3   0   3  148.22   12.12
  -3   0   3  145.85   10.36
  -3   0   2 1046.61   29.55
  -3   0   2 1054.59   26.39
  -3   0   1   27.27    4.17
  -3   0   1   30.06    2.59
  -3   0   1   29.71    4.27
  -3   0   0 1133.28   26.13
  -3   0   0 1116.83   14.24
  -3   0   0 1106.40   25.49
  -3   0  -1   34.81    4.52
  -3   0  -1   35.20    4.73
  -3   0  -2  247.65   13.57
   3   0   2  246.11   12.20
   3   0   3  718.58   20.93
   3   0   4    5.27    2.14
   3   0   5  117.81    9.32
   3   0   6 1054.26   28.66
   3   0   7  117.49   10.16
   3   0   8  810.69   27.72
   3   0   9    1.21    1.33
   3   0  10  589.64   26.19
   3   0  11    7.26    3.23
   3   0  12   43.80    7.68
   3   0  13  204.11   17.45
   3   0  14   20.01    5.64
   3   0  15   12.04    4.19
   3   0  16    1.26    0.55
   3   0  17   10.51    4.42
   3   0  18   17.13    6.40
   3   0  19   17.92    6.24
   3   0  20    0.91    3.69
   3   0  21    2.40    2.86
   3   0  22    3.15    3.47
   3   0  23    3.88    3.71
   3   0  24    6.46    3.89
   3   0  25    2.12    3.04
   3   0  26    3.32    4.87
  -3  -1  25   -0.60    2.49
  -3  -1  25   -2.47    3.66
  -3  -1  24    8.18    2.71
  -3  -1  24   11.20    5.32
  -3  -1  23   -1.08    3.52
  -3  -1  23   -3.26    3.42
  -3  -1  22    4.86    2.03
  -3  -1  22    3.83    1.70
  -3  -1  21    1.41    2.25
  -3  -1  21    2.94    0.83
  -3  -1  20   11.41    6.31
  -3  -1  20    2.66    0.66
  -3  -1  19   43.66   10.14
  -3  -1  19   34.68    9.98
  -3  -1  18  186.96   19.78
  -3  -1  18  199.55   22.58
  -3  -1  17   28.18    8.28
  -3  -1  17   23.31    6.91
  -3  -1  16   25.43    7.53
  -3  -1  16   24.13    6.63
  -3  -1  15   36.02    7.65
  -3  -1  15   39.28    8.90
  -3  -1  14    5.32    2.80
  -3  -1  14    8.93    4.94
  -3  -1  13  303.47   21.41
  -3  -1  13  309.83   24.00
  -3  -1  12    6.90    3.13
  -3  -1  12    8.88    4.38
  -3  -1  12    7.77    2.82
  -3  -1  11  435.40   24.51
  -3  -1  11  408.79   25.90
  -3  -1  11  404.86   25.81
  -3  -1  10  346.76   21.54
  -3  -1  10  335.15   22.82
  -3  -1  10  346.97   23.22
  -3  -1  10  329.55   16.66
  -3  -1   9   44.49    8.24
  -3  -1   9   50.00    6.39
  -3  -1   8  256.09   19.32
  -3  -1   8  255.60   14.37
  -3  -1   7  439.27   21.96
  -3  -1   7  452.18   24.96
  -3  -1   7  433.06   18.59
  -3  -1   6   70.09    8.06
  -3  -1   6   56.13    8.49
  -3  -1   6   65.26    7.05
  -3  -1   5 1025.11   36.85
  -3  -1   5 1014.36   28.81
  -3  -1   4   74.94    9.73
  -3  -1   4   75.20    7.22
  -3  -1   3   27.90    5.37
  -3  -1   3   28.82    4.13
  -3  -1   2   36.67    5.93
  -3  -1   2   37.72    4.40
  -3  -1   1   53.53    6.90
  -3  -1   1   59.05    5.22
  -3  -1   0   58.15    6.70
  -3  -1   0   56.93    4.80
  -3  -1  -1   23.35    4.12
  -3  -1  -1   26.42    3.30
  -3  -1  -2   21.17    3.83
  -3  -1  -2   19.82    3.07
   3   1   3  711.65    9.11
   3   1   3  690.95   22.94
   3   1   4  105.21    8.91
   3   1   5  283.26   14.81
   3   1   6   60.78    7.03
   3   1   7   31.99    5.41
   3   1   8  548.58   23.41
   3   1   9   23.87    4.89
   3   1  10   17.12    4.41
   3   1  11   20.14    4.85
   3   1  12   80.68   10.40
   3   1  13   41.96    7.88
   3   1  14   71.77   10.69
   3   1  15   16.78    5.26
   3   1  16   37.89    8.28
   3   1  17    4.31    3.09
   3   1  18  154.06   17.75
   3   1  19   45.14   10.23
   3   1  20   16.53    6.58
   3   1  21    6.53    4.28
   3   1  22   23.74    7.88
   3   1  23    3.71    3.68
   3   1  24   -2.01    1.83
   3   1  25   17.37    7.88
   3   1  26   14.71    6.75
  -3  -2  25    4.12    2.94
  -3  -2  25    6.86    3.97
  -3  -2  24    4.21    0.80
  -3  -2  24    6.29    3.59
  -3  -2  23    5.36    2.65
  -3  -2  23    9.82    4.93
  -3  -2  22    7.13    4.59
  -3  -2  22    1.90    1.27
  -3  -2  21    1.30    3.63
  -3  -2  21   -6.84    6.45
  -3  -2  20    9.66    7.32
  -3  -2  20   11.65    5.52
  -3  -2  19   21.13    8.90
  -3  -2  19   16.58    6.15
  -3  -2  18    3.28    3.98
  -3  -2  18    1.96    3.40
  -3  -2  17   43.50    9.06
  -3  -2  17   48.92   11.63
  -3  -2  16    7.40    3.69
  -3  -2  16    8.15    4.39
  -3  -2  15   33.53    7.73
  -3  -2  15   32.73    8.79
  -3  -2  14  204.87   18.58
  -3  -2  14  214.23   21.43
  -3  -2  13   75.64   10.92
  -3  -2  13   71.92   12.56
  -3  -2  13   68.11   11.78
  -3  -2  12   70.50   10.20
  -3  -2  12   77.24   12.51
  -3  -2  12   68.27   11.49
  -3  -2  11   83.31   12.93
  -3  -2  11   94.20   12.83
  -3  -2  10   14.21    5.30
  -3  -2  10   15.91    3.31
  -3  -2   9   98.12   13.02
  -3  -2   9   92.27    8.19
  -3  -2   8   51.70    9.46
  -3  -2   8   58.33    6.48
  -3  -2   7   87.12   12.13
  -3  -2   6 1329.42   46.11
  -3  -2   5    8.72    3.64
  -3  -2   4   46.16    8.39
  -3  -2   3  291.32   12.30
  -3  -2   3  297.04   20.26
  -3  -2   2    0.78    0.49
  -3  -2   2    4.50    1.28
  -3  -2   1 1196.50   36.76
  -3  -2   1 1245.21   20.30
  -3  -2   0    8.56    3.28
  -3  -2   0    6.20    1.24
  -3  -2  -1  135.51   11.08
  -3  -2  -1  144.35    5.64
  -3  -2  -2    0.74    0.62
  -3  -2  -2    0.34    0.40
  -3  -2  -3   30.05    4.98
   3   2   3   30.15    2.77
   3   2   3   30.54    5.02
  -3  -2  -4  239.90   13.89
   3   2   4  245.96    8.35
   3   2   4  240.92   14.80
   3   2   5   48.96    3.74
   3   2   5   48.04    4.12
   3   2   5   46.78    6.56
   3   2   6    8.22    3.19
   3   2   6    8.42    1.29
   3   2   7  705.14   26.26
   3   2   8    6.44    2.48
   3   2   9   99.88   10.57
   3   2  10    4.30    2.37
   3   2  11  264.71   18.45
   3   2  12  412.50   23.58
   3   2  13  188.29   16.53
   3   2  14  216.59   18.18
   3   2  15  163.86   16.77
   3   2  16  211.40   19.33
   3   2  17   13.16    4.80
   3   2  18   70.90   12.04
   3   2  19    3.38    2.33
   3   2  20  124.85   14.98
   3   2  20  112.68   16.04
   3   2  21    3.88    4.13
   3   2  22   10.97    5.36
   3   2  23    2.35    2.71
   3   2  24   46.93   11.73
   3   2  25    5.58    3.76
   3   2  26    5.03    3.95
  -3  -3  24   -5.49    5.06
  -3  -3  24   -4.47    6.71
  -3  -3  23   -2.94    5.95
  -3  -3  23   -0.04    2.18
  -3  -3  22   29.39    8.92
  -3  -3  22   22.18    8.38
  -3  -3  21   33.62   11.90
  -3  -3  21   34.20    8.94
  -3  -3  20   83.21   13.54
  -3  -3  20   78.60   16.74
  -3  -3  19   66.46   12.21
  -3  -3  19   78.92   16.22
  -3  -3  18    0.82    1.71
  -3  -3  18    2.42    4.74
  -3  -3  17    9.24    5.12
  -3  -3  17    4.62    1.35
  -3  -3  16   99.50   13.83
  -3  -3  16  104.92   17.01
  -3  -3  15   10.03    5.26
  -3  -3  15    9.97    3.24
  -3  -3  14  145.69   16.11
  -3  -3  14  144.38   18.75
  -3  -3  13   93.14   15.23
  -3  -3  13  100.66   15.49
  -3  -3  12  553.93   35.88
  -3  -3  12  555.09   35.50
  -3  -3  11  125.06    8.26
  -3  -3  11  129.85   16.88
  -3  -3  10   10.11    2.39
  -3  -3  10    7.07    4.27
  -3  -3   9    1.47    1.16
  -3  -3   9   -0.63    2.91
  -3  -3   8  874.40   41.80
  -3  -3   7   22.24    6.65
  -3  -3   6 1009.21   43.17
  -3  -3   5   28.99    7.25
  -3  -3   4  704.03   35.01
  -3  -3   3   99.88   12.67
  -3  -3   2   11.14    3.54
  -3  -3   1  902.00   34.70
  -3  -3   0  502.33   24.85
  -3  -3  -1   10.45    3.72
  -3  -3  -2   23.12    4.52
  -3  -3  -3    4.52    2.06
  -3  -3  -4  119.87   10.67
   3   3   4  118.99    7.51
   3   3   4  123.45   11.53
  -3  -3  -5    5.78    2.50
   3   3   5    4.84    1.49
   3   3   5    6.19    1.75
   3   3   5    6.43    2.49
   3   3   6  133.32    8.29
   3   3   6  139.77    8.12
   3   3   6  141.78   11.99
   3   3   7  191.67   10.61
   3   3   7  190.20    8.94
   3   3   7  194.11   14.30
   3   3   8  471.32   23.01
   3   3   8  485.41   17.92
   3   3   8  487.46   14.21
   3   3   9  522.66   24.71
   3   3  10    7.78    3.34
   3   3  11  162.74   14.42
   3   3  12  101.50   11.89
   3   3  13  262.47   19.70
   3   3  14  122.00   13.86
   3   3  15    0.56    0.66
   3   3  16   -1.19    1.98
   3   3  17    0.05    2.29
   3   3  18   40.24    9.17
   3   3  19    6.04    3.88
   3   3  20   -2.42    3.60
   3   3  20    4.92    4.00
   3   3  21   15.87    5.50
   3   3  21   12.16    4.96
   3   3  22    4.08    4.56
   3   3  23    0.83    2.44
   3   3  24    2.25    1.36
   3   3  25    0.51    1.01
   3   3  26    4.12    5.05
  -3  -4  24   -4.53    8.24
  -3  -4  23   -1.34    7.04
  -3  -4  22    3.63    4.57
  -3  -4  22    6.54    4.59
  -3  -4  21   10.01    5.57
  -3  -4  21   15.07    9.62
  -3  -4  20    2.75    4.18
  -3  -4  20    2.27    4.07
  -3  -4  19  115.65   16.12
  -3  -4  19  127.46   21.00
  -3  -4  18   -0.82    1.86
  -3  -4  18    1.01    3.35
  -3  -4  17   93.83   14.08
  -3  -4  17   92.24   17.37
  -3  -4  16    6.82    3.25
  -3  -4  16    7.21    4.38
  -3  -4  15   23.53    6.40
  -3  -4  15   25.76    8.02
  -3  -4  14  219.35   24.53
  -3  -4  14  205.33   23.83
  -3  -4  13  238.44   25.34
  -3  -4  13  241.79   25.09
  -3  -4  12    1.67    0.19
  -3  -4  11  393.73   31.13
  -3  -4  11  335.33   11.57
  -3  -4  10   26.79    7.96
  -3  -4  10   27.98    3.94
  -3  -4   9    5.03    2.20
  -3  -4   8   18.30    6.28
  -3  -4   7   42.79    9.55
  -3  -4   6  555.02   33.87
  -3  -4   5  133.43   16.04
  -3  -4   4   10.30    4.56
  -3  -4   3  146.47   16.51
  -3  -4   2   20.25    5.65
  -3  -4   1   21.84    5.80
  -3  -4   0  120.11   13.00
  -3  -4  -1   51.00    8.59
  -3  -4  -2  176.12   14.91
  -3  -4  -3  472.83   23.82
   3   4   4  101.36    8.28
  -3  -4  -4   96.27   10.44
  -3  -4  -5  226.32   15.84
   3   4   5  223.49   14.43
   3   4   5  235.90   12.78
  -3  -4  -6  126.69   11.61
   3   4   6  124.13    9.19
   3   4   6  123.88    9.80
   3   4   6  121.24   12.26
   3   4   7   30.92    4.69
   3   4   7   30.24    4.53
  -3  -4  -7   33.26    6.31
   3   4   7   31.80    6.22
  -3  -4  -8    4.18    2.67
   3   4   8    1.90    1.15
   3   4   8    2.19    1.39
   3   4   8    3.57    2.35
   3   4   9    3.98    1.79
   3   4   9    4.05    2.03
   3   4   9    3.44    2.24
   3   4  10    1.83    2.34
   3   4  10    2.57    1.53
   3   4  11    4.55    3.01
   3   4  11    2.74    1.30
   3   4  12  351.11   19.27
   3   4  12  365.78   23.25
   3   4  13   59.36    9.45
   3   4  14   19.29    5.69
   3   4  15   23.35    6.23
   3   4  16   85.78   12.09
   3   4  17  116.90   14.92
   3   4  18   -1.29    1.69
   3   4  19   45.82    9.87
   3   4  20   13.54    6.12
   3   4  20   14.94    5.25
   3   4  21   35.46    9.01
   3   4  21   30.55    8.37
   3   4  22   12.48    6.02
   3   4  22    6.91    2.36
   3   4  23    3.07    3.83
   3   4  24    3.97    3.42
   3   4  25   12.42    5.97
   3   4  26    1.88    1.34
  -3  -5  23   -2.25    7.22
  -3  -5  22    9.60    7.52
  -3  -5  21    9.86    7.69
  -3  -5  21    0.33    1.94
  -3  -5  20   29.26    8.09
  -3  -5  20   34.92   12.06
  -3  -5  19   22.42    7.13
  -3  -5  19   25.74   10.97
  -3  -5  18   63.31   11.60
  -3  -5  18   55.78   13.97
  -3  -5  17    2.16    2.05
  -3  -5  17    6.30    5.09
  -3  -5  16   11.20    4.14
  -3  -5  16    7.45    5.61
  -3  -5  15   30.98    9.19
  -3  -5  14   -4.33    5.98
  -3  -5  14    4.80    5.09
  -3  -5  13    1.76    2.65
  -3  -5  13    6.29    5.32
  -3  -5  12   38.00   10.16
  -3  -5  11   52.62   11.73
  -3  -5  10  137.23   18.97
  -3  -5   9    6.81    4.16
  -3  -5   8    2.51    0.37
  -3  -5   7  380.35   30.15
  -3  -5   6    3.35    3.16
  -3  -5   5   11.26    5.09
  -3  -5   4   73.67   12.59
  -3  -5   3    4.59    2.88
  -3  -5   2  844.73   40.41
  -3  -5   1   98.78   12.95
   3   5  -1   98.93    6.21
  -3  -5   0  247.43   20.14
  -3  -5  -1   21.62    5.93
  -3  -5  -2  296.49   21.52
  -3  -5  -3  189.85   16.58
  -3  -5  -4   35.36    7.35
  -3  -5  -5   12.40    3.93
   3   5   5   13.74    3.62
   3   5   5   11.70    2.70
   3   5   6  449.95   20.25
  -3  -5  -6  433.43   23.53
   3   5   6  450.69   22.35
   3   5   7   91.97    9.55
   3   5   7   92.54    9.11
   3   5   7   87.71   10.79
  -3  -5  -7   83.70   10.16
  -3  -5  -8  137.25   12.80
   3   5   8  136.96   11.24
   3   5   8  141.07   11.46
   3   5   8  136.21   13.98
  -3  -5  -9   94.19   10.64
   3   5   9   95.07    9.23
   3   5   9   90.28   11.62
   3   5   9   92.54    9.39
   3   5  10  423.56   19.38
  -3  -5 -10  417.07   22.79
   3   5  10  413.58   20.56
   3   5  10  420.49   24.79
  -3  -5 -11    6.27    3.30
   3   5  11    2.16    1.99
   3   5  11    1.28    1.09
   3   5  12  347.64   19.98
   3   5  12  350.48   23.57
   3   5  13   11.82    4.63
   3   5  13   11.07    3.60
   3   5  14  698.17   29.98
   3   5  14  691.95   34.16
   3   5  15   44.62    7.83
   3   5  15   47.31    9.57
   3   5  16   27.15    7.43
   3   5  16   28.41    6.53
   3   5  17   83.25   11.29
   3   5  17   86.57   13.01
   3   5  18   74.98   11.12
   3   5  18   78.82   12.73
   3   5  19   32.11    8.57
   3   5  19   30.66    7.23
   3   5  20    2.54    2.92
   3   5  20    6.22    3.28
   3   5  20    0.07    5.59
   3   5  21    2.11    3.05
   3   5  21    5.18    3.76
   3   5  21    2.29    1.82
   3   5  22   12.86    5.85
   3   5  22   12.32    5.05
   3   5  22   12.30    4.33
   3   5  23   13.79    5.91
   3   5  23    9.72    4.52
   3   5  23   20.49    7.27
   3   5  24   11.20    5.55
   3   5  24    6.89    3.90
   3   5  25    2.99    4.06
   3   5  25   -2.52    3.36
  -3  -6  22   34.59   12.96
  -3  -6  21   11.62    8.18
  -3  -6  20   19.25    8.58
  -3  -6  19   10.90    4.59
  -3  -6  19   18.20    8.09
  -3  -6  18   30.76    7.93
  -3  -6  18   35.07   11.66
  -3  -6  17   -1.84    3.54
  -3  -6  17    2.79    5.65
  -3  -6  16    1.53    2.08
  -3  -6  15   83.90   15.53
  -3  -6  14  157.65   22.14
  -3  -6  14  170.72   23.49
  -3  -6  13    2.60    4.81
  -3  -6  13    4.86    1.84
  -3  -6  12   66.45   14.11
  -3  -6  11    9.44    5.03
  -3  -6  10   11.95    5.92
  -3  -6   9  146.31   19.85
  -3  -6   8    4.30    2.06
  -3  -6   7  299.57   27.87
  -3  -6   6  158.06   20.26
  -3  -6   5  151.03   18.95
  -3  -6   4    9.04    3.96
  -3  -6   3  153.60   18.46
  -3  -6   2  226.38   21.90
   3   6  -2  250.31   13.18
  -3  -6   1  284.09   23.67
   3   6  -1  268.85   11.29
   3   6   0   84.60    5.09
  -3  -6   0   84.94   12.58
  -3  -6  -1  165.91   17.16
   3   6   1  149.85    5.54
  -3  -6  -2   41.89    8.28
  -3  -6  -3    3.50    2.52
  -3  -6  -4  105.55   13.22
  -3  -6  -5   39.74    7.88
   3   6   5   33.45    7.16
   3   6   6    0.42    0.59
  -3  -6  -6    0.66    1.49
   3   6   6   -3.00    3.18
  -3  -6  -7  520.50   27.68
   3   6   7  531.22   26.70
   3   6   7  543.37   25.03
  -3  -6  -8   21.03    5.36
   3   6   8   26.59    5.44
   3   6   8   25.37    5.57
  -3  -6  -9  271.41   19.26
   3   6   9  278.34   17.81
   3   6   9  274.61   18.10
   3   6   9  282.63   21.45
   3   6  10  198.45   15.30
   3   6  10  204.47   15.25
  -3  -6 -10  186.11   16.19
   3   6  10  199.17   18.09
  -3  -6 -11   53.93    8.63
   3   6  11   51.62    8.14
   3   6  11   54.82    8.10
   3   6  11   50.34    9.30
  -3  -6 -12  415.92   24.39
   3   6  12  422.66   23.13
   3   6  12  413.90   26.88
  -3  -6 -13    2.11    2.55
   3   6  13    3.51    2.62
   3   6  13   -0.89    0.99
  -3  -6 -14   73.98   10.70
   3   6  14   63.11    9.44
   3   6  14   71.33   11.34
   3   6  15    6.66    3.07
  -3  -6 -15    6.63    4.01
   3   6  15    5.22    3.80
  -3  -6 -16   16.87    6.02
   3   6  16   13.56    4.34
   3   6  16   20.03    6.51
   3   6  17    1.38    3.99
   3   6  17   -0.31    1.90
   3   6  18    4.04    4.35
   3   6  18    2.90    1.86
   3   6  19    2.01    3.36
   3   6  19    0.98    0.98
   3   6  20   16.96    6.67
   3   6  20    8.90    1.40
   3   6  20   13.55    4.79
   3   6  21   12.97    5.23
   3   6  21   16.72    6.74
   3   6  21   10.68    5.46
   3   6  22    3.78    4.50
   3   6  22    1.02    1.86
   3   6  22    1.31    2.39
   3   6  23    3.43    4.66
   3   6  23    3.67    4.27
   3   6  23    1.45    1.04
   3   6  24    0.46    3.06
   3   6  24    3.48    3.92
   3   6  24   -1.73    2.19
   3   6  25    6.97    5.94
   3   6  25   -0.67    1.97
  -3  -7  21    9.92    7.57
  -3  -7  20   45.01   13.50
  -3  -7  19   11.78    6.03
  -3  -7  18    0.48    0.89
  -3  -7  18    3.35    4.28
  -3  -7  17   58.30   14.46
  -3  -7  16   14.93    5.54
  -3  -7  15    3.38    4.17
  -3  -7  14   39.09   10.71
  -3  -7  14   44.06   12.12
  -3  -7  13    1.37    3.36
  -3  -7  13   -0.28    4.13
  -3  -7  12  220.13   27.09
  -3  -7  11  118.46   19.06
  -3  -7  10   14.97    6.76
  -3  -7   9   -1.07    2.90
  -3  -7   8   37.81    9.71
  -3  -7   7   46.58   11.10
  -3  -7   6   32.50    9.82
  -3  -7   5    7.85    4.38
  -3  -7   4   44.84   10.72
  -3  -7   3   41.11    9.85
   3   7  -3   46.77    6.53
  -3  -7   2   28.24    8.71
   3   7  -2   35.34    5.10
  -3  -7   1    7.50    4.15
   3   7  -1   10.33    2.56
  -3  -7   0    0.25    2.43
   3   7   0    1.87    0.94
  -3  -7  -1    0.02    0.61
   3   7   1    1.43    0.76
  -3  -7  -2    1.10    1.49
   3   7   2    2.69    0.99
  -3  -7  -3   95.27   13.17
   3   7   3   93.95    5.79
   3   7   4  231.73   25.33
   3   7   4  207.06    9.32
  -3  -7  -4  223.95   20.60
  -3  -7  -5    2.13    2.60
   3   7   5   -1.36    2.85
  -3  -7  -6   23.32    6.99
   3   7   6   19.63    6.37
  -3  -7  -7   22.76    6.46
   3   7   7   22.64    6.83
   3   7   8    2.45    1.53
   3   7   8   -0.58    2.45
   3   7   9   17.80    4.96
  -3  -7  -9   16.98    4.69
   3   7   9   20.83    5.06
   3   7  10   49.74    8.22
   3   7  10   51.51    8.63
  -3  -7 -10   47.40    8.54
  -3  -7 -11   44.89    8.16
   3   7  11   55.36    8.76
   3   7  11   54.46    8.89
   3   7  11   45.73    8.79
  -3  -7 -12   28.69    6.54
   3   7  12   32.85    6.89
   3   7  12   33.86    7.17
   3   7  12   28.82    7.10
  -3  -7 -13   16.69    5.20
   3   7  13   20.89    5.75
   3   7  13   16.47    5.28
  -3  -7 -14   -0.79    0.72
   3   7  14    1.38    1.43
   3   7  14    2.75    3.27
  -3  -7 -15   93.31   12.64
   3   7  15   90.33   12.13
   3   7  15   88.86   13.45
  -3  -7 -16   30.93    7.45
   3   7  16   29.96    7.06
   3   7  16   31.35    8.34
  -3  -7 -17   15.79    5.79
   3   7  17   12.98    5.02
   3   7  17   13.21    5.09
   3   7  18   15.31    5.39
   3   7  18    3.49    6.65
  -3  -7 -18   16.38    5.92
   3   7  18   12.49    5.17
   3   7  19   -4.26    7.81
  -3  -7 -19    7.10    4.76
   3   7  19    3.27    1.72
   3   7  19    5.17    2.59
   3   7  20   19.38    7.42
  -3  -7 -20   30.88    8.20
   3   7  20   29.14    7.35
   3   7  20   26.33    8.16
   3   7  21   -0.39    3.98
  -3  -7 -21    3.09    3.42
   3   7  21   -0.61    0.83
   3   7  21    3.86    3.69
  -3  -7 -22   18.83    6.60
   3   7  22   17.15    7.95
   3   7  22   13.84    5.27
   3   7  22   16.78    6.64
  -3  -7 -23    7.03    4.45
   3   7  23    6.43    6.74
   3   7  23    6.09    4.37
   3   7  23    5.23    4.73
   3   7  24    4.37    5.44
   3   7  24    7.80    4.67
   3   7  24    9.12    5.57
  -3  -8  20   -0.60    3.97
  -3  -8  19   27.37   10.34
  -3  -8  18    4.25    5.18
  -3  -8  17    1.72    3.38
  -3  -8  16   80.56   17.06
  -3  -8  15   -1.81    0.38
  -3  -8  14    2.53    5.54
  -3  -8  14   -2.91    3.32
  -3  -8  13   -6.01    6.29
  -3  -8  13    0.32    2.07
  -3  -8  12    2.21    2.49
  -3  -8  11   30.98   10.17
  -3  -8  10   10.42    5.30
  -3  -8   9   13.56    6.70
  -3  -8   8  278.40   29.35
  -3  -8   7    5.65    2.20
  -3  -8   6   10.88    5.45
  -3  -8   5    1.15    1.97
   3   8  -5   -0.60    2.61
   3   8  -4  173.18   13.53
  -3  -8   4  167.62   21.22
  -3  -8   3  117.86   17.57
   3   8  -3  120.89   10.38
   3   8  -2  227.81   13.52
  -3  -8   2  215.51   23.38
  -3  -8   1   83.50   14.12
   3   8  -1   88.61    7.93
  -3  -8   0  271.68   25.27
   3   8   0  288.97   13.23
   3   8   1   57.25    5.63
  -3  -8  -1   56.21   11.18
  -3  -8  -2   -0.66    1.35
   3   8   2    0.48    0.35
  -3  -8  -3   65.54   11.85
   3   8   3   74.00    6.07
   3   8   3   70.25   14.48
  -3  -8  -4  121.48   15.97
   3   8   4  130.44    8.22
   3   8   4  141.40   21.61
  -3  -8  -5   52.71   10.42
   3   8   5   62.92   12.77
   3   8   5   55.56    5.75
  -3  -8  -6   44.02    9.13
   3   8   6   49.46   11.13
   3   8   7    4.49    4.77
  -3  -8  -7    4.44    3.03
   3   8   8  208.26   20.51
  -3  -8  -8  207.33   20.12
   3   8   9   34.58    7.62
  -3  -8  -9   35.37    8.68
   3   8   9   29.87    6.07
  -3  -8 -10  113.22   14.56
   3   8  10  109.47   13.48
   3   8  10  111.36   14.28
  -3  -8 -11   79.19   12.27
   3   8  11   89.09   12.52
   3   8  11   80.41   11.63
  -3  -8 -12   81.08   12.01
   3   8  12   90.94   12.34
   3   8  12   98.93   13.22
  -3  -8 -13  206.37   19.55
   3   8  13  225.26   19.68
   3   8  13  232.70   20.03
  -3  -8 -14   21.49    6.13
   3   8  14   17.50    5.72
   3   8  14   21.55    6.11
  -3  -8 -15   80.14   12.20
   3   8  15   81.65   12.24
   3   8  15   85.75   13.25
  -3  -8 -16    0.25    0.60
   3   8  16    4.08    3.48
   3   8  16   -0.93    2.41
   3   8  17   71.83   11.73
  -3  -8 -17   71.55   11.83
   3   8  17   69.28   12.81
   3   8  17   56.79   14.93
   3   8  18    3.49    6.92
  -3  -8 -18   17.59    6.10
   3   8  18   17.14    5.98
   3   8  18   14.81    6.03
   3   8  19   -0.69    6.96
  -3  -8 -19    6.80    3.32
   3   8  19    9.46    4.95
   3   8  19    6.20    3.05
   3   8  20    1.07    0.84
  -3  -8 -20   -0.53    0.42
   3   8  20    2.28    2.98
   3   8  20   -2.34    3.80
   3   8  21   -0.51    2.63
  -3  -8 -21    1.41    1.36
   3   8  21    3.63    3.76
   3   8  21    0.98    1.87
   3   8  22    1.43    5.25
   3   8  22    1.14    1.68
   3   8  22   -1.54    3.44
   3   8  23   16.57    8.98
   3   8  23   11.10    5.40
   3   8  23   17.39    7.08
  -3  -9  18   -0.05    2.19
  -3  -9  17    6.52    4.77
  -3  -9  16    1.59    1.57
  -3  -9  15   38.42   11.77
  -3  -9  14    5.65    6.08
  -3  -9  14    4.79    2.64
  -3  -9  13   73.38   16.38
  -3  -9  13   74.42   15.78
  -3  -9  12    4.11    5.58
  -3  -9  11    3.97    4.53
  -3  -9  10   72.77   16.14
  -3  -9   9   35.74   10.58
  -3  -9   8   82.28   16.45
   3   9  -7  162.86   15.68
   3   9  -7  170.44   16.29
  -3  -9   7  167.46   22.68
  -3  -9   6   40.24   11.76
   3   9  -6   36.89    6.91
   3   9  -5   28.48    5.68
  -3  -9   5   29.06    8.78
  -3  -9   4   43.09   11.85
   3   9  -4   44.01    6.67
  -3  -9   3    4.89    3.34
  -3  -9   2  279.70   27.21
  -3  -9   1   11.05    6.22
  -3  -9   0  111.99   17.16
  -3  -9  -1   40.14   10.33
  -3  -9  -2   89.32   14.36
   3   9   2   68.66   15.03
  -3  -9  -3   10.50    4.80
   3   9   3    2.10    9.44
  -3  -9  -4   -0.99    2.33
   3   9   4   -9.85    8.93
  -3  -9  -5    2.02    1.13
   3   9   5    0.38    3.12
  -3  -9  -6  213.16   21.76
   3   9   6  241.02   28.94
  -3  -9  -7   74.59   12.62
   3   9   7   78.98   16.42
  -3  -9  -8  154.58   18.51
   3   9   8  143.48   19.09
  -3  -9  -9   31.41    8.18
   3   9   9   29.76    7.61
  -3  -9 -10  151.47   18.12
   3   9  10  147.54   18.01
  -3  -9 -11   24.86    7.20
   3   9  11   26.78    6.52
   3   9  11   33.09    8.65
  -3  -9 -12  117.41   15.49
   3   9  12  106.43   13.86
   3   9  12  117.48   16.19
  -3  -9 -13   36.93    8.93
   3   9  13   39.84    9.55
   3   9  13   34.57    7.88
  -3  -9 -14    9.74    4.99
   3   9  14    6.05    2.14
  -3  -9 -15    6.92    4.62
   3   9  15    6.35    3.32
   3   9  15   -3.40    9.05
   3   9  16   -1.24    9.22
  -3  -9 -16   -0.51    3.13
   3   9  16    4.94    2.32
  -3  -9 -17   -1.34    2.44
   3   9  17    3.37    2.85
   3   9  18   -1.35    7.71
  -3  -9 -18   -0.87    2.96
   3   9  18    1.47    3.32
   3   9  18    4.03    3.84
   3   9  19    3.84    2.58
   3   9  19    5.67    1.23
   3   9  19    6.04    3.57
   3   9  20    0.79    3.89
   3   9  20    0.60    3.23
   3   9  20   -1.58    3.69
   3   9  21    5.78    6.75
   3   9  21    2.26    4.00
   3   9  21   -3.19    4.13
   3   9  22   21.93   10.50
   3   9  22   12.99    6.05
   3   9  22   10.38    5.61
  -3 -10  16    1.24    1.45
  -3 -10  15   18.60    8.70
  -3 -10  14   21.33    8.09
  -3 -10  13   22.38    8.75
  -3 -10  13   18.86    9.20
  -3 -10  12   30.40   11.04
  -3 -10  11    2.34    3.35
  -3 -10  10    9.11    4.73
  -3 -10   9    1.87    2.89
  -3 -10   8   15.39    7.80
  -3 -10   7   22.11    9.01
  -3 -10   6    5.16    4.37
   3  10  -6    1.48    1.36
   3  10  -5   28.90    7.25
  -3 -10   5   29.60    9.50
   3  10  -4    8.36    3.69
  -3 -10   4   13.57    6.21
   3  10  -3   18.56    6.28
  -3 -10   3   16.36    7.22
  -3 -10   2    3.51    3.98
  -3 -10   1   15.45    6.68
  -3 -10   0    4.53    4.81
  -3 -10  -1    3.19    4.08
   3  10   1  -10.77   13.06
  -3 -10  -2   48.15   11.25
   3  10   2   30.46    8.56
  -3 -10  -3   22.82    7.73
   3  10   3    8.23    2.30
  -3 -10  -4    1.46    2.07
   3  10   4   -3.23    6.89
  -3 -10  -5   27.02    7.85
   3  10   5   24.47   11.38
   3  10   6    5.80    8.84
  -3 -10  -6    1.89    2.19
   3  10   7   32.89   10.67
  -3 -10  -7   27.31    8.27
   3  10   8   15.04    5.17
  -3 -10  -8   14.65    5.18
   3  10   9    0.37    2.67
  -3 -10  -9    0.34    2.29
   3  10  10   -0.27    1.02
  -3 -10 -10   -2.86    3.58
   3  10  11    9.17    4.93
  -3 -10 -11    6.88    4.62
   3  10  11   -2.65    7.52
  -3 -10 -12   -0.01    1.97
   3  10  12    3.73    4.86
   3  10  12   -3.07    7.41
   3  10  13   -7.41   10.57
   3  10  13    4.99    5.08
  -3 -10 -13    4.36    2.78
   3  10  13   -3.30    4.97
   3  10  14   20.54    7.63
  -3 -10 -14   23.40    7.31
   3  10  14   15.42    4.30
   3  10  15   -9.52    9.52
  -3 -10 -15    3.85    3.55
   3  10  15   -3.42    4.38
   3  10  16   22.92    8.32
   3  10  16   19.23    5.95
   3  10  17    4.19    3.86
   3  10  17    5.33    2.80
   3  10  18   39.79   14.98
   3  10  18   37.64    9.22
   3  10  19   12.84    6.81
   3  10  19    5.93    2.90
   3  10  20    4.07    4.73
   3  10  20   -1.28    1.70
  -3 -11  14   14.56    7.61
  -3 -11  13    4.96    4.33
  -3 -11  12    3.93    5.11
  -3 -11  12    2.88    4.27
  -3 -11  11   16.38    7.97
  -3 -11  10    0.26    1.28
  -3 -11   9   46.26   13.01
  -3 -11   8   21.55    8.99
  -3 -11   7   14.33    7.30
  -3 -11   6    8.50    4.57
   3  11  -5   19.75    6.16
  -3 -11   5   19.43    7.60
   3  11  -4    0.01    0.36
  -3 -11   4   -1.14    1.08
  -3 -11   3   73.61   15.26
   3  11  -3   81.17   13.30
   3  11  -2   10.14    5.09
  -3 -11   2   10.34    5.77
  -3 -11   1   89.58   16.41
   3  11  -1   91.26   15.16
   3  11   0    0.53    2.52
  -3 -11   0    4.75    4.54
   3  11   0  -10.86   13.00
  -3 -11  -1   10.24    5.51
   3  11   1    0.97    6.07
   3  11   1    5.94    2.55
   3  11   2   -4.88    7.74
  -3 -11  -2    4.74    4.74
   3  11   2    1.98    1.34
   3  11   3   18.86    8.94
  -3 -11  -3   30.10    9.03
   3  11   3   31.13    9.43
   3  11   4    4.47    5.58
  -3 -11  -4    2.47    3.71
   3  11   4   -1.47    2.27
   3  11   5   18.25   11.91
  -3 -11  -5   11.58    5.51
   3  11   5   18.69    7.51
   3  11   6    6.33   10.34
  -3 -11  -6    1.93    0.84
   3  11   6    0.52    2.25
   3  11   7   15.02    2.89
  -3 -11  -7   18.79    6.33
   3  11   7   19.50    8.08
   3  11   8   -0.72    5.89
  -3 -11  -8    2.19    2.05
   3  11   8    8.40    5.21
   3  11   9   29.65   11.15
   3  11   9   27.12    9.86
  -3 -11  -9   26.46    7.81
   3  11  10   -3.68    7.48
   3  11  10    6.74    5.52
  -3 -11 -10   -0.23    1.37
   3  11  11   49.93   15.65
  -3 -11 -11   39.73    9.58
   3  11  11   43.57   12.28
   3  11  12   12.83    7.12
  -3 -11 -12   15.43    6.07
   3  11  12   23.92    9.18
   3  11  13   63.86   17.95
   3  11  13   66.96   14.52
   3  11  14   25.70   10.72
   3  11  15   -2.44    5.88
   3  11  16   60.07   18.32
   3  11  17   11.89    9.07
   3  11  17   -4.73    5.55
   3  11  18    9.42    8.22
   3  11  18    4.07    2.06
  -3 -12  11    0.83    3.64
  -3 -12  11    0.65    1.90
  -3 -12  10   16.87    8.18
  -3 -12   9    3.78    3.96
  -3 -12   8   85.66   17.96
  -3 -12   7    3.74    3.49
  -3 -12   6   45.54   11.77
  -3 -12   5   -0.81    1.03
   3  12  -4   16.49    5.66
  -3 -12   4   15.81    6.88
  -3 -12   3    3.60    1.64
   3  12  -3    7.13    3.90
   3  12  -2   27.04    8.13
  -3 -12   2   24.47    7.96
   3  12  -2    5.68    8.58
   3  12  -1   22.18    7.42
  -3 -12   1   15.08    7.53
  -3 -12   0   84.85   15.84
   3  12   0   88.50   15.30
   3  12   1   -3.49    4.73
  -3 -12  -1    2.13    3.67
   3  12   2   12.74    4.72
  -3 -12  -2   20.67    8.18
   3  12   2   10.84    3.07
   3  12   3   -1.08    1.37
  -3 -12  -3    2.92    4.38
   3  12   3   -3.91    6.90
   3  12   4   10.27    9.04
  -3 -12  -4   15.67    6.91
   3  12   4    8.56    5.63
   3  12   5    9.48    9.49
   3  12   5    3.69    2.42
  -3 -12  -5    1.65    2.02
   3  12   6   27.75    5.94
   3  12   6   52.24   14.68
  -3 -12  -6   60.06   12.92
   3  12   7    5.99    4.94
   3  12   7   -5.40   12.12
  -3 -12  -7    3.72    3.12
   3  12   8   41.54   13.41
   3  12   8   41.78   12.47
  -3 -12  -8   43.30   10.53
   3  12   9    0.40    2.17
  -3 -12  -9    5.65    2.68
   3  12   9    4.21    5.55
   3  12  10   26.16   10.51
   3  12  10   36.35   12.19
   3  12  11   30.85   11.19
   3  12  11   43.70   14.07
   3  12  12    0.94    1.85
   3  12  12    5.94    6.23
   3  12  13   14.12    9.19
   3  12  13   18.41    9.64
   3  12  14    0.74    4.07
   3  12  15    0.01    5.51
   3  12  16    1.99    3.30
  -3 -13   8   -0.33    2.78
  -3 -13   7   13.15    7.23
  -3 -13   6   13.99    7.28
   3  13  -5   32.16   12.11
  -3 -13   5   18.10    8.20
  -3 -13   4    3.41    3.72
   3  13  -4   11.21    8.90
  -3 -13   3    7.39    5.02
   3  13  -3   -0.19    2.95
   3  13  -2    4.47    3.52
  -3 -13   2    2.35    4.79
  -3 -13   1    8.01    5.67
   3  13  -1    8.36    4.92
  -3 -13   0    3.44    3.70
   3  13   0    0.53    2.41
   3  13   1   25.45    8.89
  -3 -13  -1   28.30    9.15
   3  13   1    3.33    8.25
  -3 -13  -2    3.02    3.49
   3  13   2    5.23    4.47
   3  13   2   16.76   10.88
   3  13   3   27.18   13.33
  -3 -13  -3   20.01    7.73
   3  13   3   17.19    7.82
   3  13   4    6.76   10.69
  -3 -13  -4    4.32    4.63
   3  13   4   -2.88    2.16
   3  13   5   11.87    7.27
  -3 -13  -5   13.18    6.52
   3  13   6   -8.85   13.20
   3  13   6   15.64    7.57
   3  13   7    8.09    7.06
   3  13   7   18.89    8.77
   3  13   8    0.61    3.35
   3  13   8   -1.92    7.74
   3  13   9    4.97    5.29
   3  13   9    2.88    5.23
   3  13  10    1.45    3.08
   3  13  10    6.93    7.53
   3  13  11    4.05    5.87
   3  13  11   12.62   10.05
   3  13  12   18.96   10.45
   3  13  12   20.32   11.40
  -3 -14   1    3.92    3.52
   3  14  -1    6.51    4.12
  -3 -14   0    4.40    3.72
   3  14   0    3.90    4.02
  -3 -14  -1    1.31    2.45
   3  14   1    3.07    3.75
   3  14   2   -6.38    7.13
   3  14   2   14.87    6.90
  -3 -14  -2   16.95    7.59
   3  14   3   10.89    8.82
   3  14   3    2.77    3.57
   3  14   4  -20.72   14.28
   3  14   4    7.91    4.92
   3  14   5  -11.20    9.43
   3  14   5   -0.28    2.50
   3  14   6   -3.18    6.93
   3  14   6    3.91    2.72
  -4  12   9   11.47    7.62
  -4  12   9    1.83    3.22
  -4  12   8    8.89    7.47
  -4  12   8    3.93    4.61
  -4  12   7    1.15    3.33
  -4  12   7    7.42    6.72
  -4  12   6   19.93    8.66
  -4  12   6    9.11    6.55
  -4  12   5    7.22    4.47
  -4  12   5   10.98    7.43
  -4  12   4   16.71    8.31
  -4  12   4    0.08    5.08
  -4  12   4    6.15    5.31
  -4  12   3   13.59    9.25
  -4  12   3    7.96    4.27
  -4  12   2    7.56    6.25
  -4  12   2   17.25   12.41
  -4  12   1   12.00    9.86
  -4  12   1   11.48    7.03
  -4  12   0   15.46    8.31
  -4  12   0   20.75   11.64
  -4  12  -1   11.63    7.55
  -4  12  -1    7.50    6.90
  -4  12  -2    2.41    4.21
  -4  12  -2    1.81    1.61
  -4  12  -3   21.60    8.10
  -4  12  -3   14.96    4.57
  -4  12  -4   36.09   11.35
  -4  12  -4   21.80    2.25
  -4  12  -5   15.43    7.90
  -4  12  -6   -0.41    4.26
  -4  12  -7    5.76    4.86
  -4  11  13   31.86   11.49
  -4  11  13   20.44    9.34
  -4  11  12   12.75   10.35
  -4  11  12   12.53    8.79
  -4  11  11   10.83    8.32
  -4  11  11    2.41    6.64
  -4  11  10   32.20   11.71
  -4  11  10   29.62   13.33
  -4  11   9    1.21    5.89
  -4  11   9   10.65    7.92
  -4  11   8   14.01    8.91
  -4  11   8   28.43   10.30
  -4  11   7   15.68    8.10
  -4  11   7   11.01    7.19
  -4  11   6    8.38    6.88
  -4  11   6   -0.86    5.52
  -4  11   5    6.58    5.58
  -4  11   5   -8.36    9.20
  -4  11   4   27.49   10.06
  -4  11   4   34.09   10.86
  -4  11   4   12.97    5.11
  -4  11   3   21.49    9.25
  -4  11   3   19.31    8.98
  -4  11   3   23.84   12.18
  -4  11   2   86.85   21.19
  -4  11   2   81.32   16.54
  -4  11   1   38.10   11.46
  -4  11   1   37.05   14.54
  -4  11   0   65.40   17.20
  -4  11   0   63.81   13.99
  -4  11  -1    3.18    4.98
  -4  11  -1    0.78    3.85
  -4  11  -2   58.68   15.46
  -4  11  -2   59.63   13.60
  -4  11  -3   24.52    9.47
  -4  11  -3   19.65    7.20
  -4  11  -4   34.90   10.90
  -4  11  -4   21.84    6.19
  -4  11  -5   14.49    6.47
  -4  11  -6   86.43   16.41
  -4  11  -7    7.76    4.12
  -4  11  -8    2.04    2.63
  -4  11  -9    9.06    5.73
  -4  11 -10   15.16    7.15
  -4  11 -10  -13.88   12.29
  -4  11 -11    8.04    5.48
  -4  10  16   11.85    8.68
  -4  10  16    4.75    5.18
  -4  10  16   -4.70    6.77
  -4  10  15   34.21   13.04
  -4  10  15   51.88   14.50
  -4  10  15   36.32    9.63
  -4  10  14    6.20    4.83
  -4  10  14   15.20    7.98
  -4  10  14    1.41    4.32
  -4  10  13   -1.04    3.44
  -4  10  13   16.70    8.80
  -4  10  12    9.85    9.05
  -4  10  12    8.19    7.99
  -4  10  11    6.92    6.41
  -4  10  11    4.13    6.69
  -4  10  10   12.35    8.44
  -4  10  10   11.11    9.15
  -4  10   9   30.18   10.39
  -4  10   9   23.31   10.90
  -4  10   8    8.76    7.24
  -4  10   8    2.29    2.22
  -4  10   7   32.44   11.06
  -4  10   7   17.75    7.44
  -4  10   6   27.61    9.45
  -4  10   6   31.48   10.37
  -4  10   5   25.85    9.40
  -4  10   5   11.82    5.83
  -4  10   4    6.51    5.37
  -4  10   4   10.41    7.10
  -4  10   4   -4.97    4.88
  -4  10   3   13.26    7.94
  -4  10   3   22.61    8.87
  -4  10   3   18.86   10.79
  -4  10   2   68.92   19.02
  -4  10   2   70.01   14.40
  -4  10   2   67.60   14.16
  -4  10   1   78.65   19.55
  -4  10   1   67.69   14.19
  -4  10   0   36.78   10.16
  -4  10   0   36.61   13.05
  -4  10  -1   32.35    9.80
  -4  10  -1   30.80   11.58
  -4  10  -2    1.64    1.56
  -4  10  -2   -1.34    3.51
  -4  10  -3   11.80    5.90
  -4  10  -3   13.61    7.05
  -4  10  -4   40.43   10.14
  -4  10  -4   35.48   10.18
  -4  10  -5    3.34    3.38
  -4  10  -5  -16.70   11.60
  -4  10  -6    7.06    3.77
  -4  10  -7    7.22    3.60
  -4  10  -8   -2.69    3.70
  -4  10  -9    7.59    4.72
  -4  10 -10   10.95    5.01
  -4  10 -11   -1.50    2.75
  -4  10 -12   23.08    7.97
  -4  10 -12    6.42    2.86
  -4  10 -13    2.71    0.48
  -4  10 -13    4.94    3.98
  -4  10 -14    0.61    0.81
  -4  10 -14    2.31    3.45
  -4   9  18   11.56    8.60
  -4   9  18    7.96    8.46
  -4   9  18    1.17    2.01
  -4   9  17   11.16    7.70
  -4   9  17    7.47    5.41
  -4   9  17   -0.07    3.67
  -4   9  16   10.92    7.02
  -4   9  16    1.76    5.18
  -4   9  16    2.47    1.78
  -4   9  15   -2.19    4.07
  -4   9  15    8.37    7.09
  -4   9  15    0.54    2.88
  -4   9  14    0.69    1.18
  -4   9  14    1.08    1.95
  -4   9  14    5.60    5.86
  -4   9  13   -0.94    3.04
  -4   9  13    4.81    5.71
  -4   9  13   -1.31    4.56
  -4   9  12    3.66    5.47
  -4   9  12    5.63    6.68
  -4   9  12   -2.77    4.63
  -4   9  11   41.94   11.82
  -4   9  11   35.60   13.64
  -4   9  11   24.31    6.12
  -4   9  10   24.40    9.95
  -4   9  10   16.43    9.73
  -4   9   9   33.69   10.21
  -4   9   9   39.17   12.90
  -4   9   8    5.16    4.73
  -4   9   8    2.78    3.45
  -4   9   7    3.29    2.23
  -4   9   7   11.87    7.33
  -4   9   6   10.94    6.92
  -4   9   6    1.87    6.35
  -4   9   5    1.41    6.67
  -4   9   5   13.68    6.69
  -4   9   4    3.69    4.92
  -4   9   4    2.93    3.32
  -4   9   4    9.13    9.53
  -4   9   3   29.66    8.87
  -4   9   3   33.13    9.40
  -4   9   3   37.89   15.02
  -4   9   2   76.44   19.57
  -4   9   2   81.53   14.41
  -4   9   2   96.19   15.77
  -4   9   1   13.91    6.59
  -4   9   1    9.53    4.93
  -4   9   1    6.59    5.65
  -4   9   0   16.51    6.29
  -4   9   0   16.60    8.34
  -4   9  -1   46.87   13.22
  -4   9  -1   55.74   11.51
  -4   9  -2   -7.51    9.89
  -4   9  -2    1.08    0.70
  -4   9  -3  100.19   19.80
  -4   9  -3  103.77   15.79
  -4   9  -4   -2.62    2.65
  -4   9  -4   -5.49    9.20
  -4   9  -5   86.95   14.30
  -4   9  -5  105.34   21.28
  -4   9  -6    3.13    3.33
  -4   9  -6   -4.08    4.78
  -4   9  -7    0.13    1.04
  -4   9  -7   -7.65    8.00
  -4   9  -8    9.67    4.82
  -4   9  -8    2.04    5.35
  -4   9  -9    1.28    6.06
  -4   9  -9    7.82    4.06
  -4   9 -10   48.40   10.89
  -4   9 -10   52.99   14.46
  -4   9 -11   23.83    7.66
  -4   9 -11   39.77   12.76
  -4   9 -12    4.22    3.46
  -4   9 -12   18.30   10.20
  -4   9 -13    1.02    2.17
  -4   9 -13   18.32   10.43
  -4   9 -14    2.49    2.34
  -4   9 -14   17.07    9.50
  -4   9 -15   20.49    9.99
  -4   9 -16   57.21   15.74
  -4   9 -17   18.44    9.83
  -4   8  19   10.20    8.62
  -4   8  19   19.12    9.00
  -4   8  19    1.39    2.91
  -4   8  18   14.61    7.90
  -4   8  18   11.95    8.97
  -4   8  18    5.26    4.18
  -4   8  17    6.23    7.58
  -4   8  17   13.76    7.63
  -4   8  17    6.05    4.80
  -4   8  16   45.52   11.16
  -4   8  16   50.40   14.95
  -4   8  16   61.60   13.98
  -4   8  15    9.22    6.84
  -4   8  15   12.48    7.67
  -4   8  15    8.72    5.70
  -4   8  14   37.51   11.32
  -4   8  14   46.45   11.11
  -4   8  14   55.51   13.16
  -4   8  13    3.01    6.02
  -4   8  13    0.15    1.69
  -4   8  13   -0.68    1.94
  -4   8  12   91.57   19.41
  -4   8  12   78.69   13.97
  -4   8  12   85.52   15.77
  -4   8  11   21.59    8.27
  -4   8  11   31.85   13.02
  -4   8  11   24.78    7.37
  -4   8  10   66.65   16.42
  -4   8  10   63.70   13.11
  -4   8  10   50.07   10.27
  -4   8   9   22.13    8.37
  -4   8   9   22.97   10.30
  -4   8   9   12.95    3.48
  -4   8   8  185.94   27.08
  -4   8   8  170.58   19.90
  -4   8   8  175.91   21.64
  -4   8   7   -1.18    4.03
  -4   8   7    1.77    3.84
  -4   8   6    2.77    4.72
  -4   8   6   -1.76    2.59
  -4   8   5    3.98    4.99
  -4   8   5   -5.88    8.34
  -4   8   4  145.91   25.38
  -4   8   4  145.43   17.83
  -4   8   4  142.83   18.78
  -4   8   3   33.16   13.02
  -4   8   3   30.39    8.68
  -4   8   3   37.62    9.85
  -4   8   2  445.83   44.01
  -4   8   2  403.22   29.67
  -4   8   2  426.62   31.05
  -4   8   1   48.23   14.50
  -4   8   1   51.51   10.67
  -4   8   1   58.12   11.50
  -4   8   0  297.82   37.51
  -4   8   0  307.36   25.16
  -4   8  -1   25.74    7.56
  -4   8  -1   11.98    1.19
  -4   8  -2   -0.41    2.03
  -4   8  -2   -8.91   12.82
  -4   8  -3  282.01   36.59
  -4   8  -3  317.24   25.34
  -4   8  -4   23.60    6.40
  -4   8  -4   28.45   13.18
  -4   8  -5  129.82   16.53
  -4   8  -5  124.12   23.84
  -4   8  -6   30.55    7.90
  -4   8  -6   26.45    9.79
  -4   8  -7   14.27    4.68
  -4   8  -7   12.24    5.97
  -4   8  -8    0.91    1.84
  -4   8  -8   -3.15    6.05
  -4   8  -9    3.44    2.83
  -4   8  -9    4.70    4.94
  -4   8 -10    2.41    3.08
  -4   8 -10    5.40    8.76
   4  -8  11   55.50    9.50
  -4   8 -11   55.73   10.87
  -4   8 -11   69.14   17.75
  -4   8 -12    5.90    4.25
   4  -8  12    0.02    1.45
  -4   8 -13   15.69    5.86
   4  -8  13   13.85    5.19
   4  -8  14    9.13    4.88
  -4   8 -14    6.39    3.76
   4  -8  15   -1.69    2.36
  -4   8 -15   18.26   11.89
   4  -8  16    1.08    2.28
  -4   8 -16   16.89   11.62
   4  -8  17    6.63    4.10
  -4   8 -17   38.46   14.24
   4  -8  18    8.59    5.18
  -4   7  21   34.88   10.66
  -4   7  20    3.22    3.45
  -4   7  19   34.52   13.23
  -4   7  19   28.18    9.06
  -4   7  18   13.05    7.24
  -4   7  18   10.62    6.88
  -4   7  18    7.85    5.08
  -4   7  17    4.03    4.50
  -4   7  17   14.81    7.43
  -4   7  17    7.81    6.46
  -4   7  17    7.58    6.15
  -4   7  16   47.62   11.19
  -4   7  16   43.73   13.39
  -4   7  16   45.88   11.26
  -4   7  16   57.23   12.90
  -4   7  15  100.90   14.86
  -4   7  15   87.71   18.53
  -4   7  15   92.10   14.94
  -4   7  15  102.39   15.85
  -4   7  14   42.80   10.21
  -4   7  14   39.40   10.89
  -4   7  14   30.31   10.21
  -4   7  14   33.41    8.91
  -4   7  13   41.90    9.50
  -4   7  13   35.13   10.65
  -4   7  13   39.00    9.48
  -4   7  13   50.85   11.83
  -4   7  12    5.63    5.53
  -4   7  12    4.42    6.99
  -4   7  12    4.72    4.61
  -4   7  12    1.30    2.84
  -4   7  11    8.12    5.54
  -4   7  11    8.80    5.45
  -4   7  11    7.12    7.20
  -4   7  11    8.46    4.86
  -4   7  10  172.74   18.14
  -4   7  10  182.42   25.29
  -4   7  10  187.48   19.83
  -4   7  10  184.49   21.21
  -4   7   9    3.82    3.23
  -4   7   9    3.26    3.55
  -4   7   9    0.99    1.92
  -4   7   8   39.99    8.31
  -4   7   8   37.80   11.79
  -4   7   8   40.32    8.88
  -4   7   8   43.75   11.05
  -4   7   7  172.00   16.46
  -4   7   7  173.86   24.36
  -4   7   7  170.89   18.37
  -4   7   7  180.83   20.62
  -4   7   6   84.89   16.23
  -4   7   6   95.05   14.82
  -4   7   5   30.48    9.80
  -4   7   5   41.72   10.25
  -4   7   4    5.26    4.51
  -4   7   4    7.21    6.79
  -4   7   3    5.05    3.83
  -4   7   3    4.53    6.26
  -4   7   3    8.85    5.12
  -4   7   2  532.20   44.81
  -4   7   2  494.34   30.34
  -4   7   2  496.38   31.67
  -4   7   1    2.63    3.12
  -4   7   1    0.98    3.15
  -4   7   0  238.16   30.90
  -4   7   0  215.51   19.56
  -4   7  -1    4.05    2.97
  -4   7  -1   -0.03    8.83
  -4   7  -2   17.45    4.20
  -4   7  -2   28.24    7.23
  -4   7  -3   74.30   18.90
  -4   7  -3   61.45   10.34
  -4   7  -4   22.93    6.31
  -4   7  -4   22.13   10.28
  -4   7  -5   34.00    7.61
  -4   7  -5   37.73   12.62
  -4   7  -6   54.52    9.82
  -4   7  -6   48.30   14.54
   4  -7   6   60.55    7.02
  -4   7  -7   17.84    5.40
  -4   7  -7   11.13    5.60
   4  -7   7   19.25    4.43
  -4   7  -8   12.11    5.00
   4  -7   8   10.66    3.50
  -4   7  -8    9.36    5.81
  -4   7  -9   75.55   11.61
  -4   7  -9   71.81   18.27
   4  -7   9   72.98    9.63
  -4   7 -10   -0.66    1.61
   4  -7  10    0.93    2.24
  -4   7 -10    4.28    6.59
  -4   7 -11    6.57    3.31
   4  -7  11    3.93    2.60
  -4   7 -11   14.35   11.81
   4  -7  12    6.72    3.53
  -4   7 -12   17.50   13.16
  -4   7 -12    9.39    4.12
   4  -7  13   -0.54    0.49
  -4   7 -13    0.93    2.03
   4  -7  14   40.26    9.11
  -4   7 -14   44.48    9.27
   4  -7  15   18.59    6.49
  -4   7 -15   14.92    5.50
   4  -7  16   10.68    4.98
   4  -7  17   11.34    5.52
   4  -7  18    5.95    4.40
   4  -7  19    2.80    3.99
   4  -7  20    3.07    3.53
  -4   6  22    3.45    4.70
  -4   6  21   21.29    8.37
  -4   6  21    9.31    5.41
  -4   6  20   15.54    7.11
  -4   6  20    9.95    5.48
  -4   6  19    5.62    5.42
  -4   6  19    2.79    3.98
  -4   6  18    6.06    6.36
  -4   6  18    4.87    5.42
  -4   6  18    2.27    3.84
  -4   6  17    5.31    5.02
  -4   6  17    1.39    5.10
  -4   6  17    6.52    5.53
  -4   6  17    3.33    3.22
  -4   6  16   25.05    9.60
  -4   6  16   30.40    9.26
  -4   6  16   26.30    7.72
  -4   6  16   31.47    9.64
  -4   6  15    5.18    4.75
  -4   6  15    3.04    3.50
  -4   6  15    8.91    5.59
  -4   6  15    2.53    3.93
  -4   6  14    3.84    5.10
  -4   6  14    2.63    3.22
  -4   6  14    3.33    3.47
  -4   6  14    2.03    2.52
  -4   6  13    2.39    3.09
  -4   6  13    0.12    0.38
  -4   6  13   -0.71    1.99
  -4   6  13    4.35    4.48
  -4   6  12    4.62    4.88
  -4   6  12    3.99    4.35
  -4   6  12    0.97    2.40
  -4   6  11   31.52    7.55
  -4   6  11   28.14    9.83
  -4   6  11   29.85    7.84
  -4   6  11   33.27    8.87
  -4   6  10    9.01    4.96
  -4   6  10    6.60    5.31
  -4   6  10    6.33    4.18
  -4   6  10    4.31    3.58
  -4   6   9   21.37    7.34
  -4   6   9   23.13    6.33
  -4   6   9   23.98    7.37
  -4   6   9   22.77    6.66
  -4   6   8   24.53    7.82
  -4   6   8   21.99    7.68
  -4   6   8   20.92    5.86
  -4   6   8   22.39    6.17
  -4   6   7   14.77    4.94
  -4   6   7   15.96    5.47
  -4   6   7   15.68    6.63
  -4   6   7   13.13    4.30
  -4   6   6   25.46    5.90
  -4   6   6   22.24    7.21
  -4   6   6   25.32    5.93
  -4   6   6   27.95    7.93
  -4   6   5   14.04    6.59
  -4   6   5   11.35    3.97
  -4   6   5   10.55    5.97
  -4   6   5    6.17    1.27
  -4   6   4    3.60    2.71
  -4   6   4    5.19    5.56
  -4   6   4    3.89    4.44
  -4   6   3  122.61   11.83
  -4   6   3  127.00   19.20
  -4   6   3  119.76   14.99
  -4   6   2   89.33    9.82
  -4   6   2   98.30   16.71
  -4   6   2   86.17   11.55
  -4   6   1   30.00    9.11
  -4   6   1   28.29    6.95
  -4   6   0   23.07    5.77
  -4   6   0   23.24    6.58
  -4   6  -1   11.27    3.94
  -4   6  -1    6.15    4.60
  -4   6  -2  357.15   22.73
  -4   6  -2  393.67   41.02
  -4   6  -3  165.11   27.62
  -4   6  -3  138.57   14.08
   4  -6   3  139.32    7.47
  -4   6  -4  126.85   23.72
  -4   6  -4  119.08   13.06
   4  -6   4  113.97    7.86
  -4   6  -5   29.56    6.43
  -4   6  -5   25.61    8.68
   4  -6   5   29.03    4.46
  -4   6  -6  150.34   14.64
  -4   6  -6  146.03   25.08
   4  -6   6  154.42   11.29
  -4   6  -7  109.68   12.64
  -4   6  -7  105.20   21.02
   4  -6   7  112.67   10.50
  -4   6  -8    6.78    3.70
   4  -6   8    3.85    1.96
  -4   6  -8   13.25    8.48
  -4   6  -9   72.59   10.44
  -4   6  -9   80.48   20.40
   4  -6   9   70.43    9.63
  -4   6 -10  231.48   18.74
  -4   6 -10  268.73   36.57
   4  -6  10  233.45   18.07
   4  -6  11    2.36    2.40
  -4   6 -11    3.17    3.00
   4  -6  12    7.22    3.42
  -4   6 -12    9.06    3.89
   4  -6  13    9.04    4.22
  -4   6 -13   10.31    4.22
   4  -6  14   20.79    6.53
  -4   6 -14   18.18    5.42
  -4   6 -15   52.71    9.22
   4  -6  15   51.74   10.30
   4  -6  16    2.81    3.53
   4  -6  17   25.14    8.06
   4  -6  18   78.96   14.01
   4  -6  19    2.75    4.07
   4  -6  20    1.18    3.60
   4  -6  21   18.92    7.48
  -4   5  22   38.38   10.98
  -4   5  22   19.99    7.21
  -4   5  21    6.39    4.76
  -4   5  21    1.59    2.66
  -4   5  20    9.72    5.92
  -4   5  20    6.01    3.62
  -4   5  19    1.48    5.00
  -4   5  19    2.87    3.87
  -4   5  18   27.64    8.47
  -4   5  18   25.72    7.67
  -4   5  17   29.37    8.80
  -4   5  17   31.30   10.97
  -4   5  17   26.52    7.31
  -4   5  16   75.86   13.45
  -4   5  16   83.02   16.42
  -4   5  16   81.86   13.62
  -4   5  15   24.90    7.87
  -4   5  15   21.78    9.14
  -4   5  15   20.38    6.30
  -4   5  15   27.96    8.86
  -4   5  14  118.88   15.70
  -4   5  14  107.50   17.87
  -4   5  14  119.55   15.43
  -4   5  14  121.49   16.31
  -4   5  13   25.06    8.31
  -4   5  13   23.98    6.46
  -4   5  13   29.18    7.55
  -4   5  13   29.80    8.26
  -4   5  12    4.39    4.44
  -4   5  12   -3.00    2.63
  -4   5  12    1.01    1.85
  -4   5  12   -0.23    2.30
  -4   5  11  336.04   24.20
  -4   5  11  331.69   29.50
  -4   5  11  338.33   24.24
  -4   5  11  342.11   25.92
  -4   5  10   87.61   11.91
  -4   5  10   85.87   15.07
  -4   5  10   90.89   12.22
  -4   5  10   89.13   13.23
  -4   5   9  172.90   16.49
  -4   5   9  182.23   16.89
  -4   5   9  174.25   20.95
  -4   5   9  183.44   18.84
  -4   5   8   79.60   10.89
  -4   5   8   79.21   14.23
  -4   5   8   88.73   11.29
  -4   5   8   89.76   13.05
  -4   5   7    9.18    3.71
  -4   5   7   12.53    4.10
  -4   5   7   15.80    6.06
  -4   5   7   13.57    4.61
  -4   5   6    3.79    4.40
  -4   5   6    0.13    0.92
  -4   5   6    0.65    1.97
  -4   5   6    2.44    1.58
  -4   5   5   50.86    7.88
  -4   5   5   46.63    9.91
  -4   5   5   47.77    8.02
  -4   5   5   50.34    9.78
  -4   5   4   39.90    6.63
  -4   5   4   43.81   10.06
  -4   5   4   39.77    7.27
  -4   5   4   45.61    9.08
  -4   5   3  443.45   21.56
  -4   5   3  447.63   32.65
  -4   5   2  111.65   10.40
  -4   5   2  108.65    6.03
  -4   5   2  110.77   16.29
  -4   5   1  693.78   24.94
  -4   5   1  707.84   41.62
  -4   5   1  674.51   29.55
  -4   5   0   75.97    7.82
  -4   5   0   71.69   10.03
  -4   5   0   67.71   12.67
  -4   5   0   69.87    9.49
  -4   5  -1  231.71   13.11
  -4   5  -1  219.06   16.99
  -4   5  -1  231.84   25.22
  -4   5  -1  225.56   16.64
  -4   5  -2  210.79   16.28
  -4   5  -2  209.27   15.99
   4  -5   2  212.24    8.62
  -4   5  -3  146.22   22.73
  -4   5  -3  124.55   12.06
   4  -5   3  116.60    7.28
  -4   5  -3  125.67   12.29
  -4   5  -4  589.50   26.69
  -4   5  -4  626.77   50.02
  -4   5  -4  593.01   26.42
   4  -5   4  580.98   18.13
  -4   5  -5  224.27   16.20
  -4   5  -5  227.35   16.31
  -4   5  -5  245.16   31.53
   4  -5   5  221.47   12.44
  -4   5  -6    2.60    1.81
   4  -5   6    4.74    2.13
  -4   5  -6    2.42    1.33
  -4   5  -6   -0.43    6.94
  -4   5  -7    2.93    1.94
   4  -5   7    2.27    1.43
  -4   5  -7   -0.19    1.63
  -4   5  -7   -2.81    6.55
  -4   5  -8  131.18   11.71
  -4   5  -8  127.03   12.43
  -4   5  -8  133.79   24.67
   4  -5   8  127.91   11.81
   4  -5   9   18.41    4.69
  -4   5  -9   18.46    4.31
  -4   5  -9   20.01    5.06
   4  -5  10    9.27    3.85
  -4   5 -10    9.61    2.98
  -4   5 -10    9.02    3.22
   4  -5  11   13.90    4.85
  -4   5 -11   11.41    3.11
  -4   5 -11   14.11    4.40
  -4   5 -12   55.84    7.14
  -4   5 -12   57.90    8.78
   4  -5  12   47.98    9.03
   4  -5  13    3.09    3.31
  -4   5 -13    2.24    1.45
   4  -5  14    0.86    1.63
  -4   5 -14   -0.02    0.95
   4  -5  15    0.03    0.73
   4  -5  16   72.19   12.76
   4  -5  17    3.90    3.86
   4  -5  18    3.16    3.75
   4  -5  19    0.82    3.00
   4  -5  20   24.81    7.99
   4  -5  21   -0.26    2.03
   4  -5  22    4.20    1.66
  -4   4  23   11.12    6.90
  -4   4  23   -2.48    4.66
  -4   4  22   20.52    8.36
  -4   4  22   14.91    4.80
  -4   4  21   40.47   10.53
  -4   4  21   36.44    9.35
  -4   4  20   60.38   12.46
  -4   4  20   59.31   11.63
  -4   4  20   62.58   10.71
  -4   4  19    0.18    0.99
  -4   4  19    2.73    4.25
  -4   4  19   -6.10    5.88
  -4   4  18   20.61    6.05
  -4   4  18   15.56    5.74
  -4   4  18   17.84    4.56
  -4   4  17   11.75    5.24
  -4   4  17   12.33    7.61
  -4   4  17   11.71    4.78
  -4   4  17    6.98    3.50
  -4   4  16  275.64   24.43
  -4   4  16  267.39   28.62
  -4   4  16  273.09   24.14
  -4   4  16  287.83   19.90
  -4   4  15    0.98    1.76
  -4   4  15    0.93    1.42
  -4   4  15    0.29    4.23
  -4   4  15    0.60    2.47
  -4   4  14  138.04   12.47
  -4   4  14  140.40   16.52
  -4   4  14  135.45   15.83
  -4   4  14  121.66   18.11
  -4   4  13   27.22    5.35
  -4   4  13   26.25    6.55
  -4   4  13   26.84    7.66
  -4   4  13   27.71    6.70
  -4   4  12   86.53    8.89
  -4   4  12   78.58   11.51
  -4   4  12   75.73   13.44
  -4   4  12   77.96   11.45
  -4   4  11   72.11    7.62
  -4   4  11   69.68   10.62
  -4   4  11   72.55   13.44
  -4   4  11   75.08   10.84
  -4   4  11   77.82   12.09
  -4   4  10   15.32    3.22
  -4   4  10   17.18    6.35
  -4   4  10   19.83    6.65
  -4   4  10   15.37    4.73
  -4   4  10   12.99    4.43
  -4   4   9   75.28   10.27
  -4   4   9   70.32   12.70
  -4   4   9   75.03   10.36
  -4   4   9   81.75   12.05
  -4   4   9   76.56    6.60
  -4   4   8  472.70   25.76
  -4   4   8  468.53   31.76
  -4   4   8  467.01   25.16
  -4   4   8  487.38   28.32
  -4   4   8  474.81   14.63
  -4   4   7   11.02    3.52
  -4   4   7    9.58    4.42
  -4   4   7   11.12    3.98
  -4   4   7   12.44    2.01
  -4   4   6  196.31   15.29
  -4   4   6  198.83   15.42
  -4   4   6  193.07   20.05
  -4   4   6  188.84    5.83
  -4   4   5   10.91    3.20
  -4   4   5   12.15    4.40
  -4   4   5   11.20    3.91
  -4   4   4   40.64    6.48
  -4   4   4   43.16    7.78
  -4   4   4   42.94    9.47
  -4   4   4   44.05    6.86
  -4   4   3  189.00   13.49
  -4   4   3  154.72    7.49
  -4   4   3  195.18   19.09
  -4   4   3  189.50   16.05
  -4   4   3  187.53   14.98
  -4   4   2  145.91   11.49
  -4   4   2  143.12    8.01
  -4   4   2  144.17   13.86
  -4   4   2  145.93   16.96
  -4   4   1  279.23   15.05
  -4   4   1  273.06   18.52
  -4   4   1  268.93   22.73
  -4   4   0  257.71   13.92
  -4   4   0  247.68   17.68
  -4   4   0  254.43   22.86
  -4   4   0  249.57   16.37
  -4   4  -1   19.13    3.57
  -4   4  -1   18.15    5.99
  -4   4  -1   18.19    4.48
  -4   4  -1   16.49    4.14
  -4   4  -2  100.01    7.66
  -4   4  -2   99.30   10.86
  -4   4  -2  107.16   16.30
  -4   4  -2   96.26    9.74
   4  -4   2   99.86    6.75
  -4   4  -3   20.02    3.17
  -4   4  -3   17.31    7.25
  -4   4  -3   18.55    4.63
  -4   4  -3   20.00    4.34
   4  -4   3   18.95    3.12
  -4   4  -4   64.12    8.38
  -4   4  -4   64.29   13.54
  -4   4  -4   65.86    7.79
   4  -4   4   61.33    6.05
   4  -4   5    0.92    0.85
  -4   4  -5    1.62    1.15
  -4   4  -5    0.19    0.35
  -4   4  -5   -2.81    6.60
  -4   4  -6   52.80    7.31
  -4   4  -6   46.36    6.53
  -4   4  -6   51.14   13.51
   4  -4   6   52.95    6.49
  -4   4  -7  138.26   11.88
  -4   4  -7  129.37   10.87
  -4   4  -7  144.00   24.63
   4  -4   7  132.31   11.21
  -4   4  -8  124.65   11.27
  -4   4  -8  124.33   10.82
   4  -4   8  121.95   11.38
  -4   4  -9  165.45   12.83
  -4   4  -9  165.12   12.52
   4  -4   9  172.48   14.26
   4  -4  10    3.45    2.28
  -4   4 -10    1.17    0.28
  -4   4 -10    2.73    1.77
   4  -4  11   14.13    4.26
  -4   4 -11   16.94    4.03
  -4   4 -11   13.86    3.71
  -4   4 -12   66.31    7.74
  -4   4 -12   62.01    7.97
   4  -4  12   61.02    9.49
   4  -4  13   18.94    5.85
  -4   4 -13   17.05    3.94
  -4   4 -13   19.22    4.31
   4  -4  14    5.36    3.60
  -4   4 -14    2.30    1.48
  -4   4 -14    1.39    0.62
   4  -4  15   28.31    7.34
   4  -4  16   16.77    5.86
   4  -4  17   10.20    4.29
   4  -4  18   13.73    5.90
   4  -4  19    3.63    2.27
   4  -4  20   31.95    9.00
   4  -4  21    1.61    1.56
   4  -4  22    3.19    2.94
   4  -4  23   -2.92    3.10
  -4   3  24    4.60    3.06
  -4   3  24    4.01    4.67
  -4   3  23   12.30    5.95
  -4   3  23   11.13    5.84
  -4   3  22   34.93   10.09
  -4   3  22   35.01    9.51
  -4   3  21    9.21    4.89
  -4   3  21    5.31    4.48
  -4   3  20    6.48    4.62
  -4   3  20    3.36    3.34
  -4   3  19   17.95    6.48
  -4   3  19   17.04    6.20
  -4   3  18    5.27    3.45
  -4   3  18    2.10    1.17
  -4   3  17   11.57    5.27
  -4   3  17   14.78    5.34
  -4   3  16   13.59    4.52
  -4   3  16   11.32    3.49
  -4   3  15    1.52    3.88
  -4   3  15    1.25    1.58
  -4   3  15   -3.07    4.06
  -4   3  14   38.83    7.03
  -4   3  14   36.37    8.14
  -4   3  14   39.03    9.71
  -4   3  13    6.92    2.73
  -4   3  13    8.96    4.27
  -4   3  13    7.66    2.70
  -4   3  13    7.27    3.05
  -4   3  12  104.19   10.48
  -4   3  12  102.13   13.53
  -4   3  12  104.94   12.69
  -4   3  12   96.54   14.64
  -4   3  11    3.09    3.93
  -4   3  11    1.41    2.40
  -4   3  11   -0.41    1.41
  -4   3  11   -0.74    1.60
  -4   3  10    1.10    1.01
  -4   3  10    4.30    3.06
  -4   3  10    1.62    2.06
  -4   3  10    1.99    1.70
  -4   3   9   34.96    7.32
  -4   3   9   38.36    5.24
  -4   3   9   38.39    6.96
  -4   3   9   36.59    8.51
  -4   3   8    2.88    2.01
  -4   3   8    1.97    0.64
  -4   3   8    2.64    2.58
  -4   3   8    3.14    1.90
  -4   3   7  151.06   13.71
  -4   3   7  150.61    8.94
  -4   3   7  147.73   16.20
  -4   3   7  153.88   12.99
  -4   3   6    0.33    0.43
  -4   3   6    1.76    1.79
  -4   3   6    2.74    1.55
  -4   3   6    1.50    0.95
  -4   3   6   -1.04    2.46
  -4   3   6    0.88    0.96
  -4   3   5  135.41   12.15
  -4   3   5  135.36    6.73
  -4   3   5  130.16    6.21
  -4   3   5  134.01   13.35
  -4   3   5  140.91   15.53
  -4   3   5  136.36   11.57
  -4   3   4  190.18   13.70
  -4   3   4  181.12    6.72
  -4   3   4  188.68    9.85
  -4   3   4  198.83   15.93
  -4   3   4  193.09   17.79
  -4   3   4  196.28   13.40
  -4   3   3  147.18   11.37
  -4   3   3  131.23    4.83
  -4   3   3  162.34   10.79
  -4   3   3  151.16   13.75
  -4   3   3  144.83   15.33
  -4   3   3  149.77   11.73
  -4   3   2   25.79    4.55
  -4   3   2   25.32    5.51
  -4   3   2   25.92    6.77
  -4   3   2   24.31    3.60
  -4   3   2   23.82    4.39
  -4   3   1   17.07    3.45
  -4   3   1   18.04    3.25
  -4   3   1   18.41    4.71
  -4   3   1   15.72    5.15
  -4   3   0  123.37    9.11
  -4   3   0  124.03   14.17
  -4   3   0  122.11   11.86
  -4   3  -1   88.24    7.31
  -4   3  -1   85.87    9.88
  -4   3  -1   90.73   12.37
  -4   3  -2  337.24   13.45
  -4   3  -2  340.89   19.44
  -4   3  -2  331.53   25.02
  -4   3  -2  329.05   16.28
   4  -3   2  339.18   13.70
  -4   3  -3  462.94   14.60
  -4   3  -3  460.22   22.30
  -4   3  -3  446.54   30.62
  -4   3  -3  436.69   18.35
   4  -3   3  432.85   15.64
  -4   3  -4 1357.75   22.44
  -4   3  -4 1339.60   37.52
  -4   3  -4 1312.50   56.97
  -4   3  -4 1271.92   30.82
   4  -3   4 1251.75   28.09
  -4   3  -5  159.06    6.51
  -4   3  -5  156.30   10.51
  -4   3  -5  161.12   12.80
  -4   3  -5  149.85   20.66
   4  -3   5  155.82   10.48
   4  -3   6    3.48    1.75
  -4   3  -6    0.63    0.38
  -4   3  -6    3.86    2.28
  -4   3  -6    3.31    4.75
  -4   3  -7  499.83   22.03
  -4   3  -7  499.10   18.43
   4  -3   7  510.18   21.83
   4  -3   8   16.08    4.11
  -4   3  -8   16.72    3.36
  -4   3  -8   19.32    4.22
  -4   3  -9  592.41   23.25
  -4   3  -9  604.99   20.36
   4  -3   9  610.40   26.57
   4  -3  10   15.83    4.45
  -4   3 -10   19.57    4.24
  -4   3 -10   16.20    3.36
  -4   3 -11  138.56   10.10
   4  -3  11  143.70   14.10
  -4   3 -12   26.49    4.52
   4  -3  12   26.44    6.38
  -4   3 -13   86.34    8.64
  -4   3 -13   84.88    8.24
   4  -3  13   83.93   11.34
   4  -3  14   19.74    5.90
  -4   3 -14   24.07    4.66
  -4   3 -14   20.44    4.10
  -4   3 -15   96.83    8.99
   4  -3  15   97.33   13.32
   4  -3  16    0.18    2.08
   4  -3  17   73.75   12.66
   4  -3  18   -0.37    1.90
   4  -3  19   45.51   10.42
   4  -3  20    2.21    3.02
   4  -3  21    9.00    5.53
   4  -3  22   16.57    7.20
   4  -3  23   24.97    8.96
   4  -3  24    6.15    4.33
  -4   2  24    8.46    6.13
  -4   2  24    7.68    5.89
  -4   2  23   34.98   10.14
  -4   2  23   35.74   10.01
  -4   2  22   -0.61    0.94
  -4   2  22    2.91    3.01
  -4   2  21    1.48    3.34
  -4   2  21    0.00    0.66
  -4   2  20    5.84    4.54
  -4   2  20    6.21    4.06
  -4   2  19   48.38    9.96
  -4   2  19   44.96    9.95
  -4   2  18    3.56    2.45
  -4   2  18    1.08    2.14
  -4   2  17   93.85   12.88
  -4   2  17   90.49   13.76
  -4   2  16   14.91    4.73
  -4   2  16   16.85    4.87
  -4   2  15   91.75   13.84
  -4   2  15   79.38   11.26
  -4   2  14    3.48    0.79
  -4   2  14    4.97    4.45
  -4   2  14    7.79    5.02
  -4   2  13   21.00    5.28
  -4   2  13   22.58    6.51
  -4   2  13   22.44    7.03
  -4   2  12   68.57   10.95
  -4   2  12   76.57    9.82
  -4   2  12   72.52   12.54
  -4   2  11  283.99   21.05
  -4   2  11  272.49   17.62
  -4   2  11  266.56   22.85
  -4   2  10  334.57   22.00
  -4   2  10  325.99   18.34
  -4   2  10  326.43   24.52
  -4   2   9  251.85   18.65
  -4   2   9  261.48   15.68
  -4   2   9  269.36   21.49
  -4   2   8   32.57    6.33
  -4   2   8   32.44    4.65
  -4   2   8   33.99    5.28
  -4   2   8   35.83    7.83
  -4   2   8   30.24    6.53
  -4   2   7    2.29    1.20
  -4   2   7    2.00    0.90
  -4   2   7    2.65    2.42
  -4   2   7    2.54    1.93
  -4   2   7    3.62    2.76
  -4   2   7    1.22    1.06
  -4   2   6  120.66   11.66
  -4   2   6  121.79   12.65
  -4   2   6  123.73   13.75
  -4   2   6  136.50    9.82
  -4   2   6  127.86   10.75
  -4   2   6  129.17    9.16
  -4   2   5    0.70    1.24
  -4   2   5    0.58    0.84
  -4   2   5    0.16    1.28
  -4   2   5    0.19    0.29
  -4   2   4  121.02   10.58
  -4   2   4  114.52   10.11
  -4   2   4  115.29   11.66
  -4   2   4  117.57   12.67
  -4   2   4  116.14    9.39
  -4   2   3  340.75   17.15
  -4   2   3  351.82   17.92
  -4   2   3  334.17   19.79
  -4   2   3  340.00   21.03
  -4   2   3  328.54   15.26
  -4   2   2  712.62   23.80
  -4   2   2  690.08   22.69
  -4   2   2  709.02   28.32
  -4   2   2  691.44   30.03
  -4   2   2  700.11   22.19
  -4   2   1  660.59   21.92
  -4   2   1  649.70   20.41
  -4   2   1  661.69   27.33
  -4   2   1  651.24   29.21
  -4   2   1  657.29   22.61
  -4   2   0   81.76    7.43
  -4   2   0   84.32    9.32
  -4   2   0   80.75   10.29
  -4   2  -1    3.26    1.39
  -4   2  -1    3.63    2.28
  -4   2  -1    4.14    3.02
  -4   2  -2 2027.41   32.55
  -4   2  -2 1961.50   53.80
   4  -2   2 1947.33   35.74
  -4   2  -3  424.34   13.85
  -4   2  -3  409.62   26.25
   4  -2   3  415.64   16.29
  -4   2  -4  461.64   13.17
  -4   2  -4  442.29   29.54
   4  -2   4  445.97   17.48
  -4   2  -5  118.12    5.89
  -4   2  -5  122.65   16.86
  -4   2  -5  114.46    7.65
   4  -2   5  112.71    9.23
  -4   2  -6  400.29    9.27
  -4   2  -6  406.39   14.09
   4  -2   6  393.81   18.34
  -4   2  -7  177.18    9.00
   4  -2   7  179.96   12.78
   4  -2   8    2.69    2.07
  -4   2  -8    2.23    1.08
  -4   2  -9  252.61   10.53
   4  -2   9  250.94   16.99
  -4   2 -10   89.18    6.31
   4  -2  10   95.35   10.92
   4  -2  11   12.90    4.03
  -4   2 -11   14.09    2.52
   4  -2  12   14.47    4.64
  -4   2 -12   14.81    2.62
   4  -2  13    3.78    3.13
  -4   2 -13    1.79    0.86
   4  -2  14   49.76    9.42
   4  -2  15   57.85   10.42
   4  -2  16   14.91    4.81
   4  -2  17   57.28   11.03
   4  -2  18   29.65    7.78
   4  -2  19    3.04    3.81
   4  -2  20    1.47    2.95
   4  -2  21    9.50    6.02
   4  -2  22    1.76    3.35
   4  -2  23    2.25    2.24
   4  -2  24    0.47    4.81
   4  -2  25    1.24    1.59
  -4   1  24   16.84    7.33
  -4   1  24   12.96    6.22
  -4   1  23    3.25    4.00
  -4   1  23    3.34    3.00
  -4   1  22  112.15   17.26
  -4   1  22  111.75   17.15
  -4   1  21    8.61    4.46
  -4   1  21    9.17    4.96
  -4   1  20   13.36    5.28
  -4   1  20   12.02    4.04
  -4   1  19    0.78    2.68
  -4   1  19   -0.66    3.32
  -4   1  18   14.02    5.53
  -4   1  18   22.86    7.86
  -4   1  17  138.59   17.50
  -4   1  17  130.62   16.23
  -4   1  16   55.79   11.32
  -4   1  16   52.00    9.87
  -4   1  15  107.01   14.80
  -4   1  15  113.52   14.38
  -4   1  14  139.62   16.31
  -4   1  14  150.09   15.77
  -4   1  13   11.34    4.71
  -4   1  13    9.32    4.68
  -4   1  13    8.14    3.77
  -4   1  12    0.30    1.55
  -4   1  12    0.19    1.59
  -4   1  12    1.94    1.78
  -4   1  11   19.50    5.32
  -4   1  11   17.94    5.10
  -4   1  11   17.98    5.96
  -4   1  10    1.53    1.62
  -4   1  10    1.42    0.81
  -4   1  10    1.58    1.02
  -4   1  10   -0.24    0.92
  -4   1   9  319.07   20.90
  -4   1   9  333.12   19.00
  -4   1   9  325.94   19.18
  -4   1   9  331.28   22.72
  -4   1   9  318.69   20.60
  -4   1   8   14.31    4.37
  -4   1   8   13.42    3.26
  -4   1   8   10.63    4.20
  -4   1   8   14.23    4.17
  -4   1   8   12.92    3.64
  -4   1   7   43.00    7.08
  -4   1   7   37.64    6.54
  -4   1   7   39.69    6.99
  -4   1   7   41.81    7.64
  -4   1   6  329.28   19.32
  -4   1   6  307.02   18.78
  -4   1   6  307.16   19.47
  -4   1   6  329.07   20.85
  -4   1   5    6.56    2.33
  -4   1   5    4.38    1.90
  -4   1   5    5.66    2.61
  -4   1   5    5.18    2.70
  -4   1   4  277.11   16.46
  -4   1   4  264.30   17.47
  -4   1   4  266.07   17.42
  -4   1   4  271.48   13.12
  -4   1   4  269.80   17.90
  -4   1   3  208.75   15.17
  -4   1   3  203.66   15.06
  -4   1   3  200.21   14.81
  -4   1   3  205.29   10.66
  -4   1   2    7.20    2.71
  -4   1   2    6.10    2.36
  -4   1   2    5.00    2.12
  -4   1   2    5.43    1.71
  -4   1   1  305.48   15.47
  -4   1   1  302.40   17.74
  -4   1   1  309.67   12.40
  -4   1   0  198.99   12.10
  -4   1   0  213.46   14.93
  -4   1  -1  107.53   10.65
  -4   1  -2    6.05    2.91
   4  -1   2    5.64    1.39
  -4   1  -3   18.87    4.80
   4  -1   3    3.58    1.49
  -4   1  -4  887.79   37.57
   4  -1   4  857.27   25.50
   4  -1   5  493.59   19.97
   4  -1   6  216.79   13.98
   4  -1   7   69.34    8.13
   4  -1   8  111.24   10.88
  -4   1  -9   53.88    3.02
   4  -1   9   77.58    9.30
  -4   1 -10  155.39    5.11
   4  -1  10  203.75   15.86
   4  -1  11    4.38    2.63
  -4   1 -11    2.37    0.65
  -4   1 -12   57.42    3.46
   4  -1  12   77.19   10.44
   4  -1  13   52.80    8.69
   4  -1  14   92.47   12.69
   4  -1  15    1.81    1.98
   4  -1  16   13.05    5.11
   4  -1  17    7.34    4.22
   4  -1  18   14.44    6.47
   4  -1  19    0.47    1.44
   4  -1  20    2.76    3.01
   4  -1  21    8.42    4.87
   4  -1  22    8.14    5.19
   4  -1  23    7.09    4.43
   4  -1  24   -0.65    1.44
   4  -1  25    1.21    2.30
  -4   0  24    3.90    1.23
  -4   0  24    4.27    3.40
  -4   0  23    5.02    3.75
  -4   0  23    2.31    2.97
  -4   0  22   11.03    3.52
  -4   0  22    4.09    2.29
  -4   0  21   11.83    2.85
  -4   0  21   17.03    6.20
  -4   0  20   32.97    8.93
  -4   0  20   23.01    7.28
  -4   0  19   17.33    7.28
  -4   0  19    3.71    2.36
  -4   0  18   18.24    6.81
  -4   0  18   20.51    7.74
  -4   0  17   18.64    6.94
  -4   0  17   21.93    7.81
  -4   0  16   26.84    7.99
  -4   0  16   25.58    7.43
  -4   0  15    3.89    3.50
  -4   0  15    6.69    3.84
  -4   0  14   11.64    5.43
  -4   0  14    6.59    2.84
  -4   0  13   60.43   10.28
  -4   0  13   63.26   10.49
  -4   0  12   11.08    4.76
  -4   0  12   12.18    4.33
  -4   0  12    9.73    3.31
  -4   0  11   94.46   12.02
  -4   0  11   81.87   11.39
  -4   0  11   86.40   11.58
  -4   0  11   98.40   13.35
  -4   0  10   94.33   11.64
  -4   0  10   90.01   11.52
  -4   0  10   84.14   10.44
  -4   0  10   98.68   12.72
  -4   0  10   86.58   11.35
  -4   0   9   -0.18    1.97
  -4   0   9    0.60    0.45
  -4   0   9    2.38    1.85
  -4   0   9    0.69    0.11
  -4   0   8  111.97   12.37
  -4   0   8  111.36   12.59
  -4   0   8  108.33   11.43
  -4   0   8  103.47   11.80
  -4   0   7   83.81   11.18
  -4   0   7   79.72    9.76
  -4   0   7   79.16    9.78
  -4   0   6   16.17    4.78
  -4   0   6   18.09    4.45
  -4   0   6   19.11    4.77
  -4   0   5  693.61   31.92
  -4   0   5  687.67   27.64
  -4   0   5  699.39   27.50
  -4   0   4   96.22   11.50
  -4   0   4   98.19    9.88
  -4   0   3   48.35    7.54
  -4   0   3   49.65    6.63
  -4   0   2  258.09   16.72
  -4   0   2  258.03   14.93
  -4   0   2  259.92    9.71
  -4   0   1    1.06    1.84
  -4   0   1    1.90    0.86
  -4   0   1    2.20    0.93
  -4   0   0   15.26    3.37
  -4   0   0   14.49    3.46
  -4   0  -1  725.44   23.98
  -4   0  -1  739.75   24.63
  -4   0  -2  223.86   13.88
  -4   0  -3 2991.82   54.61
   4   0   3 2981.31   51.06
  -4   0  -4   16.27    3.86
   4   0   4   16.47    3.63
   4   0   5  566.07   22.49
   4   0   6   27.01    5.15
   4   0   7  288.41   17.00
   4   0   8  850.41   30.34
   4   0   9  218.87   16.15
   4   0  10   79.31   10.05
   4   0  11  109.40   12.07
   4   0  12  105.29   12.36
   4   0  13   32.87    7.11
   4   0  14    0.25    0.55
   4   0  15   23.06    6.44
   4   0  16  190.75   19.18
   4   0  17   30.63    7.78
   4   0  18    3.07    3.57
   4   0  19    5.17    4.20
   4   0  20   57.05   11.71
   4   0  21    2.54    2.31
   4   0  22    9.97    5.14
   4   0  23    3.28    4.98
   4   0  24   18.09    6.90
   4   0  25    2.10    1.95
  -4  -1  24    9.39    4.45
  -4  -1  24   11.43    6.61
  -4  -1  23    1.39    3.90
  -4  -1  23    4.88    2.64
  -4  -1  22   -4.93    5.75
  -4  -1  22   -2.75    5.25
  -4  -1  21   12.48    7.37
  -4  -1  21    1.92    3.48
  -4  -1  20   22.06    8.55
  -4  -1  20   22.58    8.12
  -4  -1  19    5.20    5.37
  -4  -1  19    2.55    2.53
  -4  -1  18   59.67   12.15
  -4  -1  18   55.96   12.96
  -4  -1  17   26.80    8.29
  -4  -1  17   33.37    9.42
  -4  -1  16   86.06   13.63
  -4  -1  16   86.30   14.49
  -4  -1  15   49.89    9.88
  -4  -1  15   52.10   10.59
  -4  -1  14    2.88    1.82
  -4  -1  14    4.88    3.17
  -4  -1  13   87.09   12.51
  -4  -1  13   95.05   13.95
  -4  -1  13   89.03   13.49
  -4  -1  12  402.29   26.49
  -4  -1  12  401.61   28.35
  -4  -1  12  397.73   27.98
  -4  -1  11   14.23    4.69
  -4  -1  11   11.85    4.77
  -4  -1  11   12.20    3.98
  -4  -1  11   16.97    4.80
  -4  -1  10  495.57   30.43
  -4  -1  10  471.45   23.58
  -4  -1   9   -0.26    2.59
  -4  -1   9    1.47    1.38
  -4  -1   8  197.91   18.89
  -4  -1   8  205.10   15.45
  -4  -1   8  205.79   16.23
  -4  -1   7   81.82   11.92
  -4  -1   7   75.63    9.30
  -4  -1   7   94.87   10.45
  -4  -1   6    0.87    1.60
  -4  -1   6    1.10    1.09
  -4  -1   5  271.08   21.45
  -4  -1   5  260.83   15.58
  -4  -1   4  616.58   31.47
  -4  -1   4  581.07   22.24
  -4  -1   3   85.38   10.65
  -4  -1   3   85.99    8.13
  -4  -1   2 1279.99   30.18
  -4  -1   2 1262.73   40.51
  -4  -1   1  109.97   11.34
  -4  -1   1  112.02    8.48
  -4  -1   0  702.14   20.65
  -4  -1   0  703.47   27.08
  -4  -1  -1  919.13   29.34
  -4  -1  -1  906.61   23.56
  -4  -1  -2  101.90    9.76
  -4  -1  -2  110.22    8.36
  -4  -1  -3 1862.75   37.03
  -4  -1  -3 1871.00   41.26
   4   1   4  333.67    6.12
  -4  -1  -4  368.40   18.86
   4   1   4  351.76   18.67
   4   1   5  785.85   28.37
   4   1   6  113.91   10.88
   4   1   7  369.33   19.82
   4   1   8   43.50    7.05
   4   1   9  102.06   10.98
   4   1  10    8.11    3.10
   4   1  11   51.71    8.46
   4   1  12   96.42   11.83
   4   1  13    2.55    1.82
   4   1  14    5.54    3.26
   4   1  15   60.44   10.44
   4   1  16   20.92    6.18
   4   1  17  106.46   14.78
   4   1  18   10.55    5.33
   4   1  19    3.40    5.05
   4   1  20    9.16    4.62
   4   1  21    2.72    3.21
   4   1  22   15.01    6.12
   4   1  23   -1.36    2.68
   4   1  24    1.88    1.51
   4   1  25    2.16    1.50
   4   1  26    1.22    3.00
  -4  -2  24   -3.96    5.38
  -4  -2  24   -2.00    3.95
  -4  -2  23   63.62   12.86
  -4  -2  23   63.21   14.84
  -4  -2  22    3.48    2.88
  -4  -2  22   15.15    8.07
  -4  -2  21   11.72    7.95
  -4  -2  21   15.00    7.67
  -4  -2  20   13.34    8.34
  -4  -2  20    7.53    5.14
  -4  -2  19   10.59    6.26
  -4  -2  19   13.88    8.49
  -4  -2  18   58.92   11.94
  -4  -2  18   65.03   14.38
  -4  -2  17   53.88   10.88
  -4  -2  17   64.30   13.68
  -4  -2  16   -1.16    2.27
  -4  -2  16   -1.54    1.75
  -4  -2  15  117.09   15.82
  -4  -2  15  118.87   17.59
  -4  -2  14   16.71    7.31
  -4  -2  14   11.68    4.62
  -4  -2  14   15.98    5.10
  -4  -2  13   -0.71    2.98
  -4  -2  13    2.65    4.27
  -4  -2  13   -4.23    4.47
  -4  -2  12    1.05    1.04
  -4  -2  12    1.69    1.91
  -4  -2  12   -3.28    5.30
  -4  -2  11    0.40    1.29
  -4  -2  11    1.84    1.49
  -4  -2  10  287.82   17.90
  -4  -2  10  293.69   25.11
  -4  -2   9   39.51    8.94
  -4  -2   9   39.87    6.74
  -4  -2   8    0.82    1.48
  -4  -2   8    1.95    2.31
  -4  -2   7  160.24   17.60
  -4  -2   6   95.90   13.68
  -4  -2   5   99.36   13.94
  -4  -2   5   95.11    9.07
  -4  -2   4   96.07    8.44
  -4  -2   4   98.98   13.09
  -4  -2   3   -1.45    2.50
  -4  -2   3    1.24    0.96
  -4  -2   2  822.24   35.00
  -4  -2   2  841.40   21.71
  -4  -2   1   47.06    8.21
  -4  -2   1   45.91    4.74
  -4  -2   0   29.61    6.46
  -4  -2   0   24.20    3.30
  -4  -2  -1  283.33   17.88
  -4  -2  -1  286.59   10.68
  -4  -2  -2  296.95   17.92
  -4  -2  -2  311.22   11.30
  -4  -2  -3  376.99   19.84
  -4  -2  -3  388.66   13.64
  -4  -2  -4    4.13    2.32
  -4  -2  -4    5.32    1.73
   4   2   4    2.38    0.67
   4   2   4    3.88    0.79
   4   2   5  176.32    6.92
   4   2   5  185.44   14.46
   4   2   6   37.82    3.62
   4   2   6   36.17    2.73
   4   2   6   38.12    6.78
   4   2   7   45.79    7.38
   4   2   8  317.13   19.73
   4   2   9   69.81    9.59
   4   2  10    1.74    1.31
   4   2  11   82.50   10.60
   4   2  12   60.12    9.45
   4   2  13   28.16    6.69
   4   2  14   81.02   11.68
   4   2  15   15.24    5.26
   4   2  16    8.02    4.24
   4   2  17    3.45    3.25
   4   2  18   15.83    5.59
   4   2  19    6.28    3.49
   4   2  20    5.72    3.76
   4   2  21   40.58    9.57
   4   2  22    6.41    4.13
   4   2  23    6.25    4.62
   4   2  24    4.54    2.88
   4   2  25   23.07    8.79
   4   2  26   14.68    6.54
  -4  -3  23   -3.32    6.41
  -4  -3  23    0.86    4.01
  -4  -3  22   21.03    8.98
  -4  -3  22   24.01   11.44
  -4  -3  21    0.91    4.54
  -4  -3  21    4.29    6.57
  -4  -3  20   28.02    8.94
  -4  -3  20   28.36   11.63
  -4  -3  19   15.79    6.37
  -4  -3  19   23.98   10.42
  -4  -3  18    2.11    2.55
  -4  -3  18    0.17    2.93
  -4  -3  17    0.79    0.69
  -4  -3  17    4.55    4.49
  -4  -3  16   10.11    4.12
  -4  -3  16    4.80    1.62
  -4  -3  15    2.60    0.89
  -4  -3  15    3.27    0.91
  -4  -3  15    5.43    4.96
  -4  -3  14  143.14   17.85
  -4  -3  14  150.34   20.68
  -4  -3  14  144.10   20.14
  -4  -3  13   78.62   14.71
  -4  -3  13   81.54   14.38
  -4  -3  12    1.36    0.86
  -4  -3  12   -2.74    2.71
  -4  -3  11  231.16   24.17
  -4  -3  11  236.29   15.20
  -4  -3  10    0.33    2.51
  -4  -3  10    1.72    1.23
  -4  -3   9   17.29    5.61
  -4  -3   9   16.98    4.33
  -4  -3   8    0.39    2.25
  -4  -3   7   54.22   11.20
  -4  -3   6  420.36   30.29
  -4  -3   5  208.36   20.98
  -4  -3   4   19.17    5.45
  -4  -3   3  299.98   22.90
  -4  -3   2    9.44    3.81
  -4  -3   1   95.33   12.14
  -4  -3   0  122.41   13.57
  -4  -3   0  121.12    5.42
  -4  -3  -1  126.79   13.28
  -4  -3  -1  118.68    4.84
  -4  -3  -2 1444.70   43.12
  -4  -3  -2 1453.87   16.57
  -4  -3  -3 1312.24   39.84
  -4  -3  -3 1262.09   17.25
  -4  -3  -4  266.07   17.82
  -4  -3  -4  266.73    9.92
  -4  -3  -5   21.54    5.26
   4   3   5   21.15    2.92
   4   3   5   22.14    5.04
   4   3   6  622.73   17.91
  -4  -3  -6  634.03   27.56
   4   3   6  618.04   16.84
   4   3   6  637.71   29.01
   4   3   7   55.33    5.32
   4   3   7   60.93    4.77
   4   3   7   60.93    8.94
   4   3   8  380.11   15.05
   4   3   8  383.16   10.71
   4   3   8  379.81   22.60
   4   3   9  123.68    9.05
   4   3   9  135.10   13.53
   4   3  10   98.75   11.94
   4   3  11   45.72    8.24
   4   3  12   21.95    6.06
   4   3  13   30.98    6.99
   4   3  14   27.70    7.10
   4   3  15   -0.71    2.29
   4   3  16   12.35    4.54
   4   3  17   36.18    8.43
   4   3  18   48.75   10.03
   4   3  19   15.63    5.62
   4   3  20    0.24    3.49
   4   3  21   33.97    9.29
   4   3  22    5.38    4.70
   4   3  23   22.02    8.16
   4   3  24    3.56    2.62
   4   3  25    4.64    4.46
  -4  -4  23    1.18    5.05
  -4  -4  23   -3.36    6.73
  -4  -4  22    3.97    3.56
  -4  -4  22    6.47    7.67
  -4  -4  21    9.93    6.08
  -4  -4  21    9.48    7.18
  -4  -4  20    2.13    2.68
  -4  -4  20    7.25    6.17
  -4  -4  19   78.32   14.49
  -4  -4  19   84.61   18.59
  -4  -4  18   58.10   12.14
  -4  -4  18   55.21   14.39
  -4  -4  17   15.96    6.08
  -4  -4  17   20.42    7.24
  -4  -4  16   54.65   11.19
  -4  -4  16   56.80   12.96
  -4  -4  15    1.13    1.64
  -4  -4  15    4.20    3.07
  -4  -4  14    4.24    4.72
  -4  -4  14   -4.29    6.87
  -4  -4  13  141.43   20.52
  -4  -4  12    1.18    2.89
  -4  -4  11  368.15   18.23
  -4  -4  11  381.20   32.31
  -4  -4  10  331.35   29.76
  -4  -4  10  311.59   17.91
  -4  -4   9  238.99   24.53
  -4  -4   8   10.24    4.92
  -4  -4   7   86.77   13.98
  -4  -4   6    1.88    2.91
  -4  -4   5  509.06   34.20
  -4  -4   4    6.40    3.16
  -4  -4   3  590.39   34.06
  -4  -4   2  462.03   29.16
  -4  -4   1  515.36   30.12
  -4  -4   0  168.16   17.03
  -4  -4  -1  860.66   37.08
  -4  -4  -2    9.35    4.39
  -4  -4  -3  757.66   33.13
  -4  -4  -4  387.01   23.18
  -4  -4  -5  251.72   18.33
  -4  -4  -6  136.77   13.28
   4   4   6  130.44   10.47
   4   4   6  131.84    9.27
  -4  -4  -7   18.74    5.23
   4   4   7   18.60    3.64
   4   4   7   18.63    3.56
   4   4   7   18.37    5.05
  -4  -4  -8  267.63   18.96
   4   4   8  266.46   13.60
   4   4   8  272.12   12.63
   4   4   8  271.29   20.19
  -4  -4  -9    4.30    3.24
   4   4   9    2.40    1.09
   4   4   9    2.86    1.47
   4   4   9    3.34    2.04
   4   4  10    1.84    1.02
   4   4  10    3.38    2.60
   4   4  11   11.49    3.22
   4   4  11   10.15    4.22
   4   4  12   18.94    6.01
   4   4  12   19.55    4.36
   4   4  13   10.28    4.39
   4   4  13    6.31    2.54
   4   4  14   19.14    6.31
   4   4  14   12.75    3.58
   4   4  15    3.97    3.35
   4   4  15    2.65    1.79
   4   4  16   78.00   12.57
   4   4  17   31.18    8.32
   4   4  18    0.39    1.01
   4   4  19    0.56    1.77
   4   4  20    1.33    1.54
   4   4  21    4.36    3.50
   4   4  22    5.56    4.18
   4   4  23    1.88    1.78
   4   4  23    4.88    4.35
   4   4  24   -2.57    3.96
   4   4  25   -1.21    0.74
   4   4  25   -1.91    2.63
  -4  -5  22    2.24    5.84
  -4  -5  22    3.42    3.38
  -4  -5  21   16.01    8.87
  -4  -5  21   11.17    6.10
  -4  -5  20    7.81    7.26
  -4  -5  20   13.58    6.46
  -4  -5  19    0.32    2.70
  -4  -5  19    1.28    3.27
  -4  -5  18   39.81   10.39
  -4  -5  18   37.87   12.09
  -4  -5  17   -0.42    3.47
  -4  -5  17   -0.37    1.39
  -4  -5  16  108.10   19.31
  -4  -5  15   25.58    8.99
  -4  -5  15   21.76    6.61
  -4  -5  14   -3.33    5.92
  -4  -5  14    4.74    5.40
  -4  -5  13   11.57    6.56
  -4  -5  12   64.12   13.97
  -4  -5  11   69.27   14.25
  -4  -5  10   69.93   14.27
  -4  -5   9   -1.89    3.56
  -4  -5   8  266.53   26.70
  -4  -5   7   10.14    5.78
  -4  -5   6    3.49    3.98
  -4  -5   5  213.62   22.54
  -4  -5   4  184.49   20.27
  -4  -5   3  114.31   15.73
  -4  -5   2  100.95   14.34
  -4  -5   1    3.18    1.36
  -4  -5   0  136.04   15.87
  -4  -5  -1   75.33   12.02
  -4  -5  -2  133.33   15.18
  -4  -5  -3   90.38   12.28
  -4  -5  -4   -0.92    0.56
  -4  -5  -5    3.56    1.73
  -4  -5  -6    5.36    2.07
   4   5   6    2.31    1.83
   4   5   6    2.77    0.62
  -4  -5  -7  304.32   21.24
   4   5   7  315.55   17.89
   4   5   7  314.69   16.66
  -4  -5  -8   26.10    6.31
   4   5   8   26.40    4.77
   4   5   8   29.58    5.19
   4   5   8   26.16    6.60
  -4  -5  -9  145.83   14.63
   4   5   9  148.03   11.66
   4   5   9  148.67   11.02
   4   5   9  143.02   15.58
  -4  -5 -10   43.72    8.13
   4   5  10   47.04    6.73
   4   5  10   41.85    5.73
   4   5  10   45.01    8.70
  -4  -5 -11   52.48    9.08
   4   5  11   40.66    6.45
   4   5  11   41.98    8.49
  -4  -5 -12  397.49   24.48
   4   5  12  387.23   20.48
   4   5  12  379.30   26.01
   4   5  13    1.92    2.04
   4   5  13    2.96    2.99
   4   5  14    1.80    0.81
   4   5  14    2.33    3.70
   4   5  15    0.53    0.42
   4   5  15    1.88    2.13
   4   5  16   80.31   10.67
   4   5  16   84.51   13.17
   4   5  17   10.00    5.22
   4   5  17    6.25    2.87
   4   5  18    3.46    3.95
   4   5  18   -0.40    1.10
   4   5  19   11.18    5.31
   4   5  19   10.56    3.91
   4   5  20   35.80    9.61
   4   5  20   28.29    6.92
   4   5  21   18.36    7.43
   4   5  21   13.45    4.74
   4   5  22    9.31    5.75
   4   5  22    4.63    2.42
   4   5  22    7.38    3.81
   4   5  23    5.21    4.97
   4   5  23    0.76    2.47
   4   5  23    0.80    0.84
   4   5  24   29.12    9.33
   4   5  24   22.14    6.37
   4   5  25    6.52    5.32
   4   5  25   -0.13    2.64
  -4  -6  21    4.29    3.40
  -4  -6  21   -0.23    4.94
  -4  -6  20   31.62    9.33
  -4  -6  20   39.32   13.13
  -4  -6  19    0.84    3.77
  -4  -6  19    4.57    2.74
  -4  -6  18   -0.68    2.33
  -4  -6  18    3.45    2.77
  -4  -6  17   -0.81    3.33
  -4  -6  17   -3.99    4.91
  -4  -6  16   -3.30    2.30
  -4  -6  16   -3.57    4.26
  -4  -6  15    3.74    3.86
  -4  -6  15    0.21    3.92
  -4  -6  14    7.60    2.25
  -4  -6  14   15.66    7.78
  -4  -6  13    2.25    4.73
  -4  -6  12  156.67   22.60
  -4  -6  11   50.63   12.49
  -4  -6  10   37.75   10.04
  -4  -6   9   -2.25    4.15
  -4  -6   8   10.80    7.09
  -4  -6   7   24.36    8.39
  -4  -6   6   87.82   15.56
  -4  -6   5   25.36    7.82
  -4  -6   4   62.20   12.56
  -4  -6   3   82.63   13.81
  -4  -6   2    1.36    2.00
   4   6  -2    0.56    0.42
  -4  -6   1    3.60    3.16
  -4  -6   0   56.40   10.68
  -4  -6  -1    8.03    4.20
  -4  -6  -2  274.74   23.50
  -4  -6  -3  103.03   14.41
  -4  -6  -4  347.20   25.56
  -4  -6  -5  207.26   19.48
  -4  -6  -6   40.37    8.26
   4   6   6   38.56    7.83
  -4  -6  -7  550.64   30.26
   4   6   7  565.69   28.23
   4   6   7  578.91   25.58
   4   6   8    5.52    3.15
  -4  -6  -8    2.36    1.61
   4   6   8    1.46    1.79
  -4  -6  -9  285.82   21.66
   4   6   9  292.65   18.03
   4   6   9  291.35   18.24
  -4  -6 -10   55.13    9.16
   4   6  10   57.33    7.95
   4   6  10   56.25    7.74
   4   6  10   58.61   10.27
  -4  -6 -11   92.00   12.23
   4   6  11   84.51    9.82
   4   6  11   91.57    9.84
   4   6  11   89.47   12.76
  -4  -6 -12   11.02    4.50
   4   6  12    6.92    2.65
   4   6  12    8.68    3.50
  -4  -6 -13   84.70   11.78
   4   6  13   81.72   10.10
   4   6  13   81.01   12.42
  -4  -6 -14   30.92    7.58
   4   6  14   33.08    6.75
   4   6  14   31.23    8.23
  -4  -6 -15   26.88    7.15
   4   6  15   29.89    6.63
   4   6  15   30.16    7.87
  -4  -6 -16   26.30    7.28
   4   6  16   21.32    5.53
   4   6  16   20.55    6.57
   4   6  17   32.18    7.03
  -4  -6 -17   46.25    9.65
   4   6  17   37.99    9.25
  -4  -6 -18   19.75    7.06
   4   6  18   17.69    5.59
   4   6  18   18.78    6.83
  -4  -6 -19   78.68   13.16
   4   6  19   64.55   10.52
   4   6  19   69.66   13.10
   4   6  20    1.84    2.07
   4   6  20    4.66    3.27
   4   6  21   23.94    6.64
   4   6  21   27.47    8.45
   4   6  22   14.86    5.76
   4   6  22   17.90    7.13
   4   6  22    4.44    3.81
   4   6  23    4.04    1.84
   4   6  23   12.14    5.24
   4   6  23   12.15    6.73
   4   6  24    2.89    3.07
   4   6  24    2.64    2.75
   4   6  24    2.95    3.29
  -4  -7  20    7.07    6.16
  -4  -7  19   72.23   14.55
  -4  -7  19   67.48   17.61
  -4  -7  18   -0.18    2.10
  -4  -7  18    2.21    3.60
  -4  -7  17   50.99   13.81
  -4  -7  16    9.65    3.45
  -4  -7  16   19.22    9.28
  -4  -7  15    3.06    5.31
  -4  -7  15    3.24    2.17
  -4  -7  14   32.09   10.99
  -4  -7  14   26.46    9.42
  -4  -7  13   40.33   12.32
  -4  -7  12   12.82    7.27
  -4  -7  11  167.32   24.02
  -4  -7  10   39.50   11.69
  -4  -7   9  145.77   21.75
  -4  -7   8    8.37    2.73
  -4  -7   7    5.07    4.55
  -4  -7   6  152.86   20.65
  -4  -7   5  135.05   19.17
  -4  -7   4   75.97   14.40
  -4  -7   3  146.49   19.47
   4   7  -3  146.42    8.94
  -4  -7   2   15.74    5.97
  -4  -7   1   92.74   15.14
  -4  -7   0  151.83   18.57
  -4  -7  -1   -0.24    2.18
  -4  -7  -2  406.24   30.03
  -4  -7  -3   21.28    6.66
  -4  -7  -4  153.83   18.03
  -4  -7  -5   81.34   13.04
   4   7   5   75.46   13.71
   4   7   6   45.59    9.47
  -4  -7  -6   51.79   10.53
  -4  -7  -7   77.64   12.27
   4   7   7   81.83   12.71
   4   7   8    1.73    3.12
  -4  -7  -8    1.50    1.56
  -4  -7  -9  152.57   16.72
   4   7   9  160.59   14.70
   4   7   9  165.10   15.83
   4   7  10    1.94    0.79
  -4  -7 -10   -3.15    2.52
   4   7  10   -1.41    2.26
  -4  -7 -11    4.68    1.67
   4   7  11   10.04    3.73
   4   7  11    8.66    3.20
  -4  -7 -12   16.42    5.08
   4   7  12   19.20    5.36
   4   7  12   15.12    4.52
   4   7  12   16.97    4.96
  -4  -7 -13   22.85    6.36
   4   7  13   22.19    5.57
   4   7  13   18.98    5.95
  -4  -7 -14    8.51    4.08
   4   7  14    6.65    3.28
   4   7  14    6.81    3.00
  -4  -7 -15   11.51    4.75
   4   7  15   10.98    4.33
   4   7  15   11.28    5.90
  -4  -7 -16   12.58    5.23
   4   7  16   10.01    4.59
   4   7  16    6.18    3.36
  -4  -7 -17    9.27    5.05
   4   7  17    8.33    4.26
   4   7  17    8.17    4.21
  -4  -7 -18   19.80    7.10
   4   7  18   13.71    4.98
   4   7  18   14.39    6.63
  -4  -7 -19   12.81    6.28
   4   7  19    5.41    3.75
   4   7  19    6.21    3.45
  -4  -7 -20    2.25    3.26
   4   7  20    1.58    2.45
   4   7  20    0.79    2.49
  -4  -7 -21   11.15    5.85
   4   7  21    5.39    3.48
   4   7  21    1.40    1.03
   4   7  21    0.89    3.80
   4   7  22   -1.60    6.64
  -4  -7 -22    4.88    4.43
   4   7  22    1.33    1.76
   4   7  22    2.43    1.70
   4   7  23   -3.52    3.83
  -4  -7 -23    1.19    2.90
   4   7  23    1.80    2.80
   4   7  23    1.48    0.76
  -4  -8  19   15.57    7.54
  -4  -8  18   36.63   10.67
  -4  -8  18   27.92   11.92
  -4  -8  17   33.16   11.26
  -4  -8  16   26.77   10.05
  -4  -8  15    3.90    4.64
  -4  -8  15   -1.29    3.16
  -4  -8  14   14.76    6.00
  -4  -8  14   14.85    6.55
  -4  -8  13   14.86    8.17
  -4  -8  12    9.97    5.92
  -4  -8  11   35.69   11.13
  -4  -8  10   92.67   17.86
  -4  -8   9   46.12   12.94
  -4  -8   8   44.01   11.80
  -4  -8   7    3.95    2.37
  -4  -8   6   26.13    8.94
  -4  -8   5   47.21   11.84
  -4  -8   4   14.55    6.87
  -4  -8   3  135.56   19.68
  -4  -8   2   79.92   14.95
  -4  -8   1    4.03    2.61
  -4  -8   0   -1.59    4.27
  -4  -8  -1   -2.21    4.41
  -4  -8  -2   -1.37    2.26
  -4  -8  -3    3.23    1.61
  -4  -8  -4   18.07    6.33
  -4  -8  -5    2.67    3.33
   4   8   5   -0.80    8.32
  -4  -8  -6  114.74   15.90
   4   8   6  133.54   19.86
  -4  -8  -7   90.09   14.39
   4   8   7   96.70   15.58
  -4  -8  -8   91.65   14.14
   4   8   8  103.13   15.05
   4   8   9   -0.49    1.36
  -4  -8  -9    1.62    3.34
  -4  -8 -10  177.08   19.10
   4   8  10  174.73   16.55
   4   8  10  185.41   18.14
   4   8  11   10.32    4.35
  -4  -8 -11    4.50    2.83
   4   8  11    7.17    2.10
  -4  -8 -12   36.35    8.40
   4   8  12   39.25    7.90
   4   8  12   48.62    9.07
  -4  -8 -13   26.16    7.04
   4   8  13   33.01    7.49
   4   8  13   26.41    6.60
  -4  -8 -14   18.35    5.64
   4   8  14   21.00    5.24
  -4  -8 -15   10.47    4.14
   4   8  15    9.52    4.04
   4   8  15    9.78    4.13
  -4  -8 -16    1.63    1.18
   4   8  16   -2.14    3.33
   4   8  16    1.53    2.32
  -4  -8 -17    1.45    0.80
   4   8  17    0.11    0.47
   4   8  17   -2.34    4.45
  -4  -8 -18    7.08    4.14
   4   8  18    4.81    2.95
   4   8  18    2.86    2.48
  -4  -8 -19    0.68    0.48
   4   8  19    3.83    3.51
   4   8  19    1.63    2.18
  -4  -8 -20   26.20    7.97
   4   8  20   26.05    7.36
   4   8  20   22.89    7.75
   4   8  20   13.13    4.77
  -4  -8 -21    1.72    2.06
   4   8  21    1.93    2.96
   4   8  21   -2.12    3.93
   4   8  22   -3.47    8.57
  -4  -8 -22    5.03    3.91
   4   8  22    9.37    4.43
   4   8  22    4.53    2.95
  -4  -9  17    4.30    5.01
  -4  -9  16   23.83    9.27
  -4  -9  15   18.60    8.91
  -4  -9  15   22.69   10.35
  -4  -9  14    1.88    2.81
  -4  -9  14   -2.61    4.95
  -4  -9  13   26.96   10.66
  -4  -9  12    4.03    4.93
  -4  -9  11   -1.09    2.66
  -4  -9  10    3.21    1.53
  -4  -9   9    6.58    4.63
  -4  -9   8   19.49    8.33
  -4  -9   7   52.68   13.03
  -4  -9   6    3.51    2.17
  -4  -9   5   55.91   13.07
  -4  -9   4    3.14    3.27
  -4  -9   3   21.22    8.40
  -4  -9   2   -1.75    3.39
  -4  -9   1   13.98    6.83
  -4  -9   0   24.84    8.58
  -4  -9  -1  188.47   22.35
  -4  -9  -2   20.12    7.05
  -4  -9  -3  143.48   19.29
   4   9   4   47.23   10.26
  -4  -9  -4   67.23   12.61
  -4  -9  -5  236.01   23.96
   4   9   5  245.60   30.93
  -4  -9  -6   49.04   10.90
   4   9   6   57.71   14.82
  -4  -9  -7  141.00   18.25
   4   9   7  146.19   21.75
  -4  -9  -8  179.32   20.35
   4   9   8  196.15   23.56
  -4  -9  -9   41.88   10.19
   4   9   9   41.30    9.68
  -4  -9 -10   85.28   14.16
   4   9  10   83.18   13.56
   4   9  11   -0.09    1.52
  -4  -9 -11    2.95    3.34
  -4  -9 -12   71.17   12.92
   4   9  12   66.57   10.69
   4   9  12   75.19   12.40
   4   9  13    7.92    4.64
  -4  -9 -13    6.10    4.38
   4   9  13    0.60    3.08
  -4  -9 -14   11.39    5.88
   4   9  14    5.11    0.64
  -4  -9 -15    9.69    4.79
   4   9  15    7.76    3.81
  -4  -9 -16    4.17    0.83
   4   9  16    7.00    4.01
  -4  -9 -17   28.00    7.71
   4   9  17   28.94    7.36
  -4  -9 -18   11.73    5.65
   4   9  18    3.83    7.96
   4   9  18   13.94    5.20
  -4  -9 -19   -0.35    2.28
   4   9  19    1.36    1.48
   4   9  20    4.91    8.82
  -4  -9 -20   18.46    6.14
   4   9  20   13.98    5.33
   4   9  20   19.39    6.37
   4   9  21   -2.89    6.34
   4   9  21    6.88    3.51
   4   9  21    8.25    4.78
  -4 -10  15    2.47    4.01
  -4 -10  14    3.84    4.36
  -4 -10  14    3.68    5.27
  -4 -10  13    2.86    2.08
  -4 -10  12   43.89   12.56
  -4 -10  11   14.21    7.88
  -4 -10  10   35.42   11.17
  -4 -10   9    3.79    4.43
  -4 -10   8    2.34    3.37
  -4 -10   7    4.13    3.70
  -4 -10   6   19.69    7.97
  -4 -10   5   30.73   10.07
  -4 -10   4  101.40   18.23
  -4 -10   3    0.62    3.41
  -4 -10   2   11.26    5.84
  -4 -10   1   26.38    8.63
  -4 -10   0   52.60   12.11
  -4 -10  -1   95.55   16.63
  -4 -10  -2   26.09    8.28
  -4 -10  -3   75.97   14.62
   4  10   3   69.60   16.49
  -4 -10  -4   26.61    7.94
   4  10   4   14.24    3.63
  -4 -10  -5   93.44   15.71
   4  10   5   84.15   18.90
  -4 -10  -6   13.10    5.45
   4  10   6   16.04    6.99
   4  10   7   38.79   13.32
  -4 -10  -7   31.86    8.48
   4  10   8    3.95    4.59
  -4 -10  -8    8.09    3.94
   4  10   9   34.53    9.37
  -4 -10  -9   29.19    8.12
   4  10  10   16.54    6.14
  -4 -10 -10   17.81    6.71
  -4 -10 -11    1.26    1.49
   4  10  11   -1.28    2.34
  -4 -10 -12   23.50    7.90
   4  10  12   25.95    8.38
  -4 -10 -13    2.02    3.20
   4  10  13    5.58    5.03
   4  10  14    6.41    5.06
  -4 -10 -14    3.02    2.88
  -4 -10 -15   12.59    5.89
   4  10  15    3.43    2.94
  -4 -10 -16   10.35    5.45
   4  10  16    4.05    6.61
   4  10  16    3.14    1.27
  -4 -10 -17   16.59    6.75
   4  10  17   13.53    4.97
   4  10  17    3.46    9.39
   4  10  18  -10.13   12.72
  -4 -10 -18    2.17    2.46
   4  10  18   -0.83    3.25
   4  10  19    5.30    4.33
   4  10  19   18.12    5.77
   4  10  20   -5.79    8.77
   4  10  20   -3.13    4.24
  -4 -11  13    0.14    1.51
  -4 -11  13    1.83    4.76
  -4 -11  12   -2.79    3.69
  -4 -11  11   21.24   10.24
  -4 -11  10    1.09    3.88
  -4 -11   9   46.20   13.08
  -4 -11   8   11.83    8.24
  -4 -11   7   -0.32    2.85
  -4 -11   6    2.71    0.92
  -4 -11   5   16.88    6.71
   4  11  -5   16.82    5.73
  -4 -11   4   -2.65    3.84
   4  11  -4   -2.02    1.62
  -4 -11   3    6.72    5.98
  -4 -11   2   16.04    8.40
  -4 -11   1   18.70    7.89
  -4 -11   0   21.00    8.14
  -4 -11  -1    4.73    4.96
   4  11   1  -10.58   13.65
  -4 -11  -2    1.25    1.88
   4  11   2   -9.12    9.86
  -4 -11  -3    5.60    4.26
   4  11   3   10.07    7.74
  -4 -11  -4   -1.41    3.45
   4  11   4    0.75    4.55
  -4 -11  -5    2.57    2.13
   4  11   5    1.39    2.95
   4  11   6   37.92   13.40
  -4 -11  -6   23.69    7.29
   4  11   7    6.26    7.24
  -4 -11  -7   -1.91    3.59
   4  11   8   20.14    5.45
  -4 -11  -8   24.43    8.11
   4  11   9   37.82   11.37
  -4 -11  -9   33.97    9.32
   4  11  10    0.32    3.24
  -4 -11 -10   -0.03    1.12
   4  11  11   23.79    8.63
  -4 -11 -11   24.41    7.62
   4  11  12    3.96    4.43
  -4 -11 -12    0.65    1.68
  -4 -11 -13   13.38    5.75
   4  11  13   22.10    9.42
   4  11  13   11.52    2.44
  -4 -11 -14   23.77    7.69
   4  11  14   32.50   10.13
   4  11  14   11.79    4.27
   4  11  15  -11.06   10.99
  -4 -11 -15    3.89    3.03
   4  11  16   -1.76    5.93
   4  11  17   -4.73    7.56
   4  11  18   -1.85    5.70
  -4 -12  10   12.15    7.87
  -4 -12   9    4.32    4.12
  -4 -12   8   22.01    9.65
  -4 -12   7    3.37    3.66
  -4 -12   6   17.28    7.02
  -4 -12   5   30.25   10.10
   4  12  -4    6.52    4.11
  -4 -12   4    5.13    4.80
   4  12  -3    1.64    1.78
  -4 -12   3    3.93    5.28
   4  12  -2   35.98    9.74
  -4 -12   2   36.84   11.55
  -4 -12   1   23.28    8.77
   4  12  -1   17.04    6.94
  -4 -12   0   13.10    6.36
   4  12   0   18.78    7.09
  -4 -12  -1   19.92    7.89
   4  12   1   22.89    8.56
  -4 -12  -2   44.10   12.00
   4  12   2   46.12   11.96
   4  12   2   33.26    9.26
  -4 -12  -3   21.94    7.94
   4  12   3   24.18    9.49
   4  12   3   29.55   12.10
  -4 -12  -4   77.51   15.49
   4  12   4   66.07   18.67
   4  12   4   88.61   18.07
   4  12   5    4.19    0.15
  -4 -12  -5    1.50    3.63
   4  12   5    2.83    3.32
   4  12   6   64.21   17.46
  -4 -12  -6   66.08   14.27
   4  12   6   75.40   17.05
   4  12   7   -8.68   10.85
   4  12   7   -2.62    3.58
   4  12   8   59.35   15.08
  -4 -12  -8   59.69   12.77
   4  12   8   79.58   18.79
   4  12   9   -3.62    6.64
  -4 -12  -9    4.74    3.85
   4  12   9    2.39    2.66
  -4 -12 -10   22.08    7.74
   4  12  10   20.06    8.39
   4  12  10   20.85   10.21
   4  12  11    9.66    6.86
   4  12  11   10.57    7.20
  -4 -12 -11    7.71    3.40
   4  12  12   -1.63    5.19
  -4 -12 -12    0.92    2.95
   4  12  12    8.29    7.54
   4  12  13   -4.04    9.44
   4  12  13   13.03    8.55
   4  12  14    7.27    7.23
   4  12  14   12.98    8.00
   4  12  15   -6.06    8.11
  -4 -13   7   20.19    9.43
  -4 -13   6   -1.22    1.31
  -4 -13   5   27.10   10.28
  -4 -13   4   -5.20    4.75
  -4 -13   3   30.89    9.89
   4  13  -3   38.45   12.74
   4  13  -2    7.31    4.06
  -4 -13   2    1.78    1.33
   4  13  -1   25.43    8.35
  -4 -13   1   26.33    8.93
   4  13  -1    8.05    4.54
   4  13   0    9.30    5.60
  -4 -13   0    9.24    4.36
   4  13   1   37.94   11.24
  -4 -13  -1   36.93   11.05
   4  13   2    1.74    2.89
  -4 -13  -2    2.30    3.53
   4  13   2   -0.34    6.33
   4  13   3   35.00   10.74
  -4 -13  -3   39.93   11.57
   4  13   3   42.23   14.44
   4  13   4    4.78    5.70
   4  13   4    6.70    5.24
  -4 -13  -4   10.07    5.45
   4  13   5   33.50   12.08
   4  13   5   28.05    9.69
  -4 -13  -5   33.24   10.59
   4  13   6    0.91    2.89
   4  13   6   -2.21    7.41
  -4 -13  -6    7.68    4.44
   4  13   7    3.12    3.09
  -4 -13  -7   -1.27    2.71
   4  13   8    7.58    5.94
   4  13   8   -5.78    8.38
  -4 -13  -8    3.61    2.24
   4  13   9    3.78    4.18
   4  13   9   -0.59    5.09
   4  13  10   -0.98    3.73
   4  13  10   -2.56    2.13
   4  13  11   -3.83    6.56
   4  13  11   -0.53    4.24
  -5  12   4   -1.16    6.37
  -5  12   3    4.35    2.00
  -5  12   2   17.41   11.96
  -5  12   1    6.44    5.72
  -5  12   1   24.17   14.22
  -5  12   0   11.12    6.99
  -5  12   0   12.67   11.42
  -5  12  -1    7.71    6.38
  -5  12  -1    9.15    8.42
  -5  12  -2    0.00    1.83
  -5  12  -2    9.18    7.97
  -5  11  10   12.28   10.19
  -5  11   9    3.34    5.11
  -5  11   8    2.97    6.07
  -5  11   7   -3.06    6.59
  -5  11   6   -0.08    6.42
  -5  11   5    1.51    6.14
  -5  11   4  -10.62   12.07
  -5  11   3   -6.27    8.82
  -5  11   2   30.92   15.79
  -5  11   1   39.05   11.68
  -5  11   1   35.16   15.46
  -5  11   0   25.01    9.20
  -5  11   0   27.76   14.20
  -5  11  -1   12.08    6.88
  -5  11  -1   10.78    8.48
  -5  11  -2    2.13    3.46
  -5  11  -2   -0.82    3.11
  -5  11  -3   -1.35    6.36
  -5  11  -3    1.85    2.30
  -5  11  -4   32.24    9.73
  -5  11  -4   13.28    4.42
  -5  11  -5    3.28    4.52
  -5  11  -6    9.69    6.56
  -5  11  -7   22.82    8.61
  -5  11  -8    4.85    4.08
  -5  11  -8  -15.53   12.39
  -5  11  -9    1.78    2.03
  -5  10  13   -2.18    7.85
  -5  10  12   38.85   15.85
  -5  10  11   15.51   11.90
  -5  10  10    3.61    7.61
  -5  10   9    1.30    3.55
  -5  10   8   30.49   13.02
  -5  10   7   21.65    9.26
  -5  10   6   54.84   16.11
  -5  10   5   18.25    4.37
  -5  10   4   10.57    6.16
  -5  10   3   40.51   17.07
  -5  10   2   26.21   13.85
  -5  10   1   43.57   16.82
  -5  10   1   43.90   11.62
  -5  10   0    6.27    8.01
  -5  10   0    0.65    1.46
  -5  10  -1   32.65   10.22
  -5  10  -1   31.72   12.44
  -5  10  -2    2.83    2.83
  -5  10  -2   -1.32    1.45
  -5  10  -3    2.72    3.28
  -5  10  -3   -7.29    6.82
  -5  10  -4    6.70    4.96
  -5  10  -4   -0.98    6.83
  -5  10  -5   32.94    9.60
  -5  10  -5   19.25    5.66
  -5  10  -6    3.07    3.44
  -5  10  -7   43.12   10.48
  -5  10  -7   17.72    7.91
  -5  10  -8    3.18    3.06
  -5  10  -9   44.26   10.77
  -5  10  -9   11.28    6.63
  -5  10 -10    2.61    3.25
  -5  10 -11   -0.29    1.67
  -5  10 -11   -9.62    8.64
  -5  10 -12    1.45    3.24
  -5   9  16    4.18    4.28
  -5   9  16   -0.27    2.69
  -5   9  15   -1.15    4.13
  -5   9  15   -0.55    1.44
  -5   9  14   14.57    6.97
  -5   9  14    9.80    3.33
  -5   9  13   30.74   13.44
  -5   9  13   17.86    6.66
  -5   9  12   19.40   11.92
  -5   9  12    7.09    0.33
  -5   9  11   63.55   18.45
  -5   9  10   25.73   13.42
  -5   9   9    4.42    3.74
  -5   9   8    8.46    4.89
  -5   9   7    4.42    5.21
  -5   9   6   87.10   20.20
  -5   9   5    2.18    7.17
  -5   9   4    7.04    3.15
  -5   9   3   17.02   12.57
  -5   9   2   20.26   12.99
  -5   9   1    9.16    5.62
  -5   9   1   11.49    9.69
  -5   9   0   35.79   14.39
  -5   9   0   35.33    9.50
  -5   9  -1    5.63    4.02
  -5   9  -1   -3.89    7.81
  -5   9  -2   65.80   17.32
  -5   9  -2   74.68   13.33
  -5   9  -3    4.00    3.66
  -5   9  -3   -9.23    9.13
  -5   9  -4   -6.11    8.59
  -5   9  -4    0.45    1.53
  -5   9  -5   26.08    7.64
  -5   9  -5   16.56    5.23
  -5   9  -6    2.22    2.81
  -5   9  -6   -7.34    9.87
  -5   9  -7   33.66    8.71
  -5   9  -7   15.46    3.78
  -5   9  -8    2.75    1.73
  -5   9  -8  -22.69   10.32
  -5   9  -9    4.63    3.05
  -5   9  -9  -14.28    8.08
  -5   9 -10    0.39    1.85
  -5   9 -10   -5.95    8.20
  -5   9 -11    2.44    0.95
  -5   9 -11   -4.68    4.56
  -5   9 -12    7.01    3.77
  -5   9 -12    5.84    3.69
  -5   9 -13    9.74    7.37
  -5   9 -14   11.87    9.25
  -5   9 -15    1.05    4.72
  -5   8  18    7.74    8.02
  -5   8  18    2.46    3.02
  -5   8  17    5.46    6.45
  -5   8  17    3.32    1.86
  -5   8  16   14.85    8.29
  -5   8  16   13.03    5.36
  -5   8  15    0.45    2.75
  -5   8  15    0.96    3.47
  -5   8  14    0.23    2.39
  -5   8  14    0.75    0.24
  -5   8  13   -0.55    2.07
  -5   8  13    1.45    0.55
  -5   8  12   13.10    9.16
  -5   8  12    6.99    4.92
  -5   8  11   25.04   12.24
  -5   8  11   16.01    4.86
  -5   8  10   10.49    6.52
  -5   8  10    3.63    4.59
  -5   8   9    3.59    6.41
  -5   8   8    3.93    3.35
  -5   8   7   99.79   20.18
  -5   8   6   -0.12    6.91
  -5   8   5   24.59    8.25
  -5   8   4   24.42   13.57
  -5   8   3    6.31   10.02
  -5   8   2  222.92   33.68
  -5   8   1    7.31    4.78
  -5   8   1    8.77    7.30
  -5   8   0   93.18   21.64
  -5   8   0   78.33   12.92
  -5   8  -1    7.42    3.83
  -5   8  -1    1.55    7.25
  -5   8  -2   36.40   11.69
  -5   8  -2   32.25    8.44
  -5   8  -3   16.55    6.03
  -5   8  -3    6.38    8.15
  -5   8  -4    1.99    2.28
  -5   8  -4  -14.30   13.53
  -5   8  -5    2.81    3.00
  -5   8  -5    1.01    6.54
  -5   8  -6   99.94   21.25
  -5   8  -6  100.15   14.05
  -5   8  -7   32.01    8.01
  -5   8  -7   31.31   10.37
  -5   8  -8   24.86    6.95
  -5   8  -8   21.19    8.89
  -5   8  -9    2.57    2.95
  -5   8  -9   -1.09    4.98
  -5   8 -10   12.54    5.35
  -5   8 -10   10.06    6.98
  -5   8 -11    9.44    4.23
  -5   8 -11   11.34    7.22
  -5   8 -12   58.14   17.04
  -5   8 -12   49.07    9.71
  -5   8 -13   13.01   10.04
  -5   8 -14   66.30   18.32
  -5   8 -15   14.98    9.90
  -5   8 -16   10.07    9.06
  -5   8 -17   23.06   10.94
  -5   7  19    7.64    8.78
  -5   7  19   17.36    8.11
  -5   7  19    3.38    3.23
  -5   7  18    9.26    8.68
  -5   7  18   26.26    9.10
  -5   7  18   13.08    6.50
  -5   7  17   12.15    9.07
  -5   7  17   11.82    6.65
  -5   7  17    5.75    4.25
  -5   7  16    1.43    2.94
  -5   7  16    5.57    5.20
  -5   7  16    2.33    3.93
  -5   7  15   10.37    5.73
  -5   7  15   27.34    8.40
  -5   7  15   12.70    6.40
  -5   7  14   13.48    5.29
  -5   7  14   17.24    6.69
  -5   7  14    7.38    4.60
  -5   7  13   56.36   11.58
  -5   7  13   54.66   13.60
  -5   7  13   55.95   11.53
  -5   7  12   20.70    7.08
  -5   7  12   27.66   10.93
  -5   7  12   21.58    6.85
  -5   7  11    7.39    4.80
  -5   7  11   10.44    7.15
  -5   7  11    7.82    4.94
  -5   7  10   10.74    4.98
  -5   7  10    7.96    6.13
  -5   7  10    8.94    3.84
  -5   7   9   93.64   13.30
  -5   7   9   90.17   18.04
  -5   7   9   96.36   14.09
  -5   7   8   21.79    6.99
  -5   7   8   18.80    7.59
  -5   7   8   16.76    4.79
  -5   7   7  244.71   20.29
  -5   7   7  263.20   30.70
  -5   7   6   24.00    6.42
  -5   7   6   17.82    7.16
  -5   7   5  283.43   20.79
  -5   7   5  264.24   30.86
  -5   7   4   67.29    9.82
  -5   7   4   76.33   17.76
  -5   7   3   62.58   15.76
  -5   7   2  205.67   28.90
  -5   7   1   75.22   17.93
  -5   7   0  192.18   28.28
  -5   7   0  175.20   17.90
  -5   7  -1   58.17   14.85
  -5   7  -1   51.51    9.46
  -5   7  -2   19.58    5.84
  -5   7  -2   14.83    5.41
  -5   7  -3   28.36    7.06
  -5   7  -3   19.56    4.19
  -5   7  -4   35.54    8.09
  -5   7  -4   35.90   13.59
  -5   7  -5   20.27    5.74
  -5   7  -5   19.33    9.39
  -5   7  -6   60.50    9.93
  -5   7  -6   49.25   14.78
  -5   7  -7  113.54   23.13
  -5   7  -7  114.40   13.94
  -5   7  -8   94.18   20.98
  -5   7  -8  102.31   13.01
  -5   7  -9   97.49   21.61
  -5   7  -9   93.07   12.19
  -5   7 -10   13.35    4.81
  -5   7 -10   12.52    8.29
  -5   7 -11    1.65    0.32
  -5   7 -11    2.31    5.58
  -5   7 -12   58.80   10.13
  -5   7 -12   65.84   19.74
   5  -7  12   56.34    9.59
   5  -7  13    4.45    2.80
  -5   7 -13    8.58    9.97
   5  -7  14   16.80    5.97
  -5   7 -14   24.65   14.02
   5  -7  15   14.18    5.89
  -5   7 -15   26.28   13.53
   5  -7  16   17.35    6.08
  -5   7 -16   30.10   14.46
   5  -7  17    2.13    2.46
  -5   7 -17   12.43   11.55
   5  -7  18    1.17    0.72
  -5   7 -18   15.86   11.46
   5  -7  19    0.36    3.38
  -5   6  20   47.13   11.68
  -5   6  20   40.51   10.97
  -5   6  19    8.32    7.58
  -5   6  19   15.24    7.53
  -5   6  19    3.50    3.40
  -5   6  18   31.51   12.34
  -5   6  18   38.25   10.17
  -5   6  18   22.85    7.72
  -5   6  17   21.46    7.86
  -5   6  17   12.91    6.18
  -5   6  17   15.04    7.88
  -5   6  16   32.29    9.15
  -5   6  16   27.00    9.95
  -5   6  16   29.29    8.55
  -5   6  15   19.67    6.61
  -5   6  15   19.67    8.47
  -5   6  15   24.91    8.09
  -5   6  14    5.90    4.08
  -5   6  14    5.02    1.93
  -5   6  14    5.60    4.48
  -5   6  13    9.21    4.65
  -5   6  13    9.52    4.52
  -5   6  13   11.68    5.93
  -5   6  12  147.65   22.30
  -5   6  12  155.48   17.48
  -5   6  12  161.86   18.29
  -5   6  11    6.38    3.99
  -5   6  11    9.47    7.17
  -5   6  11    3.17    3.23
  -5   6  10    9.63    4.56
  -5   6  10   15.76    7.74
  -5   6  10   10.95    4.79
  -5   6   9    4.03    2.31
  -5   6   9   -0.68    2.70
  -5   6   9    0.46    0.89
  -5   6   8   18.36    5.65
  -5   6   8   18.04    7.78
  -5   6   8   18.06    5.21
  -5   6   7  355.52   24.11
  -5   6   7  390.36   34.70
  -5   6   7  384.02   26.83
  -5   6   6    7.89    3.54
  -5   6   6    2.34    2.77
  -5   6   6    2.39    2.94
  -5   6   5   75.58   10.47
  -5   6   5   76.63   14.54
  -5   6   4   16.16    4.68
  -5   6   4   15.65    7.68
  -5   6   3    4.03    2.18
  -5   6   3    9.29    6.15
  -5   6   2  128.54   12.33
  -5   6   2  131.24   20.29
  -5   6   1    6.78    2.86
  -5   6   1    2.35    3.88
  -5   6   0   12.14    3.67
  -5   6   0   10.49    4.97
  -5   6  -1   47.33    8.47
  -5   6  -1   43.14   11.75
  -5   6  -2    4.74    2.87
  -5   6  -2   -0.71    7.63
  -5   6  -3   -0.73    1.05
  -5   6  -3    4.13    2.82
  -5   6  -3    5.47    6.74
  -5   6  -4  118.34   13.81
  -5   6  -4  131.24   24.13
  -5   6  -4  126.50   13.49
  -5   6  -5   10.57    3.95
  -5   6  -5    7.75    3.15
  -5   6  -5    8.31    6.23
  -5   6  -6   25.04    5.95
  -5   6  -6   26.26    6.15
  -5   6  -6   24.56    9.84
  -5   6  -7   31.43    6.46
  -5   6  -7   31.21    6.53
  -5   6  -7   31.02   11.48
   5  -6   7   29.62    5.28
   5  -6   8    4.62    2.30
  -5   6  -8    4.94    2.60
  -5   6  -8    4.00    2.14
  -5   6  -8   -3.20    6.67
  -5   6  -9   43.63    7.58
  -5   6  -9   42.02    7.58
  -5   6  -9   41.87   14.56
   5  -6   9   38.97    6.87
   5  -6  10    4.01    2.27
  -5   6 -10    2.88    1.99
  -5   6 -10    1.01    1.09
  -5   6 -10    9.02    6.89
   5  -6  11    5.30    2.90
  -5   6 -11    3.30    2.57
  -5   6 -11    1.53    0.91
  -5   6 -11    7.31    9.01
   5  -6  12    0.72    1.66
  -5   6 -12    0.58    1.58
  -5   6 -12    4.62    8.18
   5  -6  13    4.10    3.25
  -5   6 -13   10.90   10.74
   5  -6  14    5.40    3.67
  -5   6 -14    9.48   11.36
   5  -6  15   -1.34    2.17
   5  -6  16   34.78    8.69
   5  -6  17   -0.09    1.40
   5  -6  18    1.14    2.82
   5  -6  19    1.90    2.54
   5  -6  20    5.72    2.95
  -5   5  21    6.71    5.86
  -5   5  21    0.01    1.66
  -5   5  20   10.34    6.32
  -5   5  20    3.77    3.02
  -5   5  19    7.25    6.06
  -5   5  19    2.33    3.16
  -5   5  18    4.58    5.78
  -5   5  18    6.95    4.21
  -5   5  18    4.50    3.50
  -5   5  17   20.70    7.38
  -5   5  17   20.20    9.45
  -5   5  17   13.11    6.08
  -5   5  16   45.27   10.23
  -5   5  16   45.43   12.61
  -5   5  16   46.35   10.34
  -5   5  15   -0.88    3.07
  -5   5  15    2.59    4.07
  -5   5  15    2.48    3.71
  -5   5  14    7.84    4.20
  -5   5  14    8.57    5.15
  -5   5  14    3.64    2.55
  -5   5  13   17.76    5.28
  -5   5  13   16.34    6.81
  -5   5  13   17.27    6.42
  -5   5  12    3.08    2.90
  -5   5  12    0.58    0.83
  -5   5  12    3.50    3.17
  -5   5  11    0.61    0.48
  -5   5  11    3.85    3.35
  -5   5  11    1.48    3.19
  -5   5  10    1.25    0.30
  -5   5  10   -0.07    1.27
  -5   5   9    6.64    3.04
  -5   5   9    8.37    4.00
  -5   5   9    6.26    3.38
  -5   5   8  317.54   22.57
  -5   5   8  312.04   29.63
  -5   5   8  313.47   22.67
  -5   5   7   62.01    9.67
  -5   5   7   58.86   12.48
  -5   5   7   60.93   10.01
  -5   5   6   50.78    8.51
  -5   5   6   42.72   10.07
  -5   5   6   47.16    8.54
  -5   5   5   49.73    8.08
  -5   5   5   56.76   11.90
  -5   5   5   50.05    8.31
  -5   5   4   98.19   11.32
  -5   5   4  102.06   16.18
  -5   5   3  151.83   13.31
  -5   5   3  150.89   19.74
  -5   5   2  185.81   14.18
  -5   5   2  185.68   21.91
  -5   5   2  191.99   17.90
  -5   5   1   76.90    8.89
  -5   5   1   80.84    7.14
  -5   5   1   75.93   11.04
  -5   5   1   83.98   14.54
  -5   5   0  225.81   14.66
  -5   5   0  221.84   24.69
  -5   5   0  219.32   18.81
  -5   5  -1   19.22    4.12
  -5   5  -1   17.70    4.71
  -5   5  -1   17.94    6.78
  -5   5  -2    5.59    2.82
  -5   5  -2    6.06    2.20
  -5   5  -2    6.74    2.33
  -5   5  -2    3.92    3.54
  -5   5  -3   12.35    3.00
  -5   5  -3   15.31    4.61
  -5   5  -3   12.01    3.70
  -5   5  -3   14.86    9.48
  -5   5  -4    0.34    0.56
  -5   5  -4   -1.33    2.02
  -5   5  -4    1.88    2.81
   5  -5   4    1.02    0.77
  -5   5  -5   59.36    9.22
  -5   5  -5   65.17   15.17
  -5   5  -5   62.05    8.58
   5  -5   5   61.58    6.99
  -5   5  -6   61.56    9.08
  -5   5  -6   66.70   15.60
  -5   5  -6   66.42    8.72
   5  -5   6   60.17    7.14
   5  -5   7    0.37    0.34
  -5   5  -7    1.53    1.23
  -5   5  -7   -0.42    0.76
  -5   5  -7   -1.43    5.37
  -5   5  -8   78.54   10.08
  -5   5  -8   79.92   18.82
  -5   5  -8   82.58    9.56
   5  -5   8   82.09    9.37
   5  -5   9    6.37    2.64
  -5   5  -9   10.73    3.70
  -5   5  -9    7.61    2.89
  -5   5  -9    5.24    4.40
   5  -5  10    0.60    1.31
  -5   5 -10    1.95    1.66
  -5   5 -10    0.75    0.41
  -5   5 -10    5.16    7.79
  -5   5 -11   66.81    8.97
  -5   5 -11   75.86    9.12
  -5   5 -11   64.20   18.81
   5  -5  11   69.69   10.19
   5  -5  12    1.69    1.66
  -5   5 -12    1.90    2.00
  -5   5 -12    1.01    0.91
  -5   5 -13  137.46   12.41
   5  -5  13  128.08   14.87
   5  -5  14    0.63    2.03
   5  -5  15    7.37    3.58
   5  -5  16   -1.08    1.23
   5  -5  17   13.89    6.20
   5  -5  18   68.65   12.78
   5  -5  19   12.96    5.94
   5  -5  20    0.32    2.27
   5  -5  21    3.81    3.24
   5  -5  22   12.90    5.75
  -5   4  22    9.98    6.40
  -5   4  22    5.51    3.07
  -5   4  21   43.35   10.75
  -5   4  21   33.64    9.41
  -5   4  20    3.95    4.21
  -5   4  20   -0.02    0.77
  -5   4  19    3.03    3.10
  -5   4  19    0.96    1.56
  -5   4  18    4.67    3.73
  -5   4  18    2.70    0.81
  -5   4  17   15.75    5.54
  -5   4  17   19.64    8.70
  -5   4  17    9.45    4.07
  -5   4  16    7.52    3.52
  -5   4  16   10.27    6.07
  -5   4  16    4.80    3.19
  -5   4  15   73.36   12.53
  -5   4  15   65.48   14.26
  -5   4  15   74.97   12.39
  -5   4  14   86.46   13.30
  -5   4  14   82.33   15.74
  -5   4  14   96.00   13.68
  -5   4  13  156.92   17.91
  -5   4  13  136.47   19.46
  -5   4  13  157.86   17.35
  -5   4  12   -0.83    2.62
  -5   4  12    1.06    2.28
  -5   4  12   -0.10    0.77
  -5   4  11   95.26   12.93
  -5   4  11   89.81   15.44
  -5   4  11   96.43   12.61
  -5   4  10  118.95   14.44
  -5   4  10  123.52   17.36
  -5   4  10  120.90   13.95
  -5   4   9   20.68    5.30
  -5   4   9   28.55    8.28
  -5   4   9   24.93    6.18
  -5   4   8  258.70   20.03
  -5   4   8  252.43   24.40
  -5   4   8  254.97   19.19
  -5   4   7  395.06   24.11
  -5   4   7  374.54   29.67
  -5   4   7  381.01   22.89
  -5   4   6  466.61   25.60
  -5   4   6  498.65   33.42
  -5   4   6  480.04   25.13
  -5   4   5  201.97   16.14
  -5   4   5  194.11   18.31
  -5   4   5  205.57   20.94
  -5   4   5  201.47   16.08
  -5   4   4  149.09   13.33
  -5   4   4  146.81   15.64
  -5   4   4  152.07   17.94
  -5   4   4  132.69   13.02
  -5   4   3   29.93    5.84
  -5   4   3   32.82    5.11
  -5   4   3   34.28    7.44
  -5   4   3   36.00    8.59
  -5   4   2  800.58   28.87
  -5   4   2  806.27   24.64
  -5   4   2  779.52   35.05
  -5   4   2  770.65   40.49
  -5   4   1   93.42    9.55
  -5   4   1   87.42    7.96
  -5   4   1   87.37   11.80
  -5   4   1   92.36   14.06
  -5   4   0  206.90   13.43
  -5   4   0  199.94   17.13
  -5   4   0  193.13   20.87
  -5   4  -1   49.17    6.23
  -5   4  -1   48.81    8.45
  -5   4  -1   47.01    9.94
  -5   4  -2   18.23    3.48
  -5   4  -2   18.49    5.14
  -5   4  -2   21.03    6.84
  -5   4  -3    6.89    2.12
  -5   4  -3    4.76    2.52
  -5   4  -3    6.88    5.09
   5  -4   3    4.30    0.72
  -5   4  -4    9.72    3.34
  -5   4  -4    9.97    2.35
  -5   4  -4    8.97    3.59
  -5   4  -4   10.86    5.89
   5  -4   4   10.28    2.84
   5  -4   5    5.68    2.46
  -5   4  -5    3.33    1.58
  -5   4  -5    4.51    2.61
  -5   4  -5    5.26    1.49
  -5   4  -5    4.46    2.56
  -5   4  -6  274.84   18.96
  -5   4  -6  267.03   30.03
  -5   4  -6  251.76   15.41
   5  -4   6  253.30   14.95
   5  -4   7    2.70    1.74
  -5   4  -7    4.16    2.49
  -5   4  -7    2.42    1.66
  -5   4  -7   -1.94    3.60
  -5   4  -8  252.26   18.02
  -5   4  -8  260.89   31.62
  -5   4  -8  251.95   15.09
   5  -4   8  253.04   16.47
   5  -4   9    4.99    2.49
  -5   4  -9    5.13    2.16
  -5   4  -9    6.25    2.94
  -5   4  -9    5.81    3.53
  -5   4 -10   75.31    9.49
  -5   4 -10   72.09    7.75
   5  -4  10   73.60    9.77
  -5   4 -11   85.82   10.13
  -5   4 -11   85.81    8.53
   5  -4  11   84.80   11.08
   5  -4  12    4.79    3.49
  -5   4 -12    3.42    2.10
  -5   4 -13   43.11    7.03
   5  -4  13   46.40    8.91
   5  -4  14   16.52    5.43
  -5   4 -14   20.21    4.81
   5  -4  15    4.87    3.45
   5  -4  16   13.32    5.52
   5  -4  17   -0.51    1.75
   5  -4  18    9.85    5.69
   5  -4  19    8.08    5.14
   5  -4  20    4.64    3.07
   5  -4  21    1.37    2.99
   5  -4  22   -0.06    1.54
  -5   3  22    8.05    6.61
  -5   3  22    2.20    4.27
  -5   3  21   20.93    7.06
  -5   3  21   22.77    7.50
  -5   3  20    3.45    3.72
  -5   3  20   -0.65    2.25
  -5   3  20    0.42    3.96
  -5   3  19   41.97    9.15
  -5   3  19   43.26   10.48
  -5   3  19   39.15    9.19
  -5   3  18   76.85   11.48
  -5   3  18   67.15   12.73
  -5   3  18   73.62   13.14
  -5   3  17   13.14    4.77
  -5   3  17   11.55    4.05
  -5   3  17    8.76    3.98
  -5   3  16    9.67    3.94
  -5   3  16    6.32    0.83
  -5   3  16   12.15    6.98
  -5   3  16    8.52    4.14
  -5   3  15   72.30    9.99
  -5   3  15   61.97   10.97
  -5   3  15   81.27   15.11
  -5   3  15   81.37   12.64
  -5   3  14   -1.26    1.37
  -5   3  14   -3.15    4.57
  -5   3  14    1.27    3.26
  -5   3  14   -0.25    2.03
  -5   3  13  260.59   23.25
  -5   3  13  259.83   17.66
  -5   3  13  257.91   25.57
  -5   3  13  257.02   21.51
  -5   3  12    4.20    4.81
  -5   3  12    1.67    1.47
  -5   3  12    0.84    0.84
  -5   3  12    0.33    1.96
  -5   3  11   41.15    9.21
  -5   3  11   39.70    6.19
  -5   3  11   38.46    9.58
  -5   3  11   39.92    7.64
  -5   3  10    9.80    2.94
  -5   3  10    8.57    4.74
  -5   3  10    7.96    4.27
  -5   3  10    7.69    3.57
  -5   3   9  150.58   15.79
  -5   3   9  157.51   11.15
  -5   3   9  148.76   17.83
  -5   3   9  157.79   14.49
  -5   3   8  188.15   17.04
  -5   3   8  183.60   11.33
  -5   3   8  182.36   19.69
  -5   3   8  183.46   15.32
  -5   3   7  191.46   16.67
  -5   3   7  207.05   11.02
  -5   3   7  189.71    9.11
  -5   3   7  198.72   18.61
  -5   3   7  207.49   20.19
  -5   3   7  202.62   15.45
  -5   3   6  151.78   14.19
  -5   3   6  148.93    8.68
  -5   3   6  133.32    8.38
  -5   3   6  143.86   15.89
  -5   3   6  162.84   17.67
  -5   3   6  148.74   12.78
  -5   3   5  167.67   14.35
  -5   3   5  159.26   10.83
  -5   3   5  163.63    8.48
  -5   3   5  165.08   16.28
  -5   3   5  172.84   17.94
  -5   3   5  161.82   13.11
  -5   3   4   44.82    7.32
  -5   3   4   45.12    6.39
  -5   3   4   43.69    4.03
  -5   3   4   47.83    8.82
  -5   3   4   47.60    9.19
  -5   3   4   46.10    6.78
  -5   3   3    5.45    2.79
  -5   3   3    9.62    3.36
  -5   3   3    6.69    3.74
  -5   3   3    6.31    3.65
  -5   3   3    3.61    1.47
  -5   3   2    4.45    2.09
  -5   3   2   -0.53    1.69
  -5   3   2   -0.24    1.37
  -5   3   2    0.30    1.94
  -5   3   1   37.70    5.86
  -5   3   1   34.21    6.89
  -5   3   1   34.17    5.25
  -5   3   1   38.14    8.54
  -5   3   0  147.47   11.02
  -5   3   0  148.93   11.11
  -5   3   0  152.71   14.76
  -5   3   0  146.13   16.48
  -5   3  -1   40.48    5.55
  -5   3  -1   44.88    7.88
  -5   3  -1   36.37    7.95
  -5   3  -2   99.50    8.20
  -5   3  -2   99.90   11.56
  -5   3  -2  111.13   15.07
  -5   3  -3  131.55    8.89
  -5   3  -3  139.18   13.68
  -5   3  -3  126.66   16.58
   5  -3   3  140.15   11.12
  -5   3  -4   38.43    4.44
  -5   3  -4   34.45    6.72
  -5   3  -4   37.15    9.35
   5  -3   4   37.55    5.57
  -5   3  -5   29.12    3.57
  -5   3  -5   32.44    6.23
  -5   3  -5   28.13    8.51
   5  -3   5   45.15    6.28
  -5   3  -6   20.99    2.55
  -5   3  -6   22.08    5.38
  -5   3  -6   21.06    7.38
   5  -3   6   21.53    4.44
  -5   3  -7   52.48    7.97
  -5   3  -7   49.85    5.93
  -5   3  -7   51.53   11.58
   5  -3   7   49.78    6.92
  -5   3  -8   53.37    8.09
  -5   3  -8   55.72   13.67
  -5   3  -8   59.65    6.28
   5  -3   8   56.74    7.81
  -5   3  -9    0.63    0.59
  -5   3  -9    1.64    2.01
  -5   3 -10   28.23    4.16
   5  -3  10   26.26    6.07
   5  -3  11    2.44    2.45
  -5   3 -11    3.06    1.27
   5  -3  12    0.27    1.41
   5  -3  13    8.89    4.02
  -5   3 -14   79.11    9.24
   5  -3  14   73.76   11.57
   5  -3  15   10.72    4.45
  -5   3 -15   10.57    3.50
   5  -3  16    7.49    4.09
   5  -3  17   20.50    6.56
   5  -3  18   61.36   12.08
   5  -3  19    4.83    3.91
   5  -3  20   -1.60    1.71
   5  -3  21    5.01    3.50
   5  -3  22    1.50    2.40
   5  -3  23   23.70    8.48
  -5   2  23    3.57    3.12
  -5   2  23    2.14    1.38
  -5   2  22    6.34    4.89
  -5   2  22   11.61    5.41
  -5   2  21    0.03    3.03
  -5   2  21    3.51    3.57
  -5   2  20   10.27    4.60
  -5   2  20   14.03    4.90
  -5   2  19    0.90    0.65
  -5   2  19    3.17    2.24
  -5   2  18    0.39    1.31
  -5   2  18   -3.03    5.14
  -5   2  17   18.17    5.67
  -5   2  17   17.18    5.79
  -5   2  16   16.11    8.56
  -5   2  16    4.56    1.41
  -5   2  15    2.74    4.31
  -5   2  15   -2.03    2.74
  -5   2  15    4.76    5.43
  -5   2  14   40.14    9.28
  -5   2  14   39.05    7.79
  -5   2  14   39.10   10.06
  -5   2  13   27.74    8.28
  -5   2  13   32.35    7.14
  -5   2  13   31.79    8.61
  -5   2  12   21.20    5.47
  -5   2  12   23.45    6.89
  -5   2  12   19.03    6.14
  -5   2  11   49.31    9.66
  -5   2  11   46.94    7.53
  -5   2  11   47.82   10.19
  -5   2  10   12.63    3.70
  -5   2  10   12.17    4.97
  -5   2  10   12.00    4.76
  -5   2  10   12.27    3.54
  -5   2  10   14.44    3.85
  -5   2   9  124.87   13.84
  -5   2   9  121.59   10.52
  -5   2   9  124.46   11.36
  -5   2   9  122.73   15.37
  -5   2   9  125.49   12.63
  -5   2   9  117.82   14.38
  -5   2   8  237.39   18.92
  -5   2   8  237.67   20.08
  -5   2   8  238.63   14.73
  -5   2   8  253.16   17.11
  -5   2   8  242.06   15.17
  -5   2   8  245.47   21.22
  -5   2   7    5.87    1.78
  -5   2   7    6.20    2.44
  -5   2   7    6.40    3.16
  -5   2   7    6.62    3.20
  -5   2   7    8.65    4.04
  -5   2   7    8.73    2.96
  -5   2   6  147.42   13.86
  -5   2   6  139.37   12.68
  -5   2   6  142.58   15.12
  -5   2   6  146.65   15.76
  -5   2   6  147.09   11.91
  -5   2   5    1.12    1.52
  -5   2   5    1.39    1.26
  -5   2   5    0.92    1.23
  -5   2   5    1.36    1.84
  -5   2   5    2.90    1.96
  -5   2   4    5.76    2.93
  -5   2   4    5.25    1.75
  -5   2   4    7.27    3.25
  -5   2   4    4.70    2.71
  -5   2   4    4.70    2.22
  -5   2   3  427.60   21.51
  -5   2   3  461.03   24.04
  -5   2   3  444.84   25.52
  -5   2   3  431.56   25.93
  -5   2   3  429.71   18.69
  -5   2   2    2.57    2.10
  -5   2   2    2.50    1.83
  -5   2   2    2.85    2.40
  -5   2   2    1.91    2.03
  -5   2   2   -0.30    1.79
  -5   2   1  446.90   20.40
  -5   2   1  455.34   25.61
  -5   2   1  447.01   26.02
  -5   2   1  433.64   20.21
  -5   2   0   31.65    5.08
  -5   2   0   33.47    5.58
  -5   2   0   34.66    6.64
  -5   2   0   33.27    7.37
  -5   2  -1   24.05    4.18
  -5   2  -1   20.72    4.48
  -5   2  -1   26.77    5.94
  -5   2  -1   21.62    5.80
  -5   2  -2   61.44    6.47
  -5   2  -2   59.67   10.16
  -5   2  -3    7.07    2.18
  -5   2  -3    5.80    3.57
   5  -2   3    4.91    1.63
  -5   2  -4  218.44   11.03
  -5   2  -4  210.93   19.72
   5  -2   4  214.16   14.19
  -5   2  -5   68.85    5.68
  -5   2  -5   62.43   10.50
   5  -2   5   69.16    7.98
   5  -2   6    6.73    2.70
  -5   2  -6    4.91    1.41
  -5   2  -6    1.29    2.57
  -5   2  -7   50.35    3.86
  -5   2  -7   44.88   10.64
   5  -2   7   48.65    7.11
   5  -2   8    0.68    0.90
  -5   2  -8    2.33    0.66
   5  -2   9   49.25    7.68
   5  -2  10   28.30    6.01
   5  -2  11   38.31    7.76
   5  -2  12  449.01   26.18
   5  -2  13   79.35   11.42
   5  -2  14   51.89    9.78
   5  -2  15    2.33    1.33
   5  -2  16  123.18   15.88
   5  -2  17    1.67    2.17
   5  -2  18   56.88   11.78
   5  -2  19    9.93    5.41
   5  -2  20   22.42    7.34
   5  -2  21    2.06    2.88
   5  -2  22   24.69    8.74
   5  -2  23    1.70    2.94
   5  -2  24   13.94    6.17
  -5   1  23   -1.42    1.41
  -5   1  23   -2.69    3.33
  -5   1  22   10.63    5.07
  -5   1  22   12.81    4.91
  -5   1  21   31.50    8.89
  -5   1  21   29.68    8.51
  -5   1  20   51.14   11.20
  -5   1  20   48.52   11.12
  -5   1  19    9.63    4.56
  -5   1  19   18.57    7.32
  -5   1  18   -1.66    3.69
  -5   1  18   11.57    7.36
  -5   1  17    2.31    2.97
  -5   1  17    4.86    6.01
  -5   1  16  134.85   18.16
  -5   1  16  145.25   17.21
  -5   1  15    2.20    4.32
  -5   1  15   -0.23    1.75
  -5   1  14  211.68   21.44
  -5   1  14  212.21   19.34
  -5   1  13  117.84   15.49
  -5   1  13  119.21   14.12
  -5   1  13  129.50   16.99
  -5   1  12  154.16   17.24
  -5   1  12  163.91   15.21
  -5   1  12  165.47   18.56
  -5   1  12  160.19   15.90
  -5   1  11   22.98    5.94
  -5   1  11   17.87    5.56
  -5   1  11   17.51    5.26
  -5   1  11   19.42    6.34
  -5   1  10   46.40    8.78
  -5   1  10   47.51    8.18
  -5   1  10   45.56    7.64
  -5   1  10   47.23    9.33
  -5   1  10   44.09    9.07
  -5   1   9   13.27    4.40
  -5   1   9   13.31    3.57
  -5   1   9    9.97    2.89
  -5   1   9   15.37    5.43
  -5   1   9   15.71    5.03
  -5   1   8  574.28   29.75
  -5   1   8  578.76   28.94
  -5   1   8  572.27   30.53
  -5   1   8  583.27   31.20
  -5   1   7   29.08    6.41
  -5   1   7   24.19    6.33
  -5   1   7   26.80    6.81
  -5   1   7   29.10    6.81
  -5   1   6  668.82   30.18
  -5   1   6  623.76   31.43
  -5   1   6  632.92   31.25
  -5   1   6  658.75   31.35
  -5   1   6  649.22   24.09
  -5   1   5   24.63    5.44
  -5   1   5   24.27    5.81
  -5   1   5   26.92    5.99
  -5   1   5   25.81    6.13
  -5   1   5   27.19    4.58
  -5   1   4  108.82   11.35
  -5   1   4  113.20   13.48
  -5   1   4  115.95   13.07
  -5   1   4  107.49   12.02
  -5   1   4  110.71    8.67
  -5   1   3  369.40   22.81
  -5   1   3  368.32   22.80
  -5   1   3  369.56   21.84
  -5   1   3  349.02   14.62
  -5   1   2    2.11    2.69
  -5   1   2    0.28    1.14
  -5   1   2   -0.02    0.63
  -5   1   2    0.33    0.30
  -5   1   1  660.67   26.62
  -5   1   1  684.71   28.91
  -5   1   0  127.17   11.39
  -5   1   0  132.45   12.85
  -5   1  -1   39.80    6.30
  -5   1  -1   39.33    6.71
  -5   1  -2   37.03    6.29
  -5   1  -2   37.97    7.17
  -5   1  -3   60.09    9.01
  -5   1  -4    0.36    1.18
   5  -1   4   -0.50    1.39
  -5   1  -5  111.55   13.58
   5  -1   5  113.88   10.71
  -5   1  -6   49.37    9.63
   5  -1   6   55.81    7.61
   5  -1   7  198.86   14.85
   5  -1   8  108.56   11.20
   5  -1   9  148.61   13.82
   5  -1  10  113.95   12.38
   5  -1  11  125.07   13.70
   5  -1  12   25.94    6.18
   5  -1  13   31.21    7.18
   5  -1  14  216.23   19.42
   5  -1  15    1.47    2.34
   5  -1  16    2.76    3.44
   5  -1  17    4.28    3.38
   5  -1  18   15.02    5.46
   5  -1  19    9.79    5.52
   5  -1  20   12.68    5.75
   5  -1  21    2.31    2.45
   5  -1  22    3.02    4.10
   5  -1  23    3.03    3.15
   5  -1  24    3.20    3.19
  -5   0  23    1.76    3.04
  -5   0  23    3.00    2.06
  -5   0  22   10.26    3.13
  -5   0  22    7.43    3.53
  -5   0  21   12.18    4.61
  -5   0  21   11.86    7.32
  -5   0  20   -6.75    7.25
  -5   0  20   14.65    8.86
  -5   0  19  105.03   17.33
  -5   0  19  109.80   17.17
  -5   0  18   15.32    7.92
  -5   0  18   10.58    6.55
  -5   0  17   30.64    9.59
  -5   0  17   30.32    8.76
  -5   0  16   18.23    6.91
  -5   0  16   15.23    6.36
  -5   0  15   34.12    8.57
  -5   0  15   30.75    8.30
  -5   0  14  224.69   22.05
  -5   0  14  220.84   21.77
  -5   0  13  137.74   16.80
  -5   0  13  137.09   16.34
  -5   0  13  129.87   16.07
  -5   0  12    1.58    2.99
  -5   0  12    5.15    3.72
  -5   0  12    4.15    3.23
  -5   0  12    2.85    1.69
  -5   0  11  126.74   15.28
  -5   0  11  121.68   14.67
  -5   0  11  111.47   14.40
  -5   0  11  126.45   14.56
  -5   0  11  141.73   16.13
  -5   0  10   74.84   11.34
  -5   0  10   76.50   11.69
  -5   0  10   74.34   11.07
  -5   0  10   81.45   11.71
  -5   0   9   15.35    3.61
  -5   0   9   16.79    5.25
  -5   0   9   20.37    5.68
  -5   0   9   18.73    5.41
  -5   0   8  213.16   18.67
  -5   0   8  211.34   19.86
  -5   0   8  209.44   18.18
  -5   0   8  213.77   17.84
  -5   0   7   18.82    6.01
  -5   0   7   17.59    5.23
  -5   0   7   17.66    4.70
  -5   0   6  270.63   22.74
  -5   0   6  288.03   21.14
  -5   0   6  300.50   19.85
  -5   0   5   24.91    6.72
  -5   0   5   25.07    5.53
  -5   0   5   23.20    5.78
  -5   0   4    2.47    1.77
  -5   0   4    0.62    0.98
  -5   0   3   23.99    6.14
  -5   0   3   22.80    4.97
  -5   0   3   23.01    3.33
  -5   0   2   11.40    4.05
  -5   0   2   15.83    2.46
  -5   0   2   15.37    4.07
  -5   0   1   47.27    7.33
  -5   0   1   46.92    6.96
  -5   0   1   46.90    4.09
  -5   0   0   36.35    6.35
  -5   0   0   34.32    5.65
  -5   0  -1   96.73   10.31
  -5   0  -1  100.37   10.13
  -5   0  -2   14.03    3.98
  -5   0  -2   11.98    3.43
  -5   0  -3  177.59   13.61
  -5   0  -3  178.89   14.04
  -5   0  -4   70.83    9.35
   5   0   4   70.43    8.97
  -5   0  -5   74.79   10.05
   5   0   5   74.99    9.20
  -5   0  -6   44.20    8.54
   5   0   6   48.65    7.30
   5   0   7   16.75    4.70
   5   0   8   17.11    4.65
   5   0   9    4.17    2.26
   5   0  10   39.11    7.03
   5   0  11    1.42    0.60
   5   0  12  221.56   18.75
   5   0  13   21.50    5.93
   5   0  14   -2.15    2.01
   5   0  15   49.67    9.73
   5   0  16   45.59    9.61
   5   0  17   62.96   11.41
   5   0  18    0.54    0.47
   5   0  19   56.73   11.64
   5   0  20    3.52    2.48
   5   0  21   -2.28    1.68
   5   0  22    8.94    4.86
   5   0  23    7.33    5.09
   5   0  24    0.24    2.03
   5   0  25    4.73    4.66
  -5  -1  23   -3.41    5.22
  -5  -1  23   -5.61    5.94
  -5  -1  22    1.23    3.20
  -5  -1  22    9.77    7.36
  -5  -1  21   20.03    9.39
  -5  -1  21    6.03    4.37
  -5  -1  20    8.52    6.58
  -5  -1  20    5.34    5.91
  -5  -1  19   13.40    6.84
  -5  -1  19   16.50    7.89
  -5  -1  18   23.50    8.52
  -5  -1  18   19.78    7.97
  -5  -1  17   13.65    5.77
  -5  -1  17   13.59    6.44
  -5  -1  16    0.89    1.32
  -5  -1  16    0.06    1.49
  -5  -1  15    1.70    1.22
  -5  -1  15   -0.07    2.20
  -5  -1  14   13.59    6.29
  -5  -1  14    9.04    4.10
  -5  -1  14    6.95    2.50
  -5  -1  13   20.34    5.98
  -5  -1  13   17.45    7.05
  -5  -1  13   19.41    6.22
  -5  -1  12    5.82    1.86
  -5  -1  12    9.95    4.83
  -5  -1  12    1.20    2.78
  -5  -1  12    6.19    3.69
  -5  -1  11   37.10    7.72
  -5  -1  11   37.55    9.26
  -5  -1  11   44.40    8.54
  -5  -1  10   78.20   12.91
  -5  -1  10   80.54   11.23
  -5  -1  10   91.77   12.19
  -5  -1   9  160.38   18.85
  -5  -1   9  159.33   15.99
  -5  -1   9  164.51   15.54
  -5  -1   8   -0.17    1.31
  -5  -1   8    0.19    0.80
  -5  -1   8    1.11    0.61
  -5  -1   7  131.91   16.91
  -5  -1   7  126.93   14.09
  -5  -1   7  130.50   12.82
  -5  -1   6    1.02    2.03
  -5  -1   6    1.26    1.64
  -5  -1   5    5.08    3.55
  -5  -1   5    5.69    2.79
  -5  -1   4  267.98   22.20
  -5  -1   4  277.75   16.88
  -5  -1   3   15.63    5.01
  -5  -1   3   15.42    3.74
  -5  -1   2  828.19   36.09
  -5  -1   2  834.06   27.25
  -5  -1   1   99.41   11.77
  -5  -1   1   96.50    9.00
  -5  -1   1   90.07    4.25
  -5  -1   0  249.91   18.02
  -5  -1   0  262.01   14.36
  -5  -1  -1   35.59    6.48
  -5  -1  -1   36.10    5.24
  -5  -1  -2  336.26   20.02
  -5  -1  -2  341.29   16.59
  -5  -1  -3  221.26   15.98
  -5  -1  -3  234.61   14.15
  -5  -1  -4  147.84   11.77
  -5  -1  -4  146.48   13.16
  -5  -1  -5    3.28    1.81
   5   1   5    4.05    1.87
  -5  -1  -6  219.83   17.39
   5   1   6  224.86   16.94
   5   1   7   15.94    4.20
   5   1   8  136.32   13.30
   5   1   9    2.34    2.21
   5   1  10  271.77   19.94
   5   1  11   32.81    7.24
   5   1  12  375.88   24.58
   5   1  13   51.31    9.49
   5   1  14  267.27   22.01
   5   1  15  118.23   14.96
   5   1  16   18.48    5.97
   5   1  17  100.30   14.87
   5   1  18    9.44    4.11
   5   1  19    9.68    4.75
   5   1  20   -1.06    1.99
   5   1  21   32.93    9.26
   5   1  22    4.30    5.03
   5   1  23    7.38    4.37
   5   1  24    1.22    3.90
   5   1  25    7.27    4.10
  -5  -2  23   22.44   10.59
  -5  -2  23    1.44    2.80
  -5  -2  22   41.81   12.67
  -5  -2  22   25.95   10.12
  -5  -2  21    7.70    7.25
  -5  -2  21    7.70    6.25
  -5  -2  20   32.43   10.14
  -5  -2  20   34.16   12.16
  -5  -2  19    2.89    2.30
  -5  -2  19    6.22    6.60
  -5  -2  18   -2.02    3.49
  -5  -2  18    4.63    4.32
  -5  -2  17   12.06    5.67
  -5  -2  17   15.38    6.53
  -5  -2  16    6.51    4.43
  -5  -2  16    6.90    3.08
  -5  -2  15  112.08   16.69
  -5  -2  15  112.20   18.63
  -5  -2  15  116.77   18.32
  -5  -2  14  152.29   19.33
  -5  -2  14  151.54   20.75
  -5  -2  14  164.52   20.93
  -5  -2  13   14.17    4.01
  -5  -2  13   19.60    7.51
  -5  -2  13   12.41    2.23
  -5  -2  13   17.63    5.23
  -5  -2  12   17.14    6.34
  -5  -2  12   22.22    6.02
  -5  -2  11   49.41   11.09
  -5  -2  11   45.33    8.26
  -5  -2  10   13.20    4.18
  -5  -2  10   14.92    4.85
  -5  -2   9  254.26   25.02
  -5  -2   9  247.20   19.85
  -5  -2   8   14.72    6.03
  -5  -2   8   12.23    4.45
  -5  -2   7  404.48   31.52
  -5  -2   7  425.52   22.50
  -5  -2   6   51.81   10.62
  -5  -2   6   51.52    7.29
  -5  -2   5  124.99   16.61
  -5  -2   5  131.84   11.18
  -5  -2   4  207.24   20.18
  -5  -2   4  211.99   13.39
  -5  -2   3  246.17   20.92
  -5  -2   3  239.23   13.66
  -5  -2   2  352.27   24.87
  -5  -2   2  365.29   16.04
  -5  -2   1  277.69   21.06
  -5  -2   1  274.43   13.45
  -5  -2   0  364.35   23.32
  -5  -2   0  371.04   15.29
  -5  -2  -1   23.80    3.73
  -5  -2  -1   22.61    5.03
  -5  -2  -2    1.03    0.54
  -5  -2  -2    2.44    1.21
  -5  -2  -3   18.91    4.99
  -5  -2  -3   19.22    3.38
  -5  -2  -4  172.70   15.03
  -5  -2  -4  178.23   11.11
  -5  -2  -5   35.87    7.07
  -5  -2  -5   32.13    5.04
  -5  -2  -6   30.52    6.68
   5   2   6   27.00    2.52
  -5  -2  -6   24.53    5.11
   5   2   6   28.66    6.03
   5   2   7  358.69   10.84
   5   2   7  384.89   23.27
   5   2   8  106.14    6.72
   5   2   8  109.66   12.52
   5   2   9   95.79   11.82
   5   2  10  328.27   22.24
   5   2  11    1.20    2.56
   5   2  12  426.24   26.51
   5   2  13   10.43    4.73
   5   2  14   29.11    6.72
   5   2  15   50.75    9.47
   5   2  16   15.69    5.82
   5   2  17    0.74    1.75
   5   2  18    1.83    2.12
   5   2  19    6.50    3.70
   5   2  20    9.54    4.67
   5   2  21    8.16    4.76
   5   2  22    2.62    2.98
   5   2  23    6.96    5.76
   5   2  24    1.27    2.59
   5   2  25    1.86    2.88
  -5  -3  22   16.58    8.36
  -5  -3  22   12.24    8.96
  -5  -3  21    8.31    6.31
  -5  -3  21    9.35    8.23
  -5  -3  20   41.03   11.73
  -5  -3  20   40.62   12.52
  -5  -3  19   29.41    9.51
  -5  -3  19   37.23   12.77
[truncated: 211,098 more chars]
