# Supplementary material for: Bis(η5-penta­methyl­cyclo­penta­dien­yl)aluminium tetra­bromido­aluminate
Source: Acta Crystallogr Sect E Struct Rep Online. 2014 Feb 8;70(Pt 3):m88–9. doi: 10.1107/S1600536814002554 (PMC3998496; doi:10.1107/S1600536814002554)
Supplement: Supplementary file 2 [file e-70-00m88-Isup2.hkl]

#
# h,k,l, Fc-squared, Fo-squared, sigma(Fo-squared), status flag
#
data_I
_shelx_title ' cher01'
_shelx_refln_list_code          4
_shelx_F_calc_maximum      194.48
_exptl_crystal_F_000       632.00
_reflns_d_resolution_high  0.6500

loop_
 _space_group_symop_operation_xyz
 'x, y, z'
 '-x, -y, -z'

_cell_length_a     7.8152
_cell_length_b     9.2949
_cell_length_c    17.5420
_cell_angle_alpha  85.394
_cell_angle_beta   85.107
_cell_angle_gamma  82.659

_shelx_F_squared_multiplier     1.000

loop_
 _refln_index_h
 _refln_index_k
 _refln_index_l
 _refln_F_squared_calc
 _refln_F_squared_meas
 _refln_F_squared_sigma
 _refln_observed_status
   2   0   0       3876.37       3546.34        81.65 o
   4   0   0        181.91        149.39        24.21 o
   5   0   0        324.92        353.50        42.34 o
   6   0   0       1769.17       1649.47       102.28 o
   7   0   0        671.41        737.63        75.76 o
   8   0   0        210.88        186.63        41.11 o
   9   0   0        128.78        131.26        36.84 o
  10   0   0        111.54        107.20        25.84 o
  11   0   0         45.57         57.80        20.41 o
 -11   1   0        192.15        228.62        42.79 o
 -10   1   0        162.62        140.93        24.39 o
  -9   1   0        719.53        722.66        61.30 o
  -8   1   0        337.35        321.15        42.46 o
  -7   1   0          0.04          4.25        16.70 o
  -6   1   0       1018.41       1037.04        83.16 o
  -5   1   0       1269.48       1299.74        85.52 o
  -4   1   0       2026.76       2057.37        94.36 o
  -3   1   0      12742.70      12736.48       327.77 o
  -2   1   0      21251.54      21312.67       266.87 o
  -1   1   0      12835.22      13036.06       795.83 o
   1   1   0      10053.00      10310.40       200.16 o
   2   1   0       2181.11       2361.39        60.43 o
   3   1   0        703.02        575.37        39.15 o
   4   1   0       7282.63       7069.83       165.22 o
   5   1   0       2432.07       2584.11       112.72 o
   6   1   0         16.28          4.22         6.86 o
   7   1   0        303.94        302.41        47.51 o
   8   1   0        661.15        723.13        78.76 o
   9   1   0        149.54        165.58        40.35 o
  10   1   0        119.56        114.01        34.85 o
  11   1   0          8.20         15.19       165.82 o
 -11   2   0         12.89         27.76        19.34 o
 -10   2   0          7.23          5.81         8.20 o
  -9   2   0         36.14         35.69        13.62 o
  -8   2   0        399.41        390.00        43.49 o
  -7   2   0       1787.56       1844.92        86.49 o
  -6   2   0         57.25         61.43        12.40 o
  -5   2   0        328.21        331.84        29.97 o
  -4   2   0        900.46        825.58        50.75 o
  -3   2   0       1522.87       1676.90        63.09 o
  -2   2   0       4963.50       4781.61        78.50 o
  -1   2   0        170.41        200.25        16.26 o
   1   2   0       3187.71       3004.42       133.69 o
   2   2   0      15760.12      15935.44       353.64 o
   3   2   0         41.15         66.55        11.83 o
   4   2   0        205.23        255.84        29.47 o
   5   2   0       3494.84       3705.75       128.39 o
   6   2   0       1002.98       1047.55        76.37 o
   7   2   0         32.51         70.61        21.89 o
   8   2   0        164.40        172.29        37.08 o
   9   2   0        187.89        206.47        39.72 o
  10   2   0         13.79          0.20        15.14 o
  11   2   0         72.59         73.51        41.92 o
 -11   3   0        199.02        217.47        56.69 o
 -10   3   0        103.90        111.56        30.27 o
  -9   3   0         32.59         34.70        16.51 o
  -8   3   0         44.25         47.80        14.70 o
  -7   3   0        501.91        560.58        47.04 o
  -6   3   0       1187.87       1163.60        62.17 o
  -5   3   0       1519.61       1492.53        63.96 o
  -4   3   0       1187.34       1235.44        64.58 o
  -3   3   0       7493.05       7573.30       125.49 o
  -2   3   0      15175.45      15103.63       144.32 o
   0   3   0      20084.42      19460.20       668.93 o
   2   3   0         48.14         42.52        19.56 o
   3   3   0       5043.99       5050.20       249.83 o
   5   3   0         64.75         77.67        16.19 o
   6   3   0       2198.96       2202.80        98.53 o
   7   3   0        936.31        917.56        70.50 o
   8   3   0        235.96        237.76        37.67 o
   9   3   0        434.17        468.87       112.33 o
  10   3   0         53.29         77.22        48.94 o
  11   3   0          5.55        -24.97        42.32 o
 -11   4   0         15.80          1.61        22.84 o
 -10   4   0         20.41         13.49         9.58 o
  -9   4   0          3.18         19.88        17.37 o
  -8   4   0        549.85        555.16        61.67 o
  -7   4   0        149.62        150.03        23.62 o
  -6   4   0        498.84        514.96        41.75 o
  -5   4   0       1948.23       2028.17        94.61 o
  -4   4   0       2575.90       2538.12        84.81 o
  -3   4   0       6484.27       6488.37       113.64 o
  -2   4   0      34096.54      33532.46       250.02 o
  -1   4   0       5813.74       5675.95       139.47 o
   0   4   0       8602.21       8600.65       164.99 o
   1   4   0       3617.00       3501.79       124.82 o
   2   4   0        753.85        843.95        48.00 o
   3   4   0       1094.72       1205.09       130.43 o
   4   4   0       1590.21       1687.39       170.89 o
   5   4   0       1827.96       1884.27       191.76 o
   6   4   0         66.80         86.25        46.03 o
   7   4   0          8.32         35.20        42.12 o
   8   4   0        500.06        485.13       109.32 o
   9   4   0         91.48        115.23        60.07 o
  10   4   0          4.70        -19.86        40.01 o
  11   4   0        245.98        206.39        80.93 o
 -10   5   0          3.12         25.98        15.64 o
  -9   5   0          2.55         22.14        20.06 o
  -8   5   0        259.52        245.55        39.68 o
  -7   5   0          2.19          6.91         5.81 o
  -6   5   0        627.82        658.73        47.47 o
  -5   5   0       2234.33       2238.94       105.08 o
  -4   5   0        716.81        726.18        48.02 o
  -3   5   0       2449.39       2460.79       109.74 o
  -2   5   0       4292.67       4158.52        85.64 o
  -1   5   0        825.92        877.53        56.00 o
   0   5   0       1822.80       1966.36        87.46 o
   1   5   0          1.55          8.84         9.43 o
   2   5   0      11418.86      11262.91       212.60 o
   3   5   0       2478.53       2483.68       202.16 o
   4   5   0       1282.66       1364.87       159.22 o
   5   5   0       1622.74       1793.88       190.74 o
   6   5   0        120.53        116.13        55.76 o
   7   5   0         15.67         23.57         4.31 o
   8   5   0        563.52        581.92       126.78 o
   9   5   0          6.24         30.49        22.46 o
  10   5   0         77.69         35.70        30.39 o
  11   5   0          7.32        -57.26        57.26 o
 -10   6   0        163.29        152.95        50.89 o
  -9   6   0        338.65        390.42        77.64 o
  -8   6   0          0.12         37.49        25.43 o
  -7   6   0        299.49        310.34        45.15 o
  -6   6   0        292.48        287.80        48.40 o
  -5   6   0        123.64        115.11        29.61 o
  -4   6   0        221.59        232.11        43.51 o
  -3   6   0          0.20          2.64        10.88 o
  -2   6   0       5133.86       5092.91       108.81 o
  -1   6   0        218.89        307.45        32.04 o
   0   6   0         55.81         67.48        19.75 o
   1   6   0        169.93        196.57        35.31 o
   2   6   0        431.14        540.08        52.56 o
   3   6   0        928.45        849.15        47.33 o
   4   6   0        591.87        565.71       107.12 o
   5   6   0        391.27        382.53        88.26 o
   6   6   0        649.14        576.83       118.36 o
   7   6   0        244.50        247.12        84.85 o
   8   6   0          0.72        -47.23        58.87 o
   9   6   0          0.25        -11.33        29.78 o
  10   6   0        159.06        162.27        68.70 o
  11   6   0         25.64        -22.66        26.58 o
  -9   7   0         52.19         58.77        41.22 o
  -8   7   0          4.00         34.70        57.46 o
  -7   7   0         73.11        117.43        73.31 o
  -6   7   0        126.11         36.60        18.95 o
  -5   7   0       1728.73       1809.71       151.74 o
  -4   7   0       2172.33       2232.18       165.83 o
  -3   7   0       1743.34       1715.23       109.28 o
  -2   7   0       4047.34       3974.08       106.65 o
  -1   7   0       2408.87       2307.66        96.92 o
   0   7   0          7.67          0.51         8.53 o
   1   7   0       1553.44       1534.92        89.33 o
   2   7   0        254.11        284.56        41.67 o
   3   7   0         15.76         14.22         8.79 o
   4   7   0       1432.66       1523.23       186.30 o
   5   7   0        392.78        377.51        97.29 o
   6   7   0        409.94        333.88        89.86 o
   7   7   0        366.88        336.48        92.07 o
   8   7   0        328.37        274.20        84.14 o
   9   7   0         38.85         40.21        12.54 o
  10   7   0         10.35        -14.24        32.09 o
  11   7   0          1.07        -45.63        45.63 o
  -8   8   0         30.01         41.22        77.32 o
  -7   8   0         63.24         94.77        70.50 o
  -6   8   0        181.06        193.36       108.31 o
  -5   8   0        903.43        830.04       111.27 o
  -4   8   0       3009.65       3055.47       209.69 o
  -3   8   0        326.45        330.77        49.89 o
  -2   8   0       2895.43       2841.18        97.51 o
  -1   8   0         10.78          9.74        12.03 o
   0   8   0       1357.68       1377.81        81.97 o
   1   8   0        733.64        782.01        61.26 o
   2   8   0        410.42        449.48        56.88 o
   3   8   0       2651.50       2864.45       117.63 o
   4   8   0          3.66        -15.95        42.82 o
   5   8   0       1154.84       1201.95       182.07 o
   6   8   0        268.38        178.02        66.89 o
   7   8   0        175.36        168.08        62.38 o
   8   8   0        121.53         98.98        52.75 o
   9   8   0        271.83        252.03        86.85 o
  10   8   0         25.42          7.42        35.40 o
  -8   9   0         34.63         93.87        88.05 o
  -7   9   0        178.89        231.06       140.80 o
  -6   9   0        362.60        391.34       161.27 o
  -5   9   0        374.89        355.94        79.51 o
  -4   9   0        178.76        165.96        50.36 o
  -3   9   0        146.33        144.32        33.04 o
  -2   9   0        718.78        736.13        78.30 o
  -1   9   0         62.94         76.87        18.12 o
   0   9   0       5828.73       5820.25       181.06 o
   1   9   0        809.47        864.66        67.73 o
   2   9   0       1205.62       1361.77        89.44 o
   3   9   0       1219.86       1123.42       172.14 o
   4   9   0        265.37        249.12        86.05 o
   5   9   0          0.60         37.91        43.32 o
   6   9   0        560.50        527.16       132.49 o
   7   9   0          5.57        -21.86        48.94 o
   8   9   0          0.20        -14.54        33.80 o
   9   9   0          3.31        -38.81        45.73 o
  10   9   0          9.64         10.63        33.80 o
  -7  10   0         19.51         56.86        74.51 o
  -6  10   0         44.48        123.95       111.12 o
  -5  10   0         15.14         15.21        28.18 o
  -4  10   0        355.13        368.20        80.40 o
  -3  10   0         58.65         47.69        24.76 o
  -2  10   0         53.44         43.29        10.57 o
  -1  10   0         87.84         89.75        24.14 o
   0  10   0        234.61        278.87        40.65 o
   1  10   0        111.94         89.67        22.50 o
   2  10   0        172.51        158.50        29.07 o
   3  10   0         43.80         45.43        48.24 o
   4  10   0        460.35        527.55       121.46 o
   5  10   0        193.13        214.02        81.74 o
   6  10   0          1.06         19.25        10.13 o
   7  10   0         57.43        108.31        61.78 o
   8  10   0         31.89         52.95        15.24 o
   9  10   0         32.27        -60.27        70.50 o
  -6  11   0         29.84        219.32       169.38 o
  -5  11   0        221.05        261.66        77.43 o
  -4  11   0        599.92        646.43       108.85 o
  -3  11   0         95.71        116.90        30.96 o
  -2  11   0          0.90         -6.10         6.10 o
  -1  11   0        278.64        281.28        51.45 o
   0  11   0        399.23        435.34        53.87 o
   1  11   0         21.76         23.18        16.87 o
   2  11   0         67.33         43.09        20.89 o
   3  11   0         10.26          6.09        37.08 o
   4  11   0        231.76        210.61        81.64 o
   5  11   0         73.36         70.40        51.95 o
   6  11   0        241.23        134.59        67.39 o
   7  11   0         50.26         56.26        45.63 o
   8  11   0          8.85        -15.14        40.72 o
  -5  12   0         34.94        117.42        59.79 o
  -4  12   0        122.48        177.14        67.83 o
  -3  12   0        122.25        141.82        44.36 o
  -2  12   0        350.88        380.51        61.97 o
  -1  12   0        489.69        510.87        68.63 o
   0  12   0        286.83        322.90        56.13 o
   1  12   0        979.75       1053.67       106.51 o
   2  12   0         97.88         82.55        24.50 o
   3  12   0        801.40        870.37       110.38 o
   4  12   0        130.23        158.31        47.48 o
   5  12   0        319.01        208.28        86.70 o
   6  12   0        173.57        202.18        89.16 o
   7  12   0         92.21         99.78        66.79 o
  -3  13   0        101.83        150.74        46.35 o
  -2  13   0        957.79       1041.32       109.43 o
  -1  13   0        212.02        200.52        46.32 o
   0  13   0        283.79        257.01        58.02 o
   1  13   0        246.35        277.87        73.89 o
   2  13   0         10.75         14.22        16.06 o
   3  13   0          1.43         16.83        20.25 o
   4  13   0        125.61         92.93        34.50 o
   5  13   0         23.59         17.48        15.77 o
   6  13   0         22.17        145.22        55.71 o
   0  14   0         32.88         17.13        51.90 o
   1  14   0          0.91         -7.65        24.95 o
   2  14   0         55.21         31.29        36.25 o
   3  14   0         17.13         41.72        27.38 o
  -3 -14   1         38.18         51.28        26.84 o
  -2 -14   1          5.84         44.75        27.14 o
  -1 -14   1         14.04          8.08        42.72 o
   0 -14   1         28.19          2.27        21.76 o
  -6 -13   1         40.44        173.93       130.72 o
  -5 -13   1        121.33        129.57        36.37 o
  -4 -13   1        245.07        172.66        62.63 o
  -3 -13   1         84.62         82.21        37.27 o
  -2 -13   1        119.23        130.56        38.69 o
  -1 -13   1         44.95         16.25        10.88 o
   0 -13   1         53.07         37.56        39.26 o
   1 -13   1         42.96         39.07        31.08 o
   2 -13   1         57.44         58.85        29.97 o
   3 -13   1         46.88         96.46        50.38 o
  -7 -12   1         69.71         81.13        55.06 o
  -6 -12   1          1.43         51.85        53.75 o
  -5 -12   1         37.21         91.26        62.98 o
  -4 -12   1        183.83        198.54        54.58 o
  -3 -12   1        160.54        187.10        53.00 o
  -2 -12   1        122.71        123.87        25.32 o
  -1 -12   1        147.13        176.60        42.98 o
   0 -12   1        434.60        481.96        57.83 o
   1 -12   1        275.72        236.59        39.92 o
   2 -12   1         31.24          2.34        13.75 o
   3 -12   1        163.94        181.37        48.15 o
   4 -12   1         42.52         94.99        51.08 o
   5 -12   1         43.96         83.55        51.00 o
  -8 -11   1        169.11        146.32        83.44 o
  -7 -11   1         13.86        -20.06        20.56 o
  -6 -11   1          4.65          0.10        44.53 o
  -5 -11   1        156.45        163.77        83.84 o
  -4 -11   1        113.72        187.54        79.13 o
  -3 -11   1        785.13        907.67       111.69 o
  -2 -11   1        722.93        796.28        88.13 o
  -1 -11   1        147.65        109.59        22.51 o
   0 -11   1        589.28        612.96        63.25 o
   1 -11   1         56.92         43.19        18.99 o
   2 -11   1        164.62        156.52        35.82 o
   3 -11   1          7.58          4.85        30.19 o
   4 -11   1         24.47         18.32        30.55 o
   5 -11   1        115.34        115.31        53.58 o
   6 -11   1          2.67        178.31       129.07 o
  -9 -10   1          6.72          5.92        16.85 o
  -8 -10   1         11.34          1.30        17.15 o
  -7 -10   1         38.49         31.99        27.08 o
  -6 -10   1          8.00          7.22        23.27 o
  -5 -10   1          0.61         12.74        22.76 o
  -4 -10   1        287.03        264.57        86.55 o
  -3 -10   1         98.28        154.94        66.99 o
  -2 -10   1        171.92        210.81        35.80 o
  -1 -10   1        452.86        433.25        50.26 o
   0 -10   1        131.81        162.66        30.74 o
   1 -10   1        417.11        442.83        61.35 o
   2 -10   1       1294.58       1332.46       109.84 o
   3 -10   1        315.72        338.65        56.43 o
   4 -10   1        316.27        317.68        75.02 o
   5 -10   1        308.73        323.39        79.20 o
   6 -10   1         21.85         27.18        58.06 o
   7 -10   1         18.68         70.30        66.99 o
 -10  -9   1         52.14        115.83        55.26 o
  -9  -9   1         72.42         29.58        26.38 o
  -8  -9   1          4.59        -62.78        62.78 o
  -7  -9   1        336.27        333.97       104.30 o
  -6  -9   1        691.48        750.04       156.87 o
  -5  -9   1        121.88        114.53        59.47 o
  -4  -9   1        153.02        140.20        68.50 o
  -3  -9   1         84.70        110.82        62.38 o
  -2  -9   1         17.78         24.06        19.88 o
  -1  -9   1        681.27        672.33        58.75 o
   0  -9   1         64.49         47.38        15.98 o
   1  -9   1          2.20          8.25        22.04 o
   2  -9   1        832.14        833.20        84.98 o
   3  -9   1         64.97         61.80        24.22 o
   4  -9   1        583.30        524.43        87.07 o
   5  -9   1          5.62         24.02        47.74 o
   6  -9   1         40.48         -4.71        64.88 o
   7  -9   1         36.66         89.76       103.69 o
   8  -9   1         41.13         56.96        62.98 o
 -10  -8   1          1.80        -12.84        27.58 o
  -9  -8   1         64.10         64.38        45.83 o
  -8  -8   1          2.43         -3.71        17.55 o
  -7  -8   1        118.88        104.20        52.95 o
  -6  -8   1        162.21        158.76        72.71 o
  -5  -8   1        846.97        895.22       158.18 o
  -4  -8   1         11.64         40.41        26.17 o
  -3  -8   1        778.01        877.06        69.35 o
  -2  -8   1       3709.90       4063.78       175.25 o
  -1  -8   1        384.90        468.34        51.85 o
   0  -8   1         19.88          9.84         6.04 o
   1  -8   1        103.58         86.85        14.46 o
   2  -8   1         67.79         57.15        15.47 o
   3  -8   1         68.92         67.89        25.99 o
   4  -8   1        249.22        127.12        69.00 o
   5  -8   1        104.34         54.06        33.96 o
   6  -8   1         97.05        113.62        67.59 o
   7  -8   1         14.93         23.87        59.17 o
   8  -8   1        316.28        337.68       145.82 o
   9  -8   1         55.14         53.65        63.78 o
 -11  -7   1         54.72          0.40        27.18 o
 -10  -7   1         23.11         42.92        24.47 o
  -9  -7   1         14.85        -18.45        18.45 o
  -8  -7   1         75.16         51.05        41.52 o
  -7  -7   1        130.28        117.94        49.94 o
  -6  -7   1         44.42         20.16        19.46 o
  -5  -7   1       1001.13       1109.24       167.62 o
  -4  -7   1        854.20        930.26       151.87 o
  -3  -7   1         61.59         94.67        21.85 o
  -2  -7   1         87.73        118.12        27.58 o
  -1  -7   1        536.03        501.85        51.99 o
   0  -7   1       1869.85       1854.32        91.08 o
   1  -7   1         79.02         65.11        14.72 o
   2  -7   1       3119.89       3059.35        98.45 o
   3  -7   1       2092.82       2089.08       120.10 o
   4  -7   1         46.48         30.32        28.23 o
   5  -7   1        518.43        537.62        80.02 o
   6  -7   1        838.57        807.24       182.15 o
   7  -7   1         69.15         41.62        18.55 o
   8  -7   1        875.28        839.32       193.88 o
   9  -7   1        174.70        169.19        97.28 o
 -11  -6   1          1.01        -36.50        39.31 o
 -10  -6   1         17.34         -4.11         5.21 o
  -9  -6   1        180.89        163.57        70.20 o
  -8  -6   1        125.68         87.85        48.04 o
  -7  -6   1         87.88         26.98        16.35 o
  -6  -6   1        381.69        397.57        99.29 o
  -5  -6   1         38.84         33.90        16.95 o
  -4  -6   1         73.89         36.10        31.69 o
  -3  -6   1       2852.96       2728.35       102.29 o
  -2  -6   1        612.24        549.10        57.41 o
  -1  -6   1       4227.87       3931.82       168.07 o
   0  -6   1      13369.93      12862.58       260.04 o
   1  -6   1       2868.56       2809.38       100.81 o
   2  -6   1       4168.15       4118.88       104.02 o
   3  -6   1        690.87        636.37        41.74 o
   4  -6   1        105.92         89.33        30.01 o
   5  -6   1        485.62        461.20        68.91 o
   6  -6   1        475.05        510.02        55.29 o
   7  -6   1          9.88         22.03        13.47 o
   8  -6   1        708.47        674.95       101.08 o
   9  -6   1        234.34        219.62        58.37 o
  10  -6   1         55.81         33.56        28.72 o
 -11  -5   1         13.26         21.66        23.37 o
 -10  -5   1         22.26          5.72        34.20 o
  -9  -5   1        640.06        646.92       140.42 o
  -8  -5   1         67.56         31.39        24.67 o
  -7  -5   1        111.59         50.24        33.40 o
  -6  -5   1       1572.79       1311.48       175.77 o
  -5  -5   1        131.74        126.46        44.73 o
  -4  -5   1         21.35         31.89        13.64 o
  -3  -5   1       1141.51        992.26        56.18 o
  -2  -5   1        344.41        389.41        44.41 o
  -1  -5   1       1496.72       1544.87        98.85 o
   0  -5   1       4747.72       4733.16       138.20 o
   1  -5   1        346.29        334.32        30.99 o
   2  -5   1         31.28         35.04         9.05 o
   3  -5   1        442.95        408.65        31.28 o
   4  -5   1       2283.77       2280.84        83.44 o
   5  -5   1        192.19        185.24        28.28 o
   6  -5   1        331.76        329.44        40.81 o
   7  -5   1          4.22          3.19         6.00 o
   8  -5   1        212.59        211.10        37.98 o
   9  -5   1        167.37        176.14        51.38 o
  10  -5   1         11.56          6.06        21.56 o
 -11  -4   1         34.98         11.73        14.34 o
 -10  -4   1        113.59         86.55        52.55 o
  -9  -4   1        161.15        134.89        59.17 o
  -8  -4   1         70.17         73.41        50.74 o
  -7  -4   1        722.81        713.15       131.60 o
  -6  -4   1         17.89         26.27        19.15 o
  -5  -4   1       1027.40       1175.53       150.48 o
  -4  -4   1       4826.20       5177.53       302.60 o
  -3  -4   1        294.61        219.05        58.17 o
  -2  -4   1        488.76        540.36        84.06 o
  -1  -4   1         97.53        122.76        23.75 o
   0  -4   1       3630.27       3572.85       109.05 o
   1  -4   1        129.93        164.17        21.68 o
   2  -4   1       1890.13       2145.90        58.27 o
   3  -4   1       1795.74       1750.56        44.75 o
   4  -4   1        218.15        181.80        21.65 o
   5  -4   1        488.22        487.90        44.90 o
   6  -4   1       4142.86       4243.52       118.59 o
   7  -4   1        152.29        145.88        23.95 o
   8  -4   1        452.32        438.95        52.65 o
   9  -4   1        823.29        845.64        77.32 o
  10  -4   1         18.56         38.30        26.11 o
  11  -4   1          7.87         -7.60        24.85 o
 -11  -3   1          4.98        -12.33        36.90 o
 -10  -3   1         10.29         11.13        27.38 o
  -9  -3   1         61.29         35.00        20.96 o
  -8  -3   1         71.07         77.67        22.92 o
  -7  -3   1        866.51        952.41        73.93 o
  -6  -3   1         15.85         40.92        14.67 o
  -5  -3   1         34.91         28.76         9.56 o
  -4  -3   1        824.12        956.33       121.79 o
  -3  -3   1       9648.82       9088.10       349.62 o
  -2  -3   1       6140.69       5902.63       256.65 o
  -1  -3   1       4330.39       4194.93       198.74 o
   0  -3   1      35447.33      34683.52      1507.45 o
   1  -3   1       6692.65       7077.47       372.87 o
   2  -3   1        774.65        780.16        25.01 o
   3  -3   1       6263.45       6396.12        84.90 o
   4  -3   1        871.48        883.24        53.25 o
   5  -3   1        424.45        409.14        39.53 o
   6  -3   1       4927.73       4788.20       125.26 o
   7  -3   1       1073.07       1071.74        64.58 o
   8  -3   1        481.84        472.79        46.10 o
   9  -3   1        536.74        552.40        62.06 o
  10  -3   1        134.15        146.38        45.83 o
  11  -3   1         98.09        103.81        40.19 o
 -11  -2   1        324.22        327.75        96.38 o
 -10  -2   1          1.45        -19.15        19.15 o
  -9  -2   1        203.70        193.48        41.32 o
  -8  -2   1        910.21        901.26        83.81 o
  -7  -2   1         33.59         28.70        14.19 o
  -6  -2   1        562.38        560.66        57.88 o
  -5  -2   1       2758.52       2764.40       113.79 o
  -4  -2   1        483.39        463.44        41.18 o
  -3  -2   1      12151.30      12458.81       245.86 o
  -2  -2   1      16606.34      15598.77       374.52 o
  -1  -2   1       4174.36       4307.89       172.45 o
   0  -2   1      11064.50      11019.27       305.81 o
   1  -2   1       3262.79       3186.31        54.45 o
   2  -2   1        604.38        602.87        21.01 o
   3  -2   1       1117.27        998.94        33.34 o
   4  -2   1         35.56         35.75        11.08 o
   5  -2   1        222.32        233.47        24.68 o
   6  -2   1       2027.02       1987.35        80.04 o
   7  -2   1        301.39        307.69        33.73 o
   8  -2   1        503.46        520.63        47.59 o
   9  -2   1         93.95        105.17        21.94 o
  10  -2   1         65.42         60.62        17.58 o
  11  -2   1        175.30        211.03        56.51 o
 -11  -1   1        174.25        320.34       236.18 o
 -10  -1   1          3.05        -16.56        16.56 o
  -9  -1   1         23.14         34.82        21.97 o
  -8  -1   1        562.13        624.26        73.14 o
  -7  -1   1        797.64        885.06        82.13 o
  -6  -1   1          0.77          3.46        15.95 o
  -5  -1   1        992.81        924.49        36.65 o
  -4  -1   1       1085.29       1116.65        68.14 o
  -3  -1   1        551.77        573.46        41.76 o
  -2  -1   1      20334.40      20524.55       571.78 o
  -1  -1   1       4155.03       4267.17       143.09 o
   1  -1   1        784.23        869.52        20.14 o
   3  -1   1         45.04         63.48        23.67 o
   4  -1   1       1085.85       1078.87       106.85 o
   5  -1   1        336.20        396.99        46.06 o
   6  -1   1       2440.02       2415.85       126.76 o
   7  -1   1        549.18        544.71        65.96 o
   8  -1   1        150.38        147.34        32.14 o
   9  -1   1         71.80         84.78        18.66 o
  10  -1   1         63.05         69.24        19.25 o
  11  -1   1        216.16        298.24        49.85 o
 -11   0   1        194.88        237.11        44.81 o
 -10   0   1         30.52         13.67        13.88 o
  -9   0   1        395.52        301.80       102.05 o
  -8   0   1        158.61        180.41        41.90 o
  -7   0   1        797.01        816.21        80.86 o
  -6   0   1       3389.99       3476.86       152.36 o
  -5   0   1        459.74        471.16        31.87 o
  -4   0   1         14.62         18.57         5.99 o
  -3   0   1        257.92        295.04        19.62 o
  -2   0   1      13662.49      13385.40       169.25 o
   2   0   1        459.61        465.58        30.69 o
   3   0   1        403.12        351.05        32.78 o
   4   0   1       7296.18       7370.13       172.88 o
   5   0   1        976.94        989.32        72.49 o
   6   0   1       2754.24       2655.77       129.76 o
   7   0   1       2655.00       2624.01       140.82 o
   8   0   1          8.30         -2.96        15.29 o
   9   0   1         17.15         21.20        16.82 o
  10   0   1          8.76         26.55        18.23 o
  11   0   1         91.11        116.70        40.34 o
 -11   1   1         90.91         80.80        26.10 o
 -10   1   1          0.35         -1.82        10.41 o
  -9   1   1        122.75        113.26        25.91 o
  -8   1   1        190.22        192.05        26.60 o
  -7   1   1         19.06         30.84        20.96 o
  -6   1   1         15.96         16.59        20.86 o
  -5   1   1       6492.16       6753.79       196.84 o
  -4   1   1       3203.53       3080.68        85.30 o
  -3   1   1       5080.96       5172.64        93.99 o
  -1   1   1       4632.10       4593.63       113.82 o
   1   1   1       4000.61       4114.32       131.67 o
   2   1   1       4622.34       4444.41        82.68 o
   3   1   1        315.84        253.86        25.83 o
   4   1   1       9495.41       9181.48       185.03 o
   5   1   1        418.93        360.08        40.87 o
   6   1   1       1097.72       1033.98        77.23 o
   7   1   1        600.32        612.35        65.46 o
   8   1   1        971.94       1104.32        95.06 o
   9   1   1        120.15        128.33        33.22 o
  10   1   1         21.42         36.36        20.31 o
  11   1   1        382.32        452.72       116.44 o
 -11   2   1        162.89        153.91        32.72 o
 -10   2   1        244.71        236.72        41.31 o
  -9   2   1         92.96         86.67        19.17 o
  -8   2   1         16.75         16.16        10.64 o
  -7   2   1        687.77        715.37        54.79 o
  -6   2   1         40.41         45.90        10.43 o
  -5   2   1       4569.53       4465.19       113.34 o
  -4   2   1       6468.94       6595.04       106.29 o
  -3   2   1        995.01       1068.77        36.48 o
  -2   2   1       3717.28       3856.62        73.89 o
  -1   2   1          4.74         24.18         7.42 o
   0   2   1       4926.68       5029.83        94.02 o
   1   2   1        860.52        905.83        65.84 o
   2   2   1      17424.24      17890.68       349.92 o
   4   2   1       2860.52       2869.17        92.07 o
   5   2   1        186.61        234.60        30.05 o
   6   2   1        228.99        210.23        31.80 o
   7   2   1         35.43         43.97        18.73 o
   8   2   1       1138.23       1249.01        97.34 o
   9   2   1        539.44        533.34        67.57 o
  10   2   1         32.19         79.12        52.85 o
  11   2   1        129.69        123.05        56.06 o
  12   2   1          2.29        -19.25        29.88 o
 -11   3   1          0.30         -6.67        24.32 o
 -10   3   1         81.70        103.81        27.82 o
  -9   3   1        283.89        293.03        47.09 o
  -8   3   1         14.15         20.71        10.90 o
  -7   3   1          1.70         10.57         7.06 o
  -6   3   1       1192.27       1151.27        62.98 o
  -5   3   1        303.27        359.45        31.69 o
  -4   3   1        176.38        175.52        19.61 o
  -3   3   1       1175.70       1155.08        50.01 o
  -2   3   1        244.48        297.83        23.19 o
  -1   3   1        315.81        334.30        26.74 o
   0   3   1      31201.62      29892.67       727.26 o
   1   3   1        900.12       1055.79        49.08 o
   2   3   1        100.74        142.31        34.50 o
   3   3   1         79.89        104.80        37.31 o
   4   3   1       1265.46       1200.91        45.63 o
   5   3   1        635.31        555.57        41.38 o
   6   3   1         84.98        119.97        22.37 o
   7   3   1        314.72        325.32        41.51 o
   8   3   1        131.57        143.16        29.23 o
   9   3   1        235.54        281.61        89.96 o
  10   3   1        213.47        220.84        81.43 o
  11   3   1         24.74          1.10        22.97 o
 -10   4   1         15.86         -1.63        19.38 o
  -9   4   1        459.31        462.47        60.06 o
  -8   4   1        195.10        209.26        41.29 o
  -7   4   1         42.20         55.89        18.83 o
  -6   4   1         76.20         83.95        16.56 o
  -5   4   1        884.11        901.06        50.80 o
  -4   4   1       2665.65       2762.30       104.27 o
  -3   4   1         96.77        112.82        15.73 o
  -2   4   1          8.40         13.23         4.32 o
  -1   4   1         96.32         66.15        11.97 o
   0   4   1        146.27        139.59        19.87 o
   1   4   1       1999.99       1824.93        82.16 o
   2   4   1       4257.18       3992.28        88.32 o
   3   4   1        479.62        511.56        86.16 o
   4   4   1       8752.71       8659.68       373.09 o
   5   4   1       2247.44       2366.26       210.85 o
   6   4   1        221.65        291.14        80.93 o
   7   4   1        316.14        364.56        98.89 o
   8   4   1         87.35        183.83        77.82 o
   9   4   1        154.69        182.72        70.90 o
  10   4   1         21.06         -4.31        28.08 o
  11   4   1          3.05        -12.54        35.50 o
 -10   5   1         61.28         50.65        22.76 o
  -9   5   1         52.69         50.94        20.22 o
  -8   5   1         76.22         75.04        21.88 o
  -7   5   1       1231.15       1276.21        91.29 o
  -6   5   1        222.81        214.97        35.48 o
  -5   5   1        777.47        795.05        47.18 o
  -4   5   1       7105.20       6932.59       174.16 o
  -3   5   1         41.16         46.36         9.39 o
  -2   5   1        708.44        761.78        33.77 o
  -1   5   1        250.61        235.93        27.69 o
   0   5   1       2383.46       2589.54        98.96 o
   1   5   1        336.36        396.52        44.23 o
   2   5   1       1700.35       1629.62        73.87 o
   3   5   1        162.84        216.83        59.47 o
   4   5   1        656.49        755.61       120.57 o
   5   5   1         14.00         34.70        20.86 o
   6   5   1        923.76       1039.11       155.78 o
   7   5   1        129.96        173.10        68.10 o
   8   5   1        954.99        998.15       164.10 o
   9   5   1        837.43        810.84       154.26 o
  10   5   1         25.18         -1.70        20.46 o
  11   5   1         17.78        -21.26        23.67 o
 -10   6   1         34.29         24.67        20.86 o
  -9   6   1          0.36         32.94        31.04 o
  -8   6   1          7.37         34.18        17.68 o
  -7   6   1        336.02        385.64        61.02 o
  -6   6   1         24.03         30.69        16.47 o
  -5   6   1         45.33         49.14        23.09 o
  -4   6   1        262.36        290.27        55.42 o
  -3   6   1       2640.52       2653.56       125.46 o
  -2   6   1       2296.10       2309.79        75.34 o
  -1   6   1        420.54        427.56        37.65 o
   0   6   1       6784.16       6788.41       156.50 o
   1   6   1       2845.76       2809.72       132.11 o
   2   6   1          5.90          9.22         6.30 o
   3   6   1       1776.51       1520.34        80.58 o
   4   6   1        118.58         80.53        42.12 o
   5   6   1          0.99          2.71        13.14 o
   6   6   1       3248.83       3280.58       288.96 o
   7   6   1        846.12        841.16       154.57 o
   8   6   1         56.38         45.93        13.64 o
   9   6   1        329.36        327.65       101.29 o
  10   6   1          1.45         -3.51        20.36 o
  11   6   1         39.54         38.61        37.01 o
  -9   7   1        141.60        187.24        88.15 o
  -8   7   1        182.42        219.03       104.90 o
  -7   7   1         72.38         87.15        65.89 o
  -6   7   1         14.18         34.40        45.23 o
  -5   7   1        672.68        754.46       179.84 o
  -4   7   1          1.95         18.14        22.23 o
  -3   7   1        940.33        976.62        81.64 o
  -2   7   1       5760.23       5515.34       118.61 o
  -1   7   1        933.46        979.66        62.36 o
   0   7   1       1259.37       1340.17        75.25 o
   1   7   1         53.44         50.77        15.23 o
   2   7   1       3380.28       3375.79       139.44 o
   3   7   1         13.18          6.50         7.07 o
   4   7   1          2.59         -2.41        21.86 o
   5   7   1        374.38        369.08        90.57 o
   6   7   1         66.48         73.71        45.23 o
   7   7   1         13.26        -44.83        44.83 o
   8   7   1         24.13         35.60        24.47 o
   9   7   1         16.86         33.39        39.31 o
  10   7   1         53.21         41.12        40.21 o
  11   7   1         31.26         12.74        30.89 o
  -9   8   1         20.87        -28.58        37.31 o
  -8   8   1        309.39        322.83       141.81 o
  -7   8   1        168.50        221.34       129.17 o
  -6   8   1        163.14        256.44       120.14 o
  -5   8   1         71.36         79.10        40.10 o
  -4   8   1        519.11        535.88        69.05 o
  -3   8   1        125.13        136.18        31.12 o
  -2   8   1        614.40        599.86        66.44 o
  -1   8   1       1573.90       1524.28        84.80 o
   0   8   1        264.57        265.96        35.34 o
   1   8   1          0.82         -2.95        10.48 o
   2   8   1       2847.54       2992.60       142.38 o
   3   8   1        566.79        572.14        50.43 o
   4   8   1          0.48        -22.16        44.23 o
   5   8   1        110.75        113.12        45.73 o
   6   8   1        296.26        295.66        89.26 o
   7   8   1        178.02        142.31        58.37 o
   8   8   1          5.07        -41.82        41.82 o
   9   8   1         32.04         30.89        11.83 o
  10   8   1         47.88         -7.02        33.40 o
  -8   9   1          1.82         57.96        89.85 o
  -7   9   1        131.00        262.55       159.46 o
  -6   9   1        335.99        349.21       147.73 o
  -5   9   1         80.13        100.44        48.75 o
  -4   9   1         73.55         98.29        32.45 o
  -3   9   1         10.91         18.13        23.58 o
  -2   9   1        941.86        943.76        89.97 o
  -1   9   1        203.77        197.13        31.11 o
   0   9   1          5.72          2.65         6.81 o
   1   9   1         72.32         58.96        19.25 o
   2   9   1         32.15         33.01        15.21 o
   3   9   1        326.75        402.57       103.60 o
   4   9   1       1799.86       1890.88       224.23 o
   5   9   1        275.13        270.79        87.95 o
   6   9   1        668.31        770.10       150.65 o
   7   9   1        867.74        876.74       169.01 o
   8   9   1         12.07         -6.02        31.19 o
   9   9   1         51.05         58.87        49.54 o
  10   9   1          1.73         -5.72         5.72 o
  -7  10   1          9.90         94.67        88.45 o
  -6  10   1          0.37         59.67        98.88 o
  -5  10   1        409.26        439.11        95.88 o
  -4  10   1        639.37        720.65       115.18 o
  -3  10   1        517.83        508.74        71.89 o
  -2  10   1       3017.01       3088.37       171.70 o
  -1  10   1        475.13        509.50        66.28 o
   0  10   1        239.19        239.99        39.14 o
   1  10   1       1077.83       1120.23        82.24 o
   2  10   1         20.20         28.53        14.38 o
   3  10   1          2.36         -1.33        70.00 o
   4  10   1        930.11        958.42       166.81 o
   5  10   1        248.53        252.63        93.27 o
   6  10   1         78.54         98.68        49.14 o
   7  10   1         44.72         37.21         5.21 o
   8  10   1         46.55         47.13        21.36 o
   9  10   1         35.59        -27.08        30.89 o
  -6  11   1          0.15        114.73       130.77 o
  -5  11   1        336.01        375.87        93.46 o
  -4  11   1        313.03        377.73        90.27 o
  -3  11   1         71.78         74.46        30.03 o
  -2  11   1        183.33        191.42        45.13 o
  -1  11   1          0.52         -5.51        19.38 o
   0  11   1        359.76        354.89        50.14 o
   1  11   1         81.62         90.63        23.04 o
   2  11   1        120.81         87.00        32.33 o
   3  11   1         60.26         59.05        22.03 o
   4  11   1          7.93          6.51        76.77 o
   5  11   1         79.78         98.28        51.85 o
   6  11   1         57.26         53.35        45.13 o
   7  11   1          7.15        -22.06        29.99 o
   8  11   1         13.13        -30.29        48.14 o
  -5  12   1         35.48        115.59        88.90 o
  -4  12   1         58.43        117.30        57.40 o
  -3  12   1         37.10         80.10        39.03 o
  -2  12   1         62.44         50.08        20.71 o
  -1  12   1          0.80          0.55        18.42 o
   0  12   1        663.85        692.98        81.63 o
   1  12   1         29.68         40.71        22.42 o
   2  12   1          6.25        -11.02        11.02 o
   3  12   1          0.27         -3.26        29.08 o
   4  12   1        149.80        214.06        58.18 o
   5  12   1        165.91        113.81        36.91 o
   6  12   1         17.14         92.27        48.53 o
   7  12   1         58.94         35.90        33.90 o
  -3  13   1         97.07        163.82        46.68 o
  -2  13   1         70.53         87.69        32.12 o
  -1  13   1         53.94         72.43        31.80 o
   0  13   1         84.98         25.93        71.91 o
   1  13   1        319.29        335.41        85.03 o
   2  13   1        191.21        220.92        49.46 o
   3  13   1        220.83        186.90        75.13 o
   4  13   1        334.54        375.42        79.03 o
   5  13   1        222.38        251.25        51.50 o
   6  13   1         25.69        130.13        52.31 o
   0  14   1          0.89        -30.98        52.10 o
   1  14   1         10.95        -50.59        60.17 o
   2  14   1         69.43        104.02        47.24 o
   3  14   1         19.45         20.11        20.57 o
  -2 -14   2        160.24         96.95        63.03 o
  -1 -14   2        135.76         63.98        22.16 o
   0 -14   2          2.97        -54.86        74.81 o
  -5 -13   2         18.51         48.13        20.59 o
  -4 -13   2         41.07         31.54        27.73 o
  -3 -13   2         20.56         35.82        28.45 o
  -2 -13   2         17.70         27.80        17.34 o
  -1 -13   2        266.81        274.23        49.76 o
   0 -13   2         90.14         73.83        18.64 o
   1 -13   2        154.97        149.25        36.38 o
   2 -13   2        156.58        174.31        41.15 o
   3 -13   2        175.67        188.51        59.43 o
  -7 -12   2         32.88         68.80        53.25 o
  -6 -12   2        190.66        255.73        94.47 o
  -5 -12   2          5.91         36.40        43.92 o
  -4 -12   2        357.61        364.48        74.68 o
  -3 -12   2        253.33        197.07        61.89 o
  -2 -12   2        205.15        231.16        48.82 o
  -1 -12   2        550.90        609.79        80.57 o
   0 -12   2       1072.02       1081.80       101.37 o
   1 -12   2         44.29         33.50        25.76 o
   2 -12   2        260.43        286.51        54.47 o
   3 -12   2          3.65         -1.23        15.01 o
   4 -12   2          8.02         19.82        15.08 o
   5 -12   2         13.71         17.19        46.03 o
  -8 -11   2          1.17         -2.51        13.94 o
  -7 -11   2         19.44         21.56        37.81 o
  -6 -11   2         14.11         21.36        30.89 o
  -5 -11   2         71.81         81.13        59.57 o
  -4 -11   2        117.39        160.86        84.24 o
  -3 -11   2        113.97        102.63        38.28 o
  -2 -11   2         29.17         20.41        12.26 o
  -1 -11   2          0.42          4.26         7.68 o
   0 -11   2          0.92          4.12         6.30 o
   1 -11   2          3.39         11.54        15.92 o
   2 -11   2         29.32         24.88        21.58 o
   3 -11   2         15.36          4.79        11.95 o
   4 -11   2        565.21        593.94       102.41 o
   5 -11   2          3.65          5.78        23.20 o
   6 -11   2         48.51        105.50       104.10 o
  -9 -10   2         25.15         25.97        38.71 o
  -8 -10   2         34.47         64.58        55.46 o
  -7 -10   2        155.48        192.95        83.54 o
  -6 -10   2          0.80         48.34        51.95 o
  -5 -10   2        497.32        549.12       135.80 o
  -4 -10   2         71.13        112.92        58.57 o
  -3 -10   2          3.24         35.20        39.91 o
  -2 -10   2         40.46         45.41        15.12 o
  -1 -10   2         11.95          5.39        18.33 o
   0 -10   2       1045.53       1065.25        80.34 o
   1 -10   2        113.29        127.49        30.29 o
   2 -10   2         10.80         13.83        13.48 o
   3 -10   2        144.29        149.28        36.88 o
   4 -10   2          3.53          7.25        14.94 o
   5 -10   2          7.52          0.86        20.81 o
   6 -10   2        641.69        642.00       188.56 o
   7 -10   2         70.80         38.31        59.97 o
  -9  -9   2         17.13          6.02        40.31 o
  -8  -9   2          2.21        -18.15        45.43 o
  -7  -9   2         11.75         18.05        25.77 o
  -6  -9   2         35.38         30.49        25.87 o
  -5  -9   2        159.53        187.54        72.61 o
  -4  -9   2          8.88        -17.55        34.00 o
  -3  -9   2       2668.52       2806.78       273.05 o
  -2  -9   2       1107.31       1250.16        86.30 o
  -1  -9   2       3314.67       3387.55       146.14 o
   0  -9   2       2133.51       2177.33       110.75 o
   1  -9   2       2064.26       2073.42       130.70 o
   2  -9   2        169.11        195.13        39.33 o
   3  -9   2        654.90        684.09        76.85 o
   4  -9   2         17.45          5.14        43.07 o
   5  -9   2        698.92        718.49       105.95 o
   6  -9   2        292.87        291.64       108.61 o
   7  -9   2         61.94         54.05        45.03 o
   8  -9   2        131.34        148.02        83.34 o
 -10  -8   2         17.00          5.52        12.54 o
  -9  -8   2         46.32         75.11        14.64 o
  -8  -8   2        404.04        415.21       116.34 o
  -7  -8   2          0.10        -27.38        44.73 o
  -6  -8   2        872.70        845.37       160.99 o
  -5  -8   2        319.17        287.94        87.56 o
  -4  -8   2        828.73        801.64       149.96 o
  -3  -8   2       2191.61       2256.25       117.44 o
  -2  -8   2       3367.48       3547.06       166.79 o
  -1  -8   2         86.40        105.32        24.80 o
   0  -8   2       3093.84       3106.04       125.82 o
   1  -8   2        116.66        130.80        25.23 o
   2  -8   2        150.61        136.45        24.73 o
   3  -8   2         48.42         34.08        31.09 o
   4  -8   2         28.22        -15.76        42.62 o
   5  -8   2        392.65        338.86        68.63 o
   6  -8   2        390.35        417.92       141.61 o
   7  -8   2          0.33         -9.93        13.64 o
   8  -8   2          5.60         25.17        28.08 o
   9  -8   2         18.47         20.26         7.22 o
 -10  -7   2         49.25         18.45        26.58 o
  -9  -7   2         33.33         22.26        32.19 o
  -8  -7   2          2.98          2.21        36.60 o
  -7  -7   2         29.90          2.01         9.93 o
  -6  -7   2         17.66         36.90        17.55 o
  -5  -7   2        215.08        196.67        74.42 o
  -4  -7   2        107.39        157.85        59.87 o
  -3  -7   2        351.31        339.13        44.14 o
  -2  -7   2        123.77        152.77        32.50 o
  -1  -7   2         96.79        101.59        23.34 o
   0  -7   2          2.92         -2.96         2.96 o
   1  -7   2        299.67        315.01        36.60 o
   2  -7   2       2588.60       2627.36        94.86 o
   3  -7   2         11.02         20.32        11.58 o
   4  -7   2        294.09        213.23        54.11 o
   5  -7   2        182.68        172.96        39.80 o
   6  -7   2       1059.34       1105.29       231.61 o
   7  -7   2        181.78        178.11        93.97 o
   8  -7   2          8.70          5.21        17.55 o
   9  -7   2        292.84        347.20       134.69 o
 -11  -6   2          3.33         12.03        13.14 o
 -10  -6   2          7.96        -34.60        34.60 o
  -9  -6   2         67.36        129.37        63.08 o
  -8  -6   2         24.22         10.83        19.96 o
  -7  -6   2        832.08        698.82       142.13 o
  -5  -6   2         14.32         -0.10        11.03 o
  -4  -6   2          3.09          7.01         4.12 o
  -3  -6   2       2262.55       2452.82       120.08 o
  -2  -6   2       5688.71       6110.03       208.66 o
  -1  -6   2         47.08         43.66        20.09 o
   0  -6   2       4281.51       4355.52       146.28 o
   1  -6   2        318.03        365.35        35.99 o
   2  -6   2         39.34         44.09        11.06 o
   3  -6   2        954.26        938.40        46.71 o
   4  -6   2       3607.30       3677.93       199.58 o
   5  -6   2         22.28         32.60        27.33 o
   6  -6   2       3594.34       3641.20       216.04 o
   7  -6   2        492.04        465.09        80.22 o
   8  -6   2         92.86        111.43        38.42 o
   9  -6   2         17.94          9.92        14.69 o
  10  -6   2         33.21          8.01        30.34 o
 -11  -5   2         85.71         76.12        47.13 o
 -10  -5   2         92.31        136.09        64.58 o
  -9  -5   2         12.52        -21.96        28.28 o
  -8  -5   2        599.68        537.70       116.04 o
  -7  -5   2        182.54        154.34        61.98 o
  -6  -5   2         23.59         -9.23        36.30 o
  -5  -5   2       8683.01       8178.50       432.44 o
  -4  -5   2       1017.97       1012.71       143.86 o
  -3  -5   2       9155.92       8499.82       406.61 o
  -2  -5   2      11958.81      12651.95       474.09 o
  -1  -5   2       3375.68       3812.57       169.44 o
   0  -5   2         96.36         64.31        15.75 o
   1  -5   2       5157.07       4959.71       124.77 o
   2  -5   2       1013.43       1016.71        49.02 o
   3  -5   2       1984.23       2003.41        73.03 o
   4  -5   2       2010.57       2121.69        69.01 o
   5  -5   2         71.85         57.61        12.99 o
   6  -5   2        427.10        415.67        45.42 o
   7  -5   2        411.41        442.83        41.42 o
   8  -5   2        580.22        524.78        84.42 o
   9  -5   2         54.39         61.16        31.90 o
  10  -5   2         47.70         23.69        19.05 o
 -11  -4   2         53.18         50.34        37.31 o
 -10  -4   2        187.66        139.60        54.16 o
  -9  -4   2          8.61         12.23        21.96 o
  -8  -4   2        505.93        445.01       101.40 o
  -7  -4   2         72.10         55.66        33.50 o
  -6  -4   2        544.31        466.09       100.00 o
  -5  -4   2       3943.76       3588.89       268.70 o
  -4  -4   2       4494.17       4641.03       292.91 o
  -3  -4   2        197.70        203.09        56.67 o
  -2  -4   2       5382.87       5537.84       295.88 o
  -1  -4   2       3615.40       3470.40       208.07 o
   0  -4   2       1985.77       2077.23        93.61 o
   1  -4   2        150.67        137.18        19.96 o
   2  -4   2       4617.98       4591.55       114.32 o
   3  -4   2       1382.81       1479.83        44.27 o
   4  -4   2       1051.08       1000.28        40.36 o
   5  -4   2        175.82        188.27        26.63 o
   6  -4   2        246.03        271.42        34.90 o
   7  -4   2        109.08         95.14        17.10 o
   8  -4   2        359.14        358.02        39.14 o
   9  -4   2         94.41        108.35        38.55 o
  10  -4   2          7.11          2.49        26.42 o
  11  -4   2        169.97        168.06        52.24 o
 -11  -3   2        131.45         86.65        52.65 o
 -10  -3   2          2.60          0.60        31.69 o
  -9  -3   2        215.23        193.16        68.10 o
  -8  -3   2         71.71         69.25        19.95 o
  -7  -3   2         74.59         70.79        19.59 o
  -6  -3   2        826.35        797.83        64.40 o
  -5  -3   2       2765.58       2899.77       111.84 o
  -4  -3   2        116.98         94.67        38.21 o
  -3  -3   2         92.18        111.72        35.50 o
  -2  -3   2       1259.41       1561.73       141.40 o
  -1  -3   2        420.45        356.81        61.09 o
   0  -3   2      11902.85      11810.91       206.65 o
   1  -3   2        167.56        165.74        18.99 o
   2  -3   2       3359.27       3293.21        73.38 o
   3  -3   2        720.66        710.25        28.92 o
   4  -3   2       3419.61       3376.12        73.09 o
   5  -3   2       1033.09       1020.28        61.33 o
   6  -3   2         47.86         38.53        12.92 o
   7  -3   2       1809.08       1815.52        82.93 o
   8  -3   2        237.08        229.36        31.16 o
   9  -3   2          0.77          2.02         8.72 o
  10  -3   2         79.17         43.07        15.09 o
  11  -3   2          5.82         -0.41        20.21 o
 -11  -2   2         50.52        123.90       288.27 o
 -10  -2   2         31.33         -4.41        13.64 o
  -9  -2   2        389.15        408.85        59.01 o
  -8  -2   2        433.25        414.08        57.90 o
  -7  -2   2        188.75        189.11        37.46 o
  -6  -2   2        166.00        145.61        30.22 o
  -5  -2   2       3353.62       3630.21       135.34 o
  -4  -2   2       8203.02       8414.59       185.66 o
  -3  -2   2          5.24         19.38        18.65 o
  -2  -2   2       5958.87       5908.95       250.41 o
  -1  -2   2        177.50        184.95        35.71 o
   0  -2   2        383.08        397.54        26.32 o
   1  -2   2       3640.85       3492.69        61.07 o
   2  -2   2       7122.64       7051.38        76.82 o
   3  -2   2         27.17         18.54         4.29 o
   4  -2   2      20691.37      20090.84       251.38 o
   5  -2   2        531.21        611.24        54.74 o
   6  -2   2        114.58        102.62        18.00 o
   7  -2   2        183.65        194.19        26.46 o
   8  -2   2        134.26        127.56        22.27 o
   9  -2   2        170.95        179.49        28.30 o
  10  -2   2        177.61        197.26        33.45 o
  11  -2   2         92.52        136.28        42.70 o
 -11  -1   2         68.24         71.42       145.77 o
 -10  -1   2        328.57        280.87        45.77 o
  -9  -1   2          3.58         16.76        12.84 o
  -8  -1   2         14.56         12.90         6.55 o
  -7  -1   2       4871.06       5045.12       199.87 o
  -6  -1   2        310.31        317.02        25.65 o
  -5  -1   2       8038.63       8367.27       218.72 o
  -4  -1   2      12262.07      12843.95       244.02 o
  -3  -1   2        321.47        374.67        35.44 o
  -2  -1   2        755.61        868.89        46.35 o
  -1  -1   2        635.20        719.46        61.82 o
   1  -1   2         51.84         43.33         9.73 o
   2  -1   2       2902.82       3028.52        65.94 o
   3  -1   2        142.06        158.84        22.31 o
   4  -1   2        107.18         57.64        12.58 o
   5  -1   2        375.99        375.56        47.42 o
   6  -1   2       2132.15       2149.01       120.31 o
   7  -1   2         12.21         13.73        19.81 o
   8  -1   2        743.43        752.50        81.97 o
   9  -1   2        430.02        440.87        46.04 o
  10  -1   2         18.23         20.30        11.50 o
  11  -1   2          6.93         29.77        23.04 o
 -11   0   2         36.21          4.54         9.76 o
 -10   0   2        381.60        275.79        58.66 o
  -9   0   2         39.54         46.50        20.12 o
  -8   0   2        477.94        523.57        70.53 o
  -7   0   2       1039.99       1125.98        97.44 o
  -6   0   2        304.21        329.35        30.39 o
  -5   0   2        106.02        150.08        18.73 o
  -4   0   2       2410.00       2601.31        73.47 o
  -3   0   2      10819.80      10605.39       198.61 o
  -2   0   2       3547.74       3599.66        97.04 o
  -1   0   2      16092.79      15901.90       123.03 o
   1   0   2       7291.86       7560.56       134.13 o
   2   0   2       4427.19       4805.69       134.28 o
   3   0   2       2389.47       2478.54        91.11 o
   4   0   2       2242.65       2247.25       139.34 o
   5   0   2        125.66        129.71        26.06 o
   6   0   2       1343.29       1378.53        93.21 o
   7   0   2         85.75         95.46        25.56 o
   8   0   2         10.74          3.59        15.94 o
   9   0   2        434.24        469.06        67.70 o
  10   0   2        540.62        552.11        79.11 o
  11   0   2          4.68         11.16        14.72 o
 -11   1   2         15.29          8.63        25.02 o
 -10   1   2          7.55        -14.14        22.17 o
  -9   1   2          3.47         -7.78         7.78 o
  -8   1   2        357.13        325.21        37.29 o
  -7   1   2       1700.57       1816.53       107.30 o
  -6   1   2          5.90          4.20         9.18 o
  -5   1   2          2.25          3.41         3.18 o
  -4   1   2         61.65         58.37        10.69 o
  -3   1   2       3366.73       3533.51        73.63 o
  -2   1   2      10994.73      10842.38       109.50 o
  -1   1   2         29.12         32.69         4.93 o
   0   1   2      28560.26      29736.56       183.73 o
   1   1   2        887.53        804.78        49.70 o
   2   1   2      24896.91      24584.23       150.14 o
   3   1   2        277.79        204.31        24.03 o
   4   1   2       1053.82       1072.13        63.70 o
   5   1   2       3478.56       3406.65       128.27 o
   6   1   2        999.64       1032.79        77.37 o
   7   1   2        251.38        274.40        41.60 o
   8   1   2          7.37          0.05        11.88 o
   9   1   2         16.97         33.55        35.80 o
  10   1   2        138.81        174.18        43.53 o
  11   1   2        154.43        211.71        82.14 o
  12   1   2         39.63         47.62        12.76 o
 -11   2   2        143.25        120.37        24.53 o
 -10   2   2        159.72        182.77        37.16 o
  -9   2   2         89.04         82.67        22.29 o
  -8   2   2         27.19         27.62         8.96 o
  -7   2   2       1855.44       1906.97        91.68 o
  -6   2   2        772.83        780.04        53.78 o
  -5   2   2         23.92         18.32         8.96 o
  -4   2   2       6905.20       7046.48       111.77 o
  -3   2   2        471.49        510.55        25.42 o
  -2   2   2       2756.32       2850.23        48.04 o
  -1   2   2        189.85        161.48        29.49 o
   0   2   2          1.90          3.04         1.34 o
   1   2   2        356.74        343.91        16.21 o
   2   2   2       9454.45       9149.70       135.93 o
   3   2   2          4.05          4.98         3.37 o
   4   2   2       2927.28       3085.68        95.98 o
   5   2   2         19.85         14.69         7.07 o
   6   2   2       1997.90       2092.77       103.45 o
   7   2   2        644.30        665.19        63.24 o
   8   2   2        347.25        420.57        55.69 o
   9   2   2        533.01        530.58        67.93 o
  10   2   2          6.40         44.33        46.03 o
  11   2   2          7.96        -10.83        10.83 o
  12   2   2         51.98         45.03        35.80 o
 -11   3   2          3.81         -7.58        24.19 o
 -10   3   2        139.66        184.17        39.86 o
  -9   3   2        334.37        371.11        53.32 o
  -8   3   2          5.53         -0.85         5.37 o
  -7   3   2       3280.80       3346.29       122.40 o
  -6   3   2        481.05        506.18        42.97 o
  -5   3   2          3.81          7.77         9.37 o
  -4   3   2        222.07        249.02        20.82 o
  -3   3   2       2942.20       3110.77        63.22 o
  -2   3   2      12093.94      12173.15       175.57 o
  -1   3   2        114.84        122.65        12.08 o
   0   3   2       8354.66       8613.88       153.66 o
   1   3   2        476.34        532.64        29.06 o
   2   3   2          6.89          6.12         3.71 o
   3   3   2        308.10        231.89        45.34 o
   4   3   2      14361.15      14654.47       156.03 o
   5   3   2         19.47         10.80        11.63 o
   6   3   2       2683.54       2709.74       105.97 o
   7   3   2        631.39        705.31        60.67 o
   8   3   2        108.67        111.24        26.22 o
   9   3   2         34.58          2.51        13.54 o
  10   3   2          1.54         36.60        26.48 o
  11   3   2         82.40        122.95        70.30 o
 -10   4   2         62.08         51.45        13.12 o
  -9   4   2        169.06        181.88        38.44 o
  -8   4   2          7.41         36.72        19.89 o
  -7   4   2          5.23         20.67        14.98 o
  -6   4   2        717.64        743.15        52.70 o
  -5   4   2       7817.54       7988.06       153.80 o
  -4   4   2       1455.44       1447.53        56.23 o
  -3   4   2       7898.97       7580.55       129.41 o
  -2   4   2      22200.50      21817.75       266.01 o
  -1   4   2       5307.66       5144.91       123.97 o
   0   4   2        876.04        996.14        63.07 o
   1   4   2       4447.75       4457.30       123.25 o
   2   4   2       2259.38       2290.96        68.01 o
   3   4   2       1523.36       1767.38       149.62 o
   4   4   2         76.68         93.77        44.03 o
   5   4   2         17.56         65.99        37.81 o
   6   4   2       1100.45        919.45       121.73 o
   7   4   2        290.54        329.76        89.86 o
   8   4   2       1563.90       1740.48       212.88 o
   9   4   2          8.04         23.87        40.92 o
  10   4   2         72.38        118.24        69.60 o
  11   4   2         94.48         67.09        46.73 o
 -10   5   2         41.72          4.91        24.02 o
  -9   5   2        246.65        246.88        43.08 o
  -8   5   2         78.19         97.46        27.18 o
  -7   5   2         91.85        107.66        26.87 o
  -6   5   2        102.83        115.04        26.93 o
  -5   5   2       1896.94       1883.54        99.46 o
  -4   5   2       1100.20       1098.95        49.84 o
  -3   5   2        757.01        880.48        52.51 o
  -2   5   2       6229.40       6400.35       172.45 o
  -1   5   2       1497.48       1495.96        69.29 o
   0   5   2        549.27        543.65        44.68 o
   1   5   2         25.26         34.16        13.72 o
   2   5   2       5148.52       5257.82       130.94 o
   3   5   2       2674.70       2976.36       216.03 o
   4   5   2       1258.91       1337.67       152.30 o
   5   5   2        542.96        571.72       110.53 o
   6   5   2        195.77        206.50        66.09 o
   7   5   2         20.79         10.73        31.49 o
   8   5   2        132.39        179.21        73.61 o
   9   5   2        258.50        284.02        87.85 o
  10   5   2        162.30        155.25        71.91 o
  11   5   2         69.67         92.36        48.44 o
 -10   6   2         74.32         45.53        19.25 o
  -9   6   2        304.19        278.31       104.00 o
  -8   6   2          4.66         23.31        22.28 o
  -7   6   2          3.77         22.46        19.87 o
  -6   6   2        941.37        906.86        91.27 o
  -5   6   2       1259.16       1296.88       105.70 o
  -4   6   2        923.53        901.89        68.49 o
  -3   6   2        102.67        125.92        25.43 o
  -2   6   2        441.41        449.94        49.81 o
  -1   6   2        728.43        761.41        48.67 o
   0   6   2       6012.52       5733.36       141.66 o
   1   6   2        305.58        314.54        35.91 o
   2   6   2        174.93        166.65        26.37 o
   3   6   2        352.32        420.14        83.05 o
   4   6   2       2680.02       2757.51       235.87 o
   5   6   2        957.98       1059.19       150.47 o
   6   6   2          5.48         41.22        25.37 o
   7   6   2       1123.11       1161.91       180.76 o
   8   6   2        162.58        135.29        58.87 o
   9   6   2         27.11         31.39        39.41 o
  10   6   2         79.38         49.94        48.34 o
  11   6   2         37.93         18.85        14.54 o
  -9   7   2        446.22        325.95       113.53 o
  -8   7   2          8.15         40.51        27.03 o
  -7   7   2         84.55        104.11        37.94 o
  -6   7   2         58.97         91.02        35.00 o
  -5   7   2       1980.70       2063.52       289.96 o
  -4   7   2       5082.29       5049.38       197.64 o
  -3   7   2        284.21        334.47        49.00 o
  -2   7   2       8834.70       8646.71       241.65 o
  -1   7   2        747.75        727.94        52.23 o
   0   7   2        130.47        139.66        23.38 o
   1   7   2       2951.53       2999.99       112.22 o
   2   7   2       3047.51       2876.56       126.13 o
   3   7   2         23.11         20.61         8.27 o
   4   7   2       4066.63       4078.66       301.50 o
   5   7   2        315.56        261.86        77.73 o
   6   7   2        137.57        163.47        63.88 o
   7   7   2         36.59         31.79        22.56 o
   8   7   2          0.96          6.72        24.07 o
   9   7   2         47.79        -23.57        46.33 o
  10   7   2         17.71         25.77        40.31 o
  11   7   2          8.91         -9.73        11.93 o
  -8   8   2          1.34         56.36        24.67 o
  -7   8   2       1227.71       1425.99       279.96 o
  -6   8   2        177.66        244.90       121.75 o
  -5   8   2       2008.63       2236.54       337.91 o
  -4   8   2       4291.45       4226.76       193.57 o
  -3   8   2       1357.24       1309.88       103.84 o
  -2   8   2         99.66        126.53        27.74 o
  -1   8   2       1265.36       1289.92        75.59 o
   0   8   2        199.64        224.56        32.34 o
   1   8   2         25.95         28.67        12.00 o
   2   8   2         14.81         16.73         5.43 o
   3   8   2          0.97          2.46         5.72 o
   4   8   2         26.03        -13.74        22.66 o
   5   8   2          2.50         -9.93        35.10 o
   6   8   2       1357.84       1312.23       194.51 o
   7   8   2         13.82         -0.80        26.78 o
   8   8   2        212.68        205.69        68.60 o
   9   8   2        123.48         98.88        48.74 o
  10   8   2         15.61        -26.07        57.66 o
  -8   9   2         15.76       -147.32       147.32 o
  -7   9   2        118.56        145.42       116.43 o
  -6   9   2        518.56        721.62       235.49 o
  -5   9   2        149.53        203.18       130.27 o
  -4   9   2        737.01        865.44        93.74 o
  -3   9   2        204.72        198.83        44.67 o
  -2   9   2          5.29         -1.57         7.76 o
  -1   9   2        192.78        205.61        30.55 o
   0   9   2       1943.88       1958.71       102.64 o
   1   9   2        717.07        773.45        64.93 o
   2   9   2        182.36        148.57        21.08 o
   3   9   2        828.83        810.47       104.15 o
   4   9   2        189.61        201.78        70.70 o
   5   9   2         14.90          9.23         3.31 o
   6   9   2        120.90        117.94        61.28 o
   7   9   2         58.30         96.37        56.46 o
   8   9   2         26.04        -36.00        38.61 o
   9   9   2         19.14         14.84        29.08 o
  10   9   2        156.77        124.36        32.29 o
  -7  10   2        292.65        344.09       108.31 o
  -6  10   2          1.67        105.30       135.79 o
  -5  10   2        146.18        262.85       138.90 o
  -4  10   2        706.33        690.37        89.45 o
  -3  10   2         72.16         76.41        31.26 o
  -2  10   2        156.11        151.82        35.87 o
  -1  10   2        237.13        186.96        34.06 o
   0  10   2         12.01         22.10        11.48 o
   1  10   2        594.25        674.14        63.72 o
   2  10   2        681.62        702.94        62.22 o
   3  10   2        434.66        390.28        88.71 o
   4  10   2        163.98        261.65        83.04 o
   5  10   2        362.50        335.18        99.49 o
   6  10   2          0.18         33.80        25.67 o
   7  10   2        118.01        162.26        68.50 o
   8  10   2         56.07         84.34        43.22 o
   9  10   2         81.10         50.24        20.76 o
  -6  11   2        685.05        747.81       216.44 o
  -5  11   2        206.91        310.09       158.36 o
  -4  11   2        812.79        837.51       130.77 o
  -3  11   2        125.22        157.74        43.61 o
  -2  11   2        205.48        198.86        44.23 o
  -1  11   2        391.06        395.04        60.26 o
   0  11   2        509.16        555.97        59.51 o
   1  11   2         16.13         15.86        13.98 o
   2  11   2       1158.88       1228.33       115.61 o
   3  11   2         18.04         17.05        23.40 o
   4  11   2          4.19         -4.12        52.00 o
   5  11   2          4.99          8.63        33.65 o
   6  11   2         77.98         75.52        42.42 o
   7  11   2         56.44         71.20        39.81 o
   8  11   2         27.48         47.43        23.57 o
  -5  12   2        168.33        174.60       119.94 o
  -4  12   2         39.96        108.36        55.98 o
  -3  12   2         76.34        135.36        44.07 o
  -2  12   2        339.07        311.27        60.37 o
  -1  12   2          2.01         -4.56        12.95 o
   0  12   2        263.59        180.15        52.45 o
   1  12   2         11.83          1.86        40.97 o
   2  12   2        133.40        145.91        37.95 o
   3  12   2        155.57        131.14        24.62 o
   4  12   2        440.92        407.24        62.69 o
   5  12   2          8.82          9.15        16.16 o
   6  12   2        260.17        302.39        78.73 o
   7  12   2         37.75        102.39        56.86 o
  -3  13   2        119.42        142.15        42.96 o
  -2  13   2        122.58        141.08        39.94 o
  -1  13   2         28.37         17.47        23.80 o
   0  13   2         39.34         -0.83       108.81 o
   1  13   2        130.80         59.20        77.07 o
   2  13   2         43.07         76.08        36.64 o
   3  13   2         10.81         59.55        34.15 o
   4  13   2          5.18         15.28        21.14 o
   5  13   2          3.45          3.17        20.27 o
   6  13   2          3.37         16.40        17.62 o
   0  14   2        236.35        262.08        69.52 o
   1  14   2         68.37         30.06       128.62 o
   2  14   2         97.89        173.84        43.75 o
   3  14   2        126.72         84.03        70.49 o
  -2 -14   3         44.13         50.18        36.68 o
  -1 -14   3          7.49        -45.23        67.19 o
  -5 -13   3        107.63         42.82        32.49 o
  -4 -13   3        254.24        342.29        78.35 o
  -3 -13   3         25.01         26.23        38.01 o
  -2 -13   3         58.47         41.26        18.27 o
  -1 -13   3         25.64         37.83        22.63 o
   0 -13   3          6.52          6.81         6.24 o
   1 -13   3         38.96         49.74        28.72 o
   2 -13   3          2.09          8.46        21.24 o
   3 -13   3         31.21         43.56        35.50 o
  -7 -12   3         81.83        108.91        64.78 o
  -6 -12   3        184.21        282.11       111.12 o
  -5 -12   3         27.67         61.98        56.56 o
  -4 -12   3          2.03         22.24        16.92 o
  -3 -12   3         48.23         46.58        17.70 o
  -2 -12   3        198.37        204.02        45.11 o
  -1 -12   3        204.24        196.90        44.62 o
   0 -12   3        475.71        539.97        68.64 o
   1 -12   3        782.62        808.18        89.00 o
   2 -12   3        197.53        179.23        37.39 o
   3 -12   3        514.49        580.57       100.60 o
   4 -12   3        232.11        172.73        39.92 o
  -8 -11   3          2.73        -16.55        31.79 o
  -7 -11   3          0.31         35.90        36.00 o
  -6 -11   3        145.30        106.00        65.09 o
  -5 -11   3        232.85        307.29       111.42 o
  -4 -11   3          8.74         67.39        59.97 o
  -3 -11   3        780.01        783.21       100.57 o
  -2 -11   3       1242.11       1273.09       125.65 o
  -1 -11   3        579.17        587.80        60.71 o
   0 -11   3        843.59        861.26        74.89 o
   1 -11   3        369.07        345.84        56.50 o
   2 -11   3         41.33         18.14        14.84 o
   3 -11   3        646.59        711.21       108.57 o
   4 -11   3        182.70        218.16        57.48 o
   5 -11   3         11.89         10.03        21.69 o
   6 -11   3         78.68        123.34        49.55 o
  -9 -10   3          0.22         33.80        35.40 o
  -8 -10   3         63.48         75.11        55.26 o
  -7 -10   3         24.39         12.34        18.45 o
  -6 -10   3         89.57        110.82        63.18 o
  -5 -10   3         61.61         69.10        60.57 o
  -4 -10   3         12.36          6.22        34.20 o
  -3 -10   3        156.15        175.87        47.52 o
  -2 -10   3         27.28         48.57        18.95 o
  -1 -10   3        140.54        181.76        36.68 o
   0 -10   3         23.88         16.78         8.48 o
   1 -10   3          0.47         -6.05         6.15 o
   2 -10   3        125.64        142.91        37.59 o
   3 -10   3         15.74         -7.03        38.66 o
   4 -10   3        160.97        126.61        45.38 o
   5 -10   3         22.17         -5.32        50.19 o
   6 -10   3         25.03         50.81        27.84 o
   7 -10   3          0.53         64.58        47.53 o
  -9  -9   3         90.36        146.52        78.52 o
  -8  -9   3        101.07        111.12        59.57 o
  -7  -9   3        399.33        332.67       111.32 o
  -6  -9   3        232.56        250.22        85.35 o
  -5  -9   3          0.27         10.63        16.45 o
  -4  -9   3        214.51        212.81        84.24 o
  -3  -9   3         19.60         49.04        33.50 o
  -2  -9   3       1047.56       1112.19        81.29 o
  -1  -9   3          2.48          6.19        10.05 o
   0  -9   3         18.60         28.10        21.11 o
   1  -9   3       1012.19       1065.35        92.63 o
   2  -9   3        167.56        189.72        46.75 o
   3  -9   3       1200.63       1222.87       101.37 o
   4  -9   3       1132.82       1027.25       123.83 o
   5  -9   3         42.74          2.15        66.34 o
   6  -9   3        439.98        444.52        82.80 o
   7  -9   3        152.90        150.33        72.91 o
   8  -9   3         97.23         45.03        54.05 o
 -10  -8   3         37.86         -2.41        23.07 o
  -9  -8   3        137.61        152.54        61.18 o
  -8  -8   3         14.62         18.75         6.62 o
  -7  -8   3          2.96        -13.34        34.40 o
  -6  -8   3          0.30         12.23         7.52 o
  -5  -8   3        716.92        705.92       142.73 o
  -4  -8   3       1249.82       1359.88       197.42 o
  -3  -8   3       1073.35       1204.96        89.65 o
  -2  -8   3       2478.29       2726.67       152.49 o
  -1  -8   3       1355.08       1400.83        90.64 o
   0  -8   3       3141.94       3111.63       137.32 o
   1  -8   3       4715.13       4785.69       186.70 o
   2  -8   3        542.75        582.75        48.36 o
   3  -8   3       1605.87       1598.28       112.61 o
   4  -8   3       3235.35       3078.14       209.07 o
   5  -8   3        178.68        122.60        51.00 o
   6  -8   3          3.09        -74.41        84.44 o
   7  -8   3          3.29        -21.16        64.98 o
   8  -8   3        239.76        282.81       120.65 o
 -10  -7   3         42.68         56.36        57.96 o
  -9  -7   3         34.07         40.62        48.24 o
  -8  -7   3        100.78         72.11        44.13 o
  -7  -7   3        140.28        109.92        52.85 o
  -6  -7   3        155.47        168.38        68.90 o
  -5  -7   3       2640.32       2536.40       266.54 o
  -4  -7   3       1248.14       1468.99        81.50 o
  -3  -7   3        399.64        453.27        54.59 o
  -2  -7   3       5466.61       5875.81       219.07 o
  -1  -7   3         79.71         89.65        19.58 o
   0  -7   3        426.91        468.17        50.71 o
   1  -7   3        917.52        948.17        77.44 o
   2  -7   3        653.55        649.35        48.55 o
   3  -7   3          0.75         11.96         7.37 o
   4  -7   3        648.81        650.60        90.98 o
   5  -7   3        291.36        226.00        44.13 o
   6  -7   3        425.09        361.16       112.13 o
   7  -7   3         38.46         14.74        18.95 o
   8  -7   3        721.20        714.33       178.53 o
   9  -7   3        210.10        206.39        96.88 o
 -11  -6   3          4.23          4.31        10.33 o
 -10  -6   3          6.65         26.78        46.03 o
  -9  -6   3        113.15        108.81        59.17 o
  -8  -6   3          0.04         19.05        12.84 o
  -7  -6   3         74.13         79.13        54.66 o
  -6  -6   3        832.03        851.69       151.76 o
  -5  -6   3        171.84        173.60        66.89 o
  -4  -6   3        792.42        828.85       138.53 o
  -3  -6   3       1422.02       1541.07       185.21 o
  -2  -6   3          1.85         16.55        22.16 o
  -1  -6   3         88.69         88.18        21.66 o
   0  -6   3       1341.04       1371.97        82.33 o
   1  -6   3        499.26        464.45        41.35 o
   2  -6   3         85.32         80.85        13.53 o
   3  -6   3        396.01        372.26        36.57 o
   4  -6   3       1446.31       1412.59        66.26 o
   5  -6   3         11.26         10.89        21.85 o
   6  -6   3       1190.71       1125.36       116.95 o
   7  -6   3          5.62         22.52        12.88 o
   8  -6   3         94.04         63.43        29.53 o
   9  -6   3         86.14         75.94        28.16 o
  10  -6   3         41.30         38.48        21.66 o
 -11  -5   3         51.03         39.11        42.32 o
 -10  -5   3          0.92        -60.37        60.37 o
  -9  -5   3        377.97        321.94        97.28 o
  -8  -5   3        318.10        317.32        96.28 o
  -7  -5   3        143.39        105.30        42.72 o
  -6  -5   3          5.11        -17.95        31.09 o
  -5  -5   3        153.77        141.21        60.47 o
  -4  -5   3        997.46       1146.72       157.80 o
  -3  -5   3        108.32         46.03        28.88 o
  -2  -5   3          8.36         20.56        26.37 o
  -1  -5   3       4224.18       4571.70       265.81 o
   0  -5   3         22.15         13.29         6.47 o
   1  -5   3       5768.28       5393.12       148.17 o
   2  -5   3       7865.77       7478.89       140.59 o
   3  -5   3       1200.09       1194.89        61.65 o
   4  -5   3       1278.32       1224.45        54.17 o
   5  -5   3        117.64        131.88        20.37 o
   6  -5   3        270.47        282.75        35.48 o
   7  -5   3         18.63         13.61        16.93 o
   8  -5   3         88.38         40.87        19.01 o
   9  -5   3        206.56        186.97        50.77 o
  10  -5   3        214.35        213.31        58.64 o
 -11  -4   3         71.65         47.23        45.93 o
 -10  -4   3         65.09        144.61        65.69 o
  -9  -4   3         36.30         70.30        46.03 o
  -8  -4   3          3.00        -39.61        51.25 o
  -7  -4   3       2021.36       1944.40       225.96 o
  -6  -4   3        312.97        325.55        86.55 o
  -5  -4   3       2241.77       2131.94       216.77 o
  -4  -4   3       6104.13       5933.53       342.31 o
  -3  -4   3       1282.55       1469.63       165.66 o
  -2  -4   3       2872.90       3259.15       227.54 o
  -1  -4   3       7424.67       7610.29       316.33 o
   0  -4   3         53.06         96.97        19.74 o
   1  -4   3       5272.31       5143.09       183.67 o
   2  -4   3       4341.94       4244.09        96.73 o
   3  -4   3         11.67         15.49         5.00 o
   4  -4   3        180.04        193.60        17.70 o
   5  -4   3         50.16         48.34         6.82 o
   6  -4   3       4780.41       4882.97       147.08 o
   7  -4   3        640.27        628.55        48.08 o
   8  -4   3        206.95        212.26        39.71 o
   9  -4   3        264.54        264.77        61.02 o
  10  -4   3          8.29          8.55        23.81 o
 -11  -3   3         57.35         59.37        41.52 o
 -10  -3   3         71.18         63.98        41.22 o
  -9  -3   3         75.60         57.46        40.42 o
  -8  -3   3         24.26         33.54        31.09 o
  -7  -3   3       1399.15       1539.54       100.26 o
  -6  -3   3        334.52        439.60        93.37 o
  -5  -3   3          7.16         25.02        17.30 o
  -4  -3   3       2930.30       3011.73       229.91 o
  -3  -3   3        878.79       1002.04       127.11 o
  -2  -3   3       2210.77       2455.13       183.74 o
  -1  -3   3         87.46         77.22        30.19 o
   0  -3   3         50.83         46.78        11.13 o
   1  -3   3        894.68       1059.44        50.41 o
   2  -3   3        373.78        356.15        24.53 o
   3  -3   3       3666.51       3724.57        66.70 o
   4  -3   3       4521.16       4502.48        82.49 o
   5  -3   3       1303.38       1352.79        58.19 o
   6  -3   3       6682.29       6815.96       168.91 o
   7  -3   3        607.62        642.43        48.84 o
   8  -3   3         25.50         26.59        10.38 o
   9  -3   3        183.36        169.18        34.12 o
  10  -3   3         74.82         43.95        48.59 o
  11  -3   3         49.28         30.57        20.21 o
 -11  -2   3         57.22        175.13       198.16 o
 -10  -2   3         22.93         13.44        16.75 o
  -9  -2   3          6.86         -5.20         8.52 o
  -8  -2   3        606.87        617.57        70.62 o
  -7  -2   3        302.23        372.32        51.23 o
  -6  -2   3        208.37        253.91        39.72 o
  -5  -2   3       2518.78       2422.43       114.80 o
  -4  -2   3          1.70          4.95        13.49 o
  -3  -2   3       3192.13       2941.85       105.61 o
  -2  -2   3       8989.35       9015.25       321.90 o
  -1  -2   3        110.71         84.95        28.68 o
   0  -2   3        439.92        458.47        25.74 o
   1  -2   3        232.02        300.88        22.06 o
   3  -2   3       1202.44       1257.30        38.88 o
   4  -2   3       4069.11       4210.91        98.34 o
   5  -2   3         53.71         58.75        12.30 o
   6  -2   3       1679.79       1655.84        96.60 o
   7  -2   3        500.60        514.66        42.94 o
   8  -2   3        285.10        301.53        35.04 o
   9  -2   3          2.29         -8.87         9.02 o
  10  -2   3        152.43        144.83        32.64 o
  11  -2   3        243.67        290.75        62.58 o
 -11  -1   3        374.29        375.04        63.53 o
 -10  -1   3         44.37         19.79        16.98 o
  -9  -1   3         77.54         73.85        36.15 o
  -8  -1   3         17.93          8.62        12.65 o
  -7  -1   3        436.50        482.14        61.27 o
  -6  -1   3        488.56        519.20        37.51 o
  -5  -1   3        182.48        155.41        30.06 o
  -4  -1   3        752.22        860.38        64.83 o
  -3  -1   3        278.45        285.70        32.84 o
  -2  -1   3         37.50         63.48        13.05 o
  -1  -1   3      11656.53      11200.72       258.64 o
   0  -1   3       6074.79       5782.83       103.44 o
   1  -1   3       1782.62       1790.79        74.84 o
   2  -1   3        899.34        790.30        34.29 o
   3  -1   3        295.60        340.98        35.65 o
   4  -1   3         28.55         80.24        76.67 o
   5  -1   3        540.12        602.72        90.37 o
   6  -1   3       2257.44       2275.89       125.23 o
   7  -1   3        541.94        545.02        65.89 o
   8  -1   3        449.38        431.22        62.47 o
   9  -1   3         37.56         19.34        13.52 o
  10  -1   3         30.02         40.53         5.50 o
  11  -1   3        117.31        136.81        36.28 o
 -11   0   3          3.96         -1.66        20.76 o
 -10   0   3         76.06         53.29        18.77 o
  -9   0   3        604.44        641.02        82.64 o
  -8   0   3          0.33         -1.46         7.92 o
  -7   0   3       1327.53       1415.70        68.43 o
  -6   0   3       1909.66       2055.80        79.27 o
  -5   0   3        246.13        231.96        25.30 o
  -4   0   3        455.62        492.41        49.94 o
  -3   0   3       1519.01       1473.98        79.04 o
  -2   0   3        913.63        974.56        53.92 o
  -1   0   3       2712.34       2661.08        53.36 o
   0   0   3       1906.39       1917.67        70.68 o
   1   0   3       6115.63       6255.81       136.52 o
   2   0   3       2680.03       2761.08       109.14 o
   3   0   3       7389.13       7236.59       210.78 o
   4   0   3      31012.42      30357.99       379.16 o
   5   0   3       1871.49       1788.51        98.07 o
   6   0   3       2748.43       2796.24       133.78 o
   7   0   3       2160.71       2205.33       129.23 o
   8   0   3        239.22        248.15        44.31 o
   9   0   3          0.54        -12.85        20.56 o
  10   0   3         32.58         43.16        21.57 o
  11   0   3        103.95        141.18        36.25 o
 -11   1   3         12.07         33.03        11.95 o
 -10   1   3         11.82         13.65        19.52 o
  -9   1   3        547.94        541.86        54.02 o
  -8   1   3          5.96         -6.48        14.09 o
  -7   1   3         32.08         14.69        12.33 o
  -6   1   3        236.78        281.01        28.77 o
  -5   1   3       3689.57       3620.18        97.43 o
  -4   1   3       2137.99       2053.98        67.50 o
  -3   1   3       1549.80       1583.84        47.12 o
  -2   1   3      17080.73      17426.38       178.29 o
  -1   1   3        944.67       1005.03        27.83 o
   0   1   3        171.51        195.19        19.71 o
   1   1   3      17504.08      17196.87       445.68 o
   2   1   3       4133.48       4072.45       144.67 o
   3   1   3       7153.71       7138.25       104.22 o
   4   1   3      19280.38      18878.77       278.75 o
   5   1   3       2349.18       2297.84       106.33 o
   6   1   3       1172.30       1138.04        82.16 o
   7   1   3        603.26        600.03        65.00 o
   8   1   3        964.58        989.91        87.65 o
   9   1   3        203.58        211.98        38.37 o
  10   1   3          2.91          9.16        40.51 o
  11   1   3        117.36        124.66        71.70 o
 -11   2   3         31.11         23.98        31.34 o
 -10   2   3         78.46         99.33        30.49 o
  -9   2   3        131.93        151.01        33.56 o
  -8   2   3        438.77        441.10        47.64 o
  -7   2   3        230.33        251.74        34.46 o
  -6   2   3         23.48         19.60         6.33 o
  -5   2   3       4271.60       4396.50       101.56 o
  -4   2   3       3413.34       3400.26        80.34 o
  -3   2   3        122.92        123.82        13.51 o
  -2   2   3       3759.29       3955.96        62.94 o
  -1   2   3        551.62        557.79        28.10 o
   0   2   3       2992.53       2955.42        53.33 o
   1   2   3       2473.89       2429.53        41.75 o
   2   2   3       5364.33       5772.29        93.17 o
   3   2   3        330.27        302.97        21.87 o
   4   2   3       3897.73       3867.40       112.91 o
   5   2   3        166.78        191.79        28.07 o
   6   2   3       1260.57       1322.59        82.75 o
   7   2   3          7.23          2.50        14.69 o
   8   2   3        511.35        567.21        62.63 o
   9   2   3        604.89        706.09        77.24 o
  10   2   3          3.26         53.05        43.02 o
  11   2   3         72.01        138.80        67.79 o
  12   2   3          0.04        -11.53        13.04 o
 -11   3   3          1.77          1.66        10.63 o
 -10   3   3         40.68         43.64        22.55 o
  -9   3   3        481.47        516.29        64.25 o
  -8   3   3        104.16         85.26        24.23 o
  -7   3   3        406.69        436.77        43.77 o
  -6   3   3        229.91        258.67        31.99 o
  -5   3   3         47.60         57.63        11.03 o
  -4   3   3       1506.02       1416.52        44.39 o
  -3   3   3       6212.27       6211.40       120.80 o
  -2   3   3        786.12        859.43        46.85 o
  -1   3   3        463.97        461.96        29.65 o
   0   3   3       4978.28       5031.31        89.31 o
   1   3   3       3695.84       3714.76        63.33 o
   2   3   3       1734.21       1541.44        68.22 o
   3   3   3         86.48         45.33        20.66 o
   4   3   3      13029.46      12806.33       252.80 o
   5   3   3        916.57        917.32        52.92 o
   6   3   3        247.45        263.78        31.57 o
   7   3   3        275.11        256.11        35.53 o
   8   3   3        356.31        397.23        50.18 o
   9   3   3        207.08        238.69        84.44 o
  10   3   3        193.73        238.79        83.44 o
  11   3   3          0.39         -1.00         1.00 o
 -10   4   3          4.04         -2.13        19.04 o
  -9   4   3        219.57        271.95        46.25 o
  -8   4   3        230.82        238.63        40.28 o
  -7   4   3        444.88        477.00        57.35 o
  -6   4   3        115.46        116.79        27.56 o
  -5   4   3        341.64        328.92        31.84 o
  -4   4   3       1874.11       1740.00        86.59 o
  -3   4   3        121.97        122.14        16.84 o
  -2   4   3       1337.60       1460.28        68.32 o
  -1   4   3       5012.68       4607.74       111.11 o
   0   4   3         60.51        107.19        19.99 o
   1   4   3      11073.53      11354.23       146.33 o
   2   4   3      28085.98      27773.35       242.14 o
   3   4   3       4940.50       4751.77       239.38 o
   4   4   3       7897.74       7620.60       333.22 o
   5   4   3       3008.18       2674.61       213.62 o
   6   4   3          6.66          2.21         4.76 o
   7   4   3         27.06         66.69        50.34 o
   8   4   3         11.45         55.66        48.14 o
   9   4   3        278.71        344.50       104.30 o
  10   4   3        110.65        157.45        70.70 o
  11   4   3         12.15          6.42        15.95 o
 -10   5   3         85.16        101.38        27.91 o
  -9   5   3          3.34         22.85        15.06 o
  -8   5   3         12.22         20.03        12.96 o
  -7   5   3       1906.98       1888.71       114.30 o
  -6   5   3        240.49        259.62        40.98 o
  -5   5   3       1550.68       1520.32       110.72 o
  -4   5   3       4567.95       4466.02       180.67 o
  -3   5   3        772.84        735.35        44.43 o
  -2   5   3         74.37         79.67        13.19 o
  -1   5   3       7917.32       7947.17       154.65 o
   0   5   3       2758.60       2811.18       119.60 o
   1   5   3       5331.15       5103.08       130.13 o
   2   5   3      12088.98      12203.38       205.18 o
   3   5   3       1860.95       1905.24       166.39 o
   4   5   3        822.92        906.62       123.18 o
   5   5   3        526.87        498.39        99.50 o
   6   5   3       3854.58       4109.81       303.58 o
   7   5   3        545.27        565.18       119.46 o
   8   5   3          1.41         24.17        45.13 o
   9   5   3        310.70        346.91       106.71 o
  10   5   3         49.56         72.61        48.44 o
  11   5   3          0.61         -5.92        28.28 o
 -10   6   3         39.66         29.58        36.00 o
  -9   6   3          2.30          1.39        26.53 o
  -8   6   3          9.47         17.65        28.18 o
  -7   6   3       1181.21       1189.39       112.68 o
  -6   6   3        967.58        939.46        96.78 o
  -5   6   3         64.87         54.22        26.38 o
  -4   6   3       1252.76       1229.97        83.87 o
  -3   6   3        256.53        306.76        43.58 o
  -2   6   3       1736.60       1818.76       102.06 o
  -1   6   3        950.58        897.98        51.91 o
   0   6   3        311.56        392.02        35.92 o
   1   6   3        410.30        395.83        40.61 o
   2   6   3       3757.51       3691.16       128.49 o
   3   6   3         36.85         35.10        25.27 o
   4   6   3        972.27       1033.54       144.55 o
   5   6   3         26.15         48.34        40.21 o
   6   6   3        974.55       1147.95       165.21 o
   7   6   3        181.26        161.67        68.00 o
   8   6   3        360.81        390.74       106.61 o
   9   6   3        165.61        136.29        73.61 o
  10   6   3         94.09        110.62        57.36 o
  11   6   3          7.02          6.72        12.54 o
  -9   7   3        116.56         79.63        48.84 o
  -8   7   3        148.11        124.15        52.60 o
  -7   7   3         31.92         44.59        29.50 o
  -6   7   3        156.05        160.92        46.77 o
  -5   7   3        522.47        627.66       158.07 o
  -4   7   3         31.22         61.37        27.62 o
  -3   7   3        249.21        251.50        42.67 o
  -2   7   3        592.43        597.99        62.69 o
  -1   7   3       1046.60       1023.73        60.64 o
   0   7   3       1495.04       1435.77        76.38 o
   1   7   3        599.57        601.56        54.67 o
   2   7   3       3427.62       3527.24       126.38 o
   3   7   3       1095.45        944.65        53.17 o
   4   7   3        245.02        213.42        66.79 o
   5   7   3        300.58        301.98        86.05 o
   6   7   3        249.22        286.63        88.96 o
   7   7   3         83.93         39.11        33.40 o
   8   7   3        607.07        587.04       143.33 o
   9   7   3         22.01         -6.12        30.79 o
  10   7   3         18.90         -5.21        43.72 o
  11   7   3         74.12         49.44        13.44 o
  -8   8   3         50.43        -35.10        97.18 o
  -7   8   3        384.66        462.05       145.12 o
  -6   8   3        221.63        260.85       136.19 o
  -5   8   3          0.83         63.28       100.48 o
  -4   8   3        283.89        338.57        58.41 o
  -3   8   3        804.56        778.11        82.63 o
  -2   8   3        498.87        491.21        61.65 o
  -1   8   3       2933.49       2957.15       112.58 o
   0   8   3       6036.22       6049.41       168.18 o
   1   8   3       2925.50       2891.98       116.77 o
   2   8   3       6905.98       6957.72       195.99 o
   3   8   3        696.18        723.67        50.77 o
   4   8   3         38.34         32.39        16.15 o
   5   8   3         54.31         20.66        12.13 o
   6   8   3         62.29         60.97        30.29 o
   7   8   3        119.38        126.06        55.86 o
   8   8   3         15.38        -28.38        28.38 o
   9   8   3         35.16         64.78        25.87 o
  10   8   3          4.98         -8.12        24.27 o
  -8   9   3          2.71        -91.96       120.94 o
  -7   9   3        145.16         71.50        69.80 o
  -6   9   3        938.96       1232.12       291.08 o
  -5   9   3         33.44        170.69       126.06 o
  -4   9   3        275.40        328.50        59.45 o
  -3   9   3        367.89        388.51        60.00 o
  -2   9   3         17.44         13.08        19.19 o
  -1   9   3       1660.67       1561.11        86.85 o
   0   9   3       1431.91       1415.09        86.65 o
   1   9   3          0.18          3.14        18.26 o
   2   9   3        418.84        403.20        49.36 o
   3   9   3         94.56         76.91        42.91 o
   4   9   3       1482.19       1439.39       193.52 o
   5   9   3        503.63        463.67       109.12 o
   6   9   3        509.13        566.37       127.88 o
   7   9   3        386.94        310.91        95.58 o
   8   9   3          3.24        -25.37        25.37 o
   9   9   3         18.87          5.92        18.45 o
  10   9   3         89.92         52.65        20.76 o
  -7  10   3          3.90       -122.45       156.84 o
  -6  10   3         22.91        -24.87        81.63 o
  -5  10   3        363.81        406.28       171.20 o
  -4  10   3        141.99        180.59        52.02 o
  -3  10   3         17.20         46.09        28.63 o
  -2  10   3        170.09        162.39        38.08 o
  -1  10   3          4.72          4.81        14.44 o
   0  10   3        166.55        142.23        29.20 o
   1  10   3         28.54         36.52        15.41 o
   2  10   3        301.23        296.39        52.44 o
   3  10   3        159.66        111.75        73.16 o
   4  10   3        708.55        735.23       109.72 o
   5  10   3         66.09          4.71        34.40 o
   6  10   3          2.38          7.42        19.56 o
   7  10   3         97.72        103.40        59.07 o
   8  10   3         60.21         17.05        19.46 o
   9  10   3          5.64        -30.09        63.38 o
  -6  11   3          4.25       -144.01       157.15 o
  -5  11   3         16.05        -62.88        88.45 o
  -4  11   3        154.70        213.86        57.12 o
  -3  11   3         70.90         86.34        34.59 o
  -2  11   3        114.93        125.56        38.27 o
  -1  11   3        412.81        415.55        63.08 o
   0  11   3       1218.92       1206.51       105.97 o
   1  11   3        105.13        114.76        27.07 o
   2  11   3        272.08        303.81        56.15 o
   3  11   3        299.11        269.44        52.84 o
   4  11   3         88.67         72.07        37.43 o
   5  11   3          6.68         10.75        17.03 o
   6  11   3        117.49        132.08        45.89 o
   7  11   3          5.78         22.29        37.56 o
   8  11   3         49.28         59.77        42.92 o
  -5  12   3         24.02         43.62        20.06 o
  -4  12   3         74.03         97.66        38.88 o
  -3  12   3        703.95        735.74        93.48 o
  -2  12   3        149.06        150.70        39.94 o
  -1  12   3        404.85        398.02        62.34 o
   0  12   3        844.46        870.60        92.14 o
   1  12   3         45.05         41.22        17.24 o
   2  12   3          0.18         12.58        20.69 o
   3  12   3          0.76         -6.26        17.22 o
   4  12   3        175.43        247.66        54.55 o
   5  12   3         24.05         24.41        10.29 o
   6  12   3          9.06         17.67        29.00 o
   7  12   3         38.96         24.92        40.67 o
  -3  13   3         72.55         73.52        35.55 o
  -2  13   3         41.92         57.13        27.04 o
  -1  13   3         21.39          5.03         9.15 o
   0  13   3          0.15        -26.93        67.29 o
   1  13   3        138.27        136.51        66.75 o
   2  13   3        901.86        986.89       144.96 o
   3  13   3        163.18        206.03        50.97 o
   4  13   3        311.35        387.85        69.31 o
   5  13   3        265.70        310.81        61.92 o
   6  13   3          0.94         14.19        37.46 o
   0  14   3          5.20        -21.90        27.13 o
   1  14   3         20.38        -33.86       141.30 o
   2  14   3        107.33         37.85       166.73 o
   3  14   3          5.63         51.24        40.72 o
  -5 -13   4        186.96        188.24        79.33 o
  -4 -13   4          5.82        -47.64        47.64 o
  -3 -13   4         31.09         57.25        39.11 o
  -2 -13   4          5.68         55.87        37.81 o
  -1 -13   4         14.98         20.86        27.63 o
   0 -13   4         58.08         19.15        25.77 o
   1 -13   4          0.64         11.80        18.51 o
   2 -13   4          6.71         -9.91         9.91 o
  -7 -12   4         16.54         16.35        41.02 o
  -6 -12   4         37.83         98.18        75.21 o
  -5 -12   4        125.86        218.22        91.36 o
  -4 -12   4         44.87         58.96        31.31 o
  -3 -12   4        140.39        162.30        43.84 o
  -2 -12   4          0.53          3.13         8.60 o
  -1 -12   4        299.67        292.40        52.08 o
   0 -12   4         55.43         65.01        22.30 o
   1 -12   4         17.53         13.55        13.87 o
   2 -12   4          6.54         25.10        14.92 o
   3 -12   4         18.09         13.28        20.26 o
   4 -12   4        385.26        227.39        71.66 o
  -8 -11   4          8.51         75.01        73.31 o
  -7 -11   4          0.04          1.20        28.68 o
  -6 -11   4        141.95        192.95        88.05 o
  -5 -11   4        289.06        357.94       119.95 o
  -4 -11   4          6.66        -14.97        14.97 o
  -3 -11   4          1.36         -2.78         5.77 o
  -2 -11   4        110.55        135.53        39.26 o
  -1 -11   4        389.49        421.35        50.29 o
   0 -11   4         39.58         35.37        10.87 o
   1 -11   4       1755.63       1961.47       134.52 o
   2 -11   4        441.62        474.18        67.12 o
   3 -11   4        958.21        969.97       126.33 o
   4 -11   4        356.55        263.58        65.49 o
   5 -11   4        303.05        196.65        95.08 o
   6 -11   4         11.54         18.46        25.24 o
  -9 -10   4         16.25         70.10        63.08 o
  -8 -10   4         62.24         37.91        43.42 o
  -7 -10   4        139.52        159.16        88.55 o
  -6 -10   4        278.96        324.34       110.32 o
  -5 -10   4        183.16        221.54        86.65 o
  -4 -10   4        991.40       1017.10       182.86 o
  -3 -10   4        102.37        103.31        31.81 o
  -2 -10   4        571.39        630.89        62.83 o
  -1 -10   4        222.38        247.84        42.58 o
   0 -10   4        143.91        112.54        22.06 o
   1 -10   4        463.33        528.52        54.67 o
   2 -10   4        953.83       1063.50        99.75 o
   3 -10   4          4.32        -10.63        30.68 o
   4 -10   4        425.11        382.38        72.05 o
   5 -10   4         35.58         34.79        40.25 o
   6 -10   4         80.22         20.94        66.54 o
   7 -10   4          0.55        -63.78        63.78 o
  -9  -9   4         29.38         39.71        52.75 o
  -8  -9   4          2.32         27.88        23.97 o
  -7  -9   4        231.98        207.70        91.97 o
  -6  -9   4         66.91         86.85        57.26 o
  -5  -9   4         34.65         -6.32        22.16 o
  -4  -9   4         18.36         31.49        32.79 o
  -3  -9   4        422.52        439.21        58.30 o
  -2  -9   4        292.20        297.44        42.56 o
  -1  -9   4         82.49         90.94        24.45 o
   0  -9   4        871.06        884.58        70.23 o
   1  -9   4         33.33         41.03        14.90 o
   2  -9   4          4.89         22.22        14.89 o
   3  -9   4        160.46        207.24       118.99 o
   4  -9   4          6.60        -25.54        25.54 o
   5  -9   4          7.06         -5.43        32.89 o
   6  -9   4        621.69        585.27        97.25 o
   7  -9   4          2.34         -9.13        39.61 o
   8  -9   4          0.53        -29.58        89.55 o
 -10  -8   4         63.36        133.58        75.31 o
  -9  -8   4         84.17        102.89        75.62 o
  -8  -8   4         62.03         40.92        37.11 o
  -7  -8   4          4.03          3.61         9.73 o
  -6  -8   4        128.05        106.91        69.40 o
  -5  -8   4        724.36        723.17       154.26 o
  -4  -8   4        118.57        145.92        68.90 o
  -3  -8   4       1723.23       1721.75       114.46 o
  -2  -8   4         68.03        108.34        32.94 o
  -1  -8   4          8.17          3.97         8.28 o
   0  -8   4         86.21         99.18        25.17 o
   1  -8   4        489.85        519.49        48.47 o
   2  -8   4       3009.35       3138.22       116.24 o
   3  -8   4          6.44         35.00        46.03 o
   4  -8   4        248.27        250.46        57.74 o
   5  -8   4          9.67         -3.60        81.68 o
   6  -8   4         66.03         68.85        24.70 o
   7  -8   4          1.15        -40.51        94.07 o
   8  -8   4        167.55        183.43        96.68 o
 -10  -7   4          0.92         -3.11         8.83 o
  -9  -7   4          0.34        -31.69        34.40 o
  -8  -7   4         72.81         44.63        37.71 o
  -7  -7   4        479.45        415.12       113.94 o
  -6  -7   4         45.47         90.36        38.91 o
  -5  -7   4         26.46         15.24        13.24 o
  -4  -7   4        785.24        762.02       144.44 o
  -3  -7   4        409.76        449.73       107.52 o
  -2  -7   4          4.85         20.96        20.76 o
  -1  -7   4       7061.32       7406.89       233.47 o
   0  -7   4        805.56        817.72        67.10 o
   1  -7   4       1627.44       1759.71       105.16 o
   2  -7   4       3655.72       3572.29       116.81 o
   3  -7   4        315.27        300.28        38.51 o
   4  -7   4        235.54        227.27        53.93 o
   5  -7   4        377.34        357.49        69.72 o
   6  -7   4        504.49        501.99        76.65 o
   7  -7   4         53.89         -9.03        58.67 o
   8  -7   4          3.96          1.40        43.82 o
   9  -7   4          5.93         15.84        15.14 o
 -11  -6   4         32.23         61.07        36.70 o
 -10  -6   4        115.41        100.39        52.75 o
  -9  -6   4        205.38        198.37        84.04 o
  -8  -6   4         17.52         -5.11        19.46 o
  -7  -6   4        264.94        251.33        87.05 o
  -6  -6   4       1035.70       1133.31       179.86 o
  -5  -6   4        299.12        340.99        92.27 o
  -4  -6   4        501.59        623.86       125.98 o
  -3  -6   4         53.23         90.66        39.71 o
  -2  -6   4         53.35         74.61        39.31 o
  -1  -6   4        186.66        179.52        34.88 o
   0  -6   4       1934.41       2017.31       112.01 o
   1  -6   4        593.97        566.37        64.85 o
   2  -6   4         96.98         69.44        13.15 o
   3  -6   4       2636.36       2598.26       104.95 o
   4  -6   4       1145.82       1166.74        64.99 o
   5  -6   4       1292.34       1243.00        89.88 o
   6  -6   4        815.43        801.54        99.59 o
   7  -6   4        473.89        415.76        72.42 o
   8  -6   4         94.21         95.52        32.61 o
   9  -6   4        143.52        133.50        42.85 o
  10  -6   4          0.11          7.58         7.55 o
 -11  -5   4          1.54         -5.42        21.66 o
 -10  -5   4          3.32         45.33        48.34 o
  -9  -5   4        165.65        184.13        81.73 o
  -8  -5   4        257.30        182.43        79.43 o
  -7  -5   4        136.81        104.70        54.96 o
  -6  -5   4        556.87        425.07        99.30 o
  -5  -5   4       1554.95       1441.33       189.82 o
  -4  -5   4       1709.94       1851.15       203.39 o
  -3  -5   4        727.63        738.98       126.29 o
  -2  -5   4       4622.35       4748.45       298.06 o
  -1  -5   4        423.87        326.78        70.21 o
   0  -5   4       2398.97       2329.59       108.54 o
   1  -5   4        756.41        737.68        54.81 o
   2  -5   4         28.13         35.45        11.45 o
   3  -5   4        380.48        404.10        38.14 o
   4  -5   4       6083.09       5914.90       126.79 o
   5  -5   4          3.28          4.95         5.63 o
   6  -5   4        671.15        676.60        54.12 o
   7  -5   4         34.18          1.76        48.19 o
   8  -5   4        162.33        160.10        41.58 o
   9  -5   4         69.06         46.66        26.22 o
  10  -5   4          6.40        -12.56        16.77 o
 -11  -4   4        106.60         88.85        50.34 o
 -10  -4   4         29.38         37.31        37.91 o
  -9  -4   4          7.08         17.25        17.55 o
  -8  -4   4        173.06        200.68        70.90 o
  -7  -4   4        866.58        903.96       152.47 o
  -6  -4   4        166.89        244.00        74.21 o
  -5  -4   4       2651.63       2515.77       239.57 o
  -4  -4   4         34.91         64.18        31.69 o
  -3  -4   4        110.60        103.30        45.73 o
  -2  -4   4        846.65       1072.03       130.72 o
  -1  -4   4       1622.79       1555.87       144.72 o
   0  -4   4       9189.46       9372.14       187.75 o
   1  -4   4          3.36          1.70         5.76 o
   2  -4   4        176.78        143.39        18.74 o
   3  -4   4         47.84         46.35        11.15 o
   4  -4   4        614.77        636.36        39.81 o
   5  -4   4        100.68         99.59        14.17 o
   6  -4   4         89.46        105.11        20.83 o
   7  -4   4        194.21        184.22        28.20 o
   8  -4   4       1003.89       1044.16        87.42 o
   9  -4   4         27.70         11.73        24.77 o
  10  -4   4         56.41         41.72        22.78 o
 -11  -3   4         14.22         58.08       127.06 o
 -10  -3   4          0.57          6.52        42.82 o
  -9  -3   4        231.34        212.11        77.52 o
  -8  -3   4         44.99         27.04        15.39 o
  -7  -3   4        131.00        137.57        29.97 o
  -6  -3   4        343.81        406.86        49.74 o
  -5  -3   4         42.84         26.27        17.65 o
  -4  -3   4        150.11        192.26        54.66 o
  -3  -3   4       6690.00       7080.69       352.11 o
  -2  -3   4        280.67        330.38        66.20 o
  -1  -3   4       6799.96       6324.60       271.79 o
   0  -3   4       2533.12       2433.60        76.71 o
   1  -3   4        981.97       1089.21        52.11 o
   2  -3   4        448.15        467.02        30.25 o
   3  -3   4         61.32         75.37        12.60 o
   4  -3   4      13099.14      13218.99       175.40 o
   5  -3   4        377.86        374.72        29.38 o
   6  -3   4         17.23         30.72        12.90 o
   7  -3   4        182.26        181.63        26.28 o
   8  -3   4         62.21         64.03        15.83 o
   9  -3   4         30.67         26.95        15.22 o
  10  -3   4        387.21        395.61        75.33 o
  11  -3   4          2.82          3.38        16.75 o
 -11  -2   4          8.63         36.29        48.74 o
 -10  -2   4         15.84        -12.73       103.44 o
  -9  -2   4        423.81        462.87        66.34 o
  -8  -2   4        176.02        173.08        35.03 o
  -7  -2   4       1029.92        971.40        86.59 o
  -6  -2   4        232.81        271.40        41.31 o
  -5  -2   4       2343.23       2113.26       111.98 o
  -4  -2   4        911.47        972.53        71.16 o
  -3  -2   4        351.77        462.99        84.15 o
  -2  -2   4         66.85        109.31        38.31 o
  -1  -2   4       6756.28       7502.22       259.81 o
   0  -2   4        695.63        755.12        71.84 o
   1  -2   4      25051.14      25288.81      1078.45 o
   2  -2   4       7965.57       8265.48       143.95 o
   3  -2   4      11650.21      11792.54       161.14 o
   4  -2   4       4695.55       4566.96        99.55 o
   5  -2   4       2252.02       2166.79        79.95 o
   6  -2   4        159.08        164.21        30.15 o
   7  -2   4       1088.55       1078.41        68.35 o
   8  -2   4        319.07        329.14        36.73 o
   9  -2   4          2.77         14.85         6.11 o
  10  -2   4        233.23        230.05        43.17 o
  11  -2   4         21.84         33.50        20.18 o
 -11  -1   4        113.73        140.50        58.17 o
 -10  -1   4        270.83        272.03        56.70 o
  -9  -1   4          2.55          2.27        14.84 o
  -8  -1   4        926.88        892.97        91.88 o
  -7  -1   4       1715.92       1743.71        85.89 o
  -6  -1   4        797.59        845.63        79.28 o
  -5  -1   4       2698.18       2752.86       134.88 o
  -4  -1   4       5738.95       5964.51       182.57 o
  -3  -1   4        642.95        753.46        58.16 o
  -2  -1   4       7344.44       7493.73       166.23 o
  -1  -1   4       2818.34       2741.45       104.23 o
   0  -1   4         51.90         41.42        12.34 o
   1  -1   4       9769.27       9522.88       201.34 o
   2  -1   4       8953.68       9029.12       266.58 o
   3  -1   4        304.60        372.29        26.40 o
   4  -1   4       8687.43       8727.12       212.35 o
   5  -1   4          3.84         -0.35         9.02 o
   6  -1   4       3936.79       3859.66       250.10 o
   7  -1   4         18.56         23.65        14.34 o
   8  -1   4          4.55          7.82        14.49 o
   9  -1   4        279.27        309.68        42.47 o
  10  -1   4        366.48        381.65        44.55 o
  11  -1   4          0.48         28.00        19.16 o
 -11   0   4         17.52         14.46        25.01 o
 -10   0   4         42.87         36.02        19.44 o
  -9   0   4         21.01         -1.78        13.57 o
  -8   0   4          8.72         -1.75        23.58 o
  -7   0   4       2967.32       3020.13        98.65 o
  -6   0   4          1.01         -0.42         9.33 o
  -5   0   4         21.85         12.83         9.28 o
  -4   0   4        835.74        976.73        75.18 o
  -3   0   4       4060.87       3857.95       105.09 o
  -2   0   4       6146.56       6164.06       111.53 o
   0   0   4       6400.17       6356.77       150.80 o
   1   0   4       1598.48       1613.03        78.74 o
   2   0   4       9326.50       9618.49       218.14 o
   3   0   4         17.06         52.85        21.46 o
   4   0   4         85.17        164.24        26.52 o
   5   0   4        686.68        708.41        64.93 o
   6   0   4       2686.71       2735.08       133.07 o
   7   0   4        162.32        155.78        34.41 o
   8   0   4          1.01         -6.08         6.08 o
   9   0   4          1.52         -8.35        17.40 o
  10   0   4        165.10        155.17        34.86 o
  11   0   4        250.65        288.31        71.49 o
 -11   1   4        206.53        200.87        48.33 o
 -10   1   4        313.11        307.54        57.69 o
  -9   1   4         43.75         24.53        13.29 o
  -8   1   4         66.60         64.50         4.57 o
  -7   1   4        309.13        315.82        30.37 o
  -6   1   4          2.71          0.71         6.38 o
  -5   1   4       1123.07       1113.23        50.58 o
  -4   1   4       2718.07       2712.65        72.46 o
  -3   1   4       5277.38       5362.41       124.45 o
  -2   1   4        175.91        200.95        16.90 o
  -1   1   4       4213.42       4071.04        75.84 o
   0   1   4       1593.91       1661.73        56.95 o
   1   1   4       4849.35       4665.29       138.99 o
   3   1   4        950.62       1055.64        89.40 o
   4   1   4       3524.34       3401.05       113.32 o
   5   1   4       1464.73       1477.36        88.03 o
   6   1   4         23.29         29.81        14.89 o
   7   1   4          4.39          0.66         7.27 o
   8   1   4       2085.97       2113.48       130.15 o
   9   1   4          6.76        -14.73        17.99 o
  10   1   4        308.43        306.80        53.71 o
  11   1   4         46.34         89.15        57.56 o
 -11   2   4         72.47         59.92        36.70 o
 -10   2   4         35.05         35.53        21.25 o
  -9   2   4        254.37        244.98        45.35 o
  -8   2   4          0.31          0.18        10.74 o
  -7   2   4       3671.71       3662.31       112.23 o
  -6   2   4        869.22        892.70        50.56 o
  -5   2   4         59.44         54.35        10.71 o
  -4   2   4       1180.09       1172.67        48.02 o
  -3   2   4       2846.57       2989.81        56.17 o
  -2   2   4         35.72         49.87         8.57 o
  -1   2   4      37823.31      36781.51       649.26 o
   1   2   4      11675.32      11384.26       122.35 o
   2   2   4      21109.40      21449.34       331.56 o
   3   2   4       2345.09       2447.21        64.69 o
   4   2   4         40.47         35.43         5.62 o
   5   2   4       1834.92       1769.33        89.65 o
   6   2   4       1510.09       1490.70        89.02 o
   7   2   4          5.70          5.19         8.89 o
   8   2   4        168.30        144.67        30.74 o
   9   2   4          0.95         -8.35        25.57 o
  10   2   4         27.31         60.87        40.62 o
  11   2   4        100.89        110.62        64.08 o
 -11   3   4         12.56         22.91        13.43 o
 -10   3   4        155.56        194.17        41.92 o
  -9   3   4        777.83        820.49        82.90 o
  -8   3   4        140.99        134.69        32.81 o
  -7   3   4        729.23        785.20        71.34 o
  -6   3   4       3529.50       3505.27       103.24 o
  -5   3   4        454.28        452.47        25.80 o
  -4   3   4       1926.48       1882.98        44.68 o
  -3   3   4         78.39         81.21         9.34 o
  -2   3   4        410.03        459.81        23.18 o
  -1   3   4       1217.15       1203.59        54.49 o
   0   3   4       5539.86       5509.86        92.37 o
   1   3   4        387.32        430.37        21.70 o
   2   3   4       9696.21       9864.18       125.93 o
   3   3   4       1144.60       1206.35        54.39 o
   4   3   4       2612.06       2676.11        87.01 o
   5   3   4        452.53        471.67        39.47 o
   6   3   4        929.02       1012.97        65.22 o
   7   3   4        884.07        927.79        69.63 o
   8   3   4        753.90        799.82        70.08 o
   9   3   4         26.40        103.79        59.47 o
  10   3   4          1.57          6.52        36.90 o
  11   3   4         13.05         93.67        58.17 o
 -10   4   4         17.92         -8.76         8.76 o
  -9   4   4        607.64        743.74        78.52 o
  -8   4   4        117.78        154.96        35.08 o
  -7   4   4        399.34        433.76        55.00 o
  -6   4   4         43.72         58.90        18.84 o
  -5   4   4       1483.67       1448.12        73.32 o
  -4   4   4        420.76        427.34        37.19 o
  -3   4   4         42.49         47.15        13.08 o
  -2   4   4       3658.63       3650.83       110.78 o
  -1   4   4       3060.87       3068.45        70.03 o
   0   4   4       1276.72       1177.68        51.37 o
   1   4   4          1.95          4.98         2.14 o
   2   4   4        124.11        133.34        14.19 o
   3   4   4       1002.54        997.81        65.09 o
   4   4   4       3835.16       3886.59       232.79 o
   5   4   4        323.20        230.78        57.77 o
   6   4   4         84.88         85.47        12.72 o
   7   4   4         55.01         43.93         8.93 o
   8   4   4        673.19        657.87       133.50 o
   9   4   4        382.46        456.13       118.14 o
  10   4   4         24.14         77.62        57.96 o
  11   4   4         55.93         50.84        42.32 o
 -10   5   4          3.26         15.41        19.30 o
  -9   5   4        168.37        141.27        37.45 o
  -8   5   4         14.35         28.11        20.74 o
  -7   5   4         37.14         34.29        13.48 o
  -6   5   4       1007.41        977.84        78.85 o
  -5   5   4        974.23        998.04        93.04 o
  -4   5   4        422.90        418.20        39.75 o
  -3   5   4       2022.72       1990.38        73.81 o
  -2   5   4        655.46        626.62        39.91 o
  -1   5   4       3615.47       3458.21       111.30 o
   0   5   4      20130.17      19347.09       534.69 o
   1   5   4       2402.66       2448.21        77.58 o
   2   5   4       4772.69       4664.24       101.44 o
   3   5   4        343.59        354.65        73.72 o
   4   5   4          7.85         -5.62         5.62 o
   5   5   4        614.58        686.88       108.93 o
   6   5   4        858.23        881.01       139.73 o
   7   5   4          0.62         17.65        48.04 o
   8   5   4       1193.59       1310.57       187.48 o
   9   5   4          2.54         40.62        45.33 o
  10   5   4          5.17         46.03        46.63 o
  11   5   4          0.43         -7.52        34.10 o
  -9   6   4        862.73        846.15       100.02 o
  -8   6   4        116.12         68.05        25.99 o
  -7   6   4         35.48         21.52        25.82 o
  -6   6   4        515.93        520.81        72.51 o
  -5   6   4        144.76        160.29        40.08 o
  -4   6   4         23.52         40.65        21.42 o
  -3   6   4       5350.03       5343.30       182.03 o
  -2   6   4        185.24        187.41        24.72 o
  -1   6   4       6941.49       6746.58       128.10 o
   0   6   4       4032.96       3914.25       102.84 o
   1   6   4         63.38         57.23        15.16 o
   2   6   4          0.25         10.17         7.41 o
   3   6   4       1041.57       1058.87       132.62 o
   4   6   4       3270.13       3485.37       256.58 o
   5   6   4         32.75         62.88        45.63 o
   6   6   4         28.60         88.65        54.96 o
   7   6   4         12.41         32.39        26.17 o
   8   6   4         20.52         83.64        59.67 o
   9   6   4         71.44         92.56        63.98 o
  10   6   4        420.45        445.90       123.76 o
  11   6   4          3.03         26.58        46.83 o
  -9   7   4         89.22         23.37        18.15 o
  -8   7   4        143.39        134.95        36.92 o
  -7   7   4         84.27         79.22        21.79 o
  -6   7   4        143.49        169.66        45.32 o
  -5   7   4        668.20        698.27        86.20 o
  -4   7   4         25.63         60.55        37.68 o
  -3   7   4         18.51         53.48        21.61 o
  -2   7   4        554.44        540.33        59.88 o
  -1   7   4        561.90        589.40        45.57 o
   0   7   4        478.97        474.18        43.54 o
   1   7   4        973.65       1016.57        70.06 o
   2   7   4       1805.56       1887.05        91.15 o
   3   7   4       2121.11       2132.45        85.42 o
   4   7   4       1357.95       1543.26       180.88 o
   5   7   4        206.90        241.20        75.12 o
   6   7   4        391.56        398.97       104.61 o
   7   7   4        212.92        279.71        84.64 o
   8   7   4        137.32        146.22        68.30 o
   9   7   4          6.52         23.87        47.64 o
  10   7   4        105.71         38.61        32.29 o
  11   7   4         23.58        -11.83        57.66 o
  -8   8   4         15.43        -20.56        72.71 o
  -7   8   4        348.33        341.69       126.77 o
  -6   8   4         70.89        101.69        67.79 o
  -5   8   4        166.28        244.90       136.09 o
  -4   8   4       1432.18       1450.22       115.58 o
  -3   8   4        625.03        626.23        73.39 o
  -2   8   4         70.81         69.02        24.91 o
  -1   8   4         26.01         27.29        11.32 o
   0   8   4       1946.24       1863.07        92.22 o
   1   8   4        135.34        162.58        26.48 o
   2   8   4        671.26        661.05        58.75 o
   3   8   4       1319.34       1305.06        69.46 o
   4   8   4        179.33        181.22        63.48 o
   5   8   4         88.15        103.80        49.74 o
   6   8   4       1315.06       1413.54       194.71 o
   7   8   4        346.06        377.60       110.92 o
   8   8   4          5.66         10.93        25.27 o
   9   8   4         65.11         31.99        30.49 o
  10   8   4         20.02        -18.55        49.24 o
  -8   9   4         89.76         13.54        63.18 o
  -7   9   4        256.13        173.20        48.84 o
  -6   9   4         26.33         -1.30        91.56 o
  -5   9   4         44.39         70.60        31.59 o
  -4   9   4          0.54         42.63        26.52 o
  -3   9   4       1108.35       1165.24       105.08 o
  -2   9   4       2708.35       2660.85       153.05 o
  -1   9   4        210.33        227.46        33.11 o
   0   9   4       1351.21       1482.40        87.36 o
   1   9   4         37.00         24.29        12.30 o
   2   9   4        125.52        144.01        30.28 o
   3   9   4         10.06        -28.31        44.43 o
   4   9   4        723.51        571.05       100.30 o
   5   9   4          6.65          5.42        29.58 o
   6   9   4        458.41        457.14       114.54 o
   7   9   4         88.45         47.44        33.30 o
   8   9   4          1.26         13.34        30.29 o
   9   9   4          0.90         -1.30        38.91 o
  10   9   4         73.26         70.40        32.69 o
  -7  10   4          0.62       -128.16       129.97 o
  -6  10   4         34.67       -160.66       169.18 o
  -5  10   4        184.85        106.00        61.78 o
  -4  10   4          0.42         31.29        44.37 o
  -3  10   4        606.34        620.20        80.60 o
  -2  10   4        157.14        137.50        33.01 o
  -1  10   4         15.38        -14.70        20.67 o
   0  10   4         86.05         75.49        21.91 o
   1  10   4          8.31         21.99        11.67 o
   2  10   4       2878.52       3130.97       179.86 o
   3  10   4         18.65          3.78        23.52 o
   4  10   4        278.55        177.66        62.03 o
   5  10   4        262.66        212.31        60.09 o
   6  10   4          1.44         10.02        28.89 o
   7  10   4          6.61        -41.42        46.83 o
   8  10   4        430.67        383.02       113.43 o
   9  10   4         17.63        -27.68        31.39 o
  -6  11   4         48.33         11.33        89.15 o
  -5  11   4          2.50       -106.50       121.04 o
  -4  11   4        230.21        219.19        63.24 o
  -3  11   4        197.49        192.92        42.75 o
  -2  11   4         39.09         27.98        12.79 o
  -1  11   4        877.19        873.71        93.50 o
   0  11   4        197.51        178.85        35.44 o
   1  11   4        610.83        638.60        65.10 o
   2  11   4        545.50        651.54        86.38 o
   3  11   4         13.90          9.24        18.35 o
   4  11   4          6.12         -4.80        27.57 o
   5  11   4         22.11         29.28        22.41 o
   6  11   4        115.46        125.53        56.31 o
   7  11   4          5.28         37.35        19.45 o
   8  11   4          0.70         16.27        34.55 o
  -5  12   4         14.68        -11.63        63.88 o
  -4  12   4         36.25         63.18        39.66 o
  -3  12   4         83.29        133.97        41.34 o
  -2  12   4         50.05         56.20        30.11 o
  -1  12   4          4.81          0.71        10.61 o
   0  12   4         43.60         41.50        22.58 o
   1  12   4        400.45        304.23        99.69 o
   2  12   4         10.08         34.24        22.02 o
   3  12   4        104.81        114.06        39.42 o
   4  12   4        698.88        788.21        99.80 o
   5  12   4        266.10        297.29        71.47 o
   6  12   4          3.44          6.97        23.31 o
   7  12   4         92.01        137.99        49.72 o
  -3  13   4         12.14         26.39        28.20 o
  -2  13   4        367.06        436.40        73.49 o
  -1  13   4         30.00         20.61        12.16 o
   0  13   4         21.42        -27.28        29.11 o
   1  13   4          1.86        -15.68        66.84 o
   2  13   4         59.57          8.41       122.95 o
   3  13   4          0.04          3.01        32.29 o
   4  13   4         53.23         72.33        31.58 o
   5  13   4        103.73        129.61        38.08 o
   6  13   4          5.02         26.44        32.93 o
   0  14   4        203.79        215.79        63.89 o
   1  14   4         14.34         17.20        63.28 o
   2  14   4        243.24        128.48       110.92 o
   3  14   4         48.89          5.75       143.56 o
  -5 -13   5        171.84        175.20        81.63 o
  -4 -13   5        217.59        271.78       103.10 o
  -3 -13   5        178.52        238.45        70.50 o
  -2 -13   5        184.68        246.51        75.63 o
  -1 -13   5        311.71        543.37       154.55 o
   0 -13   5         64.91         41.92        48.44 o
   1 -13   5         87.81         94.46        24.92 o
   2 -13   5        182.81        218.22        60.25 o
  -6 -12   5         21.38         40.11        36.90 o
  -5 -12   5         40.60         27.18        17.15 o
  -4 -12   5        295.86        303.38       101.29 o
  -3 -12   5          1.99         -8.12        10.33 o
  -2 -12   5         63.12         87.75        42.35 o
  -1 -12   5         54.32         70.65        38.47 o
   0 -12   5        148.69        168.82        48.92 o
   1 -12   5          5.14         -7.53        13.99 o
   2 -12   5         17.03        -17.21        38.54 o
   3 -12   5        439.80        409.70        81.09 o
   4 -12   5        154.03        154.74        79.23 o
  -7 -11   5          9.90         30.59        37.51 o
  -6 -11   5          1.90         26.58        35.60 o
  -5 -11   5         56.02         48.04        42.92 o
  -4 -11   5        186.25        168.96        43.70 o
  -3 -11   5        192.66        196.69        47.99 o
  -2 -11   5        230.75        254.47        54.72 o
  -1 -11   5          3.64         -1.24        10.48 o
   0 -11   5        104.14        121.77        34.32 o
   1 -11   5        198.95        233.21        47.00 o
   2 -11   5          3.55         -0.38        16.97 o
   3 -11   5          3.22        -33.57        69.15 o
   4 -11   5        147.63        145.32        64.89 o
   5 -11   5          4.91         32.89        45.33 o
   6 -11   5         32.25         -2.70        69.80 o
  -8 -10   5         11.09          9.23        38.31 o
  -7 -10   5         31.90        103.59        76.52 o
  -6 -10   5         33.67         78.52        60.67 o
  -5 -10   5         52.63         33.90        43.32 o
  -4 -10   5        282.29        308.19       100.99 o
  -3 -10   5        253.34        292.46        57.80 o
  -2 -10   5         10.73         16.36        12.39 o
  -1 -10   5        352.98        395.26        52.07 o
   0 -10   5        443.52        473.40        54.26 o
   1 -10   5         27.59         41.51        15.27 o
   2 -10   5        267.27        364.59        57.75 o
   3 -10   5          0.41         25.52        71.30 o
   4 -10   5         55.86        -11.85       100.49 o
   5 -10   5        313.18        244.27        68.65 o
   6 -10   5          0.32        -24.68        63.38 o
   7 -10   5          0.11         13.14        34.80 o
  -9  -9   5        204.69        196.46        89.96 o
  -8  -9   5         13.43         29.68        36.70 o
  -7  -9   5        183.35        264.76        96.88 o
  -6  -9   5        866.78        949.67       184.26 o
  -5  -9   5         84.72        100.09        54.76 o
  -4  -9   5        480.40        560.75       131.09 o
  -3  -9   5        234.70        287.37        47.83 o
  -2  -9   5         36.86         58.86        18.81 o
  -1  -9   5        627.91        676.36        65.08 o
   0  -9   5          4.90          5.01         5.15 o
   1  -9   5        547.64        600.86        54.97 o
   2  -9   5          6.38         15.23        13.91 o
   3  -9   5        426.17        498.15        92.78 o
   4  -9   5        927.43        937.37       119.05 o
   5  -9   5        263.77        206.62        47.74 o
   6  -9   5          2.37         -3.13        49.44 o
   7  -9   5          5.13        -15.14        37.81 o
   8  -9   5         32.96         -5.21        39.61 o
 -10  -8   5          3.76        -20.06        23.17 o
  -9  -8   5        192.79        181.12        89.86 o
  -8  -8   5         57.74        104.10        73.61 o
  -7  -8   5         93.08        103.19        64.78 o
  -6  -8   5         50.71         81.03        45.13 o
  -5  -8   5        360.94        281.42        92.67 o
  -4  -8   5        414.62        473.49       118.75 o
  -3  -8   5          9.40          3.98        15.77 o
  -2  -8   5       1895.30       1908.66       106.78 o
  -1  -8   5       1621.51       1610.21        98.39 o
   0  -8   5         34.43         31.02         8.06 o
   1  -8   5       3553.59       3601.36       130.78 o
   2  -8   5       2567.73       2516.70       106.22 o
   3  -8   5       1147.88       1222.44        83.89 o
   4  -8   5       1367.48       1284.29       136.27 o
   5  -8   5         30.92         22.50        27.35 o
   6  -8   5         13.34         -6.39        36.00 o
   7  -8   5        127.39         79.43        32.49 o
   8  -8   5         84.16         93.67        88.55 o
 -10  -7   5         27.73         40.92        54.05 o
  -9  -7   5         28.18         67.09        39.71 o
  -8  -7   5         16.86          8.12        22.66 o
  -7  -7   5        343.60        351.22       109.42 o
  -6  -7   5          3.14         57.86        41.42 o
  -5  -7   5        460.12        473.70       121.36 o
  -4  -7   5       1331.96       1354.81       192.31 o
  -3  -7   5         69.77         78.72        43.93 o
  -2  -7   5        383.29        376.11        90.37 o
  -1  -7   5        665.59        631.95        69.46 o
   0  -7   5        222.55        183.58        24.05 o
   1  -7   5       1928.47       1837.74        95.82 o
   2  -7   5        264.38        272.98        31.94 o
   3  -7   5         10.45         -5.06         8.64 o
   4  -7   5        367.17        351.78        65.36 o
   5  -7   5        174.80        200.06        49.12 o
   6  -7   5        541.84        537.23        81.01 o
   7  -7   5        114.34        139.30        38.31 o
   8  -7   5        164.93        167.28        76.12 o
   9  -7   5          0.99         -9.23        31.29 o
 -10  -6   5          2.61         21.06        32.79 o
  -9  -6   5        215.23        320.92       102.50 o
  -8  -6   5         40.25         70.00        62.58 o
  -7  -6   5         21.29        -10.03        14.74 o
  -6  -6   5        127.66        154.94        58.77 o
  -5  -6   5          0.79         42.22        52.65 o
  -4  -6   5        201.87        254.34        78.43 o
  -3  -6   5       1465.22       1515.27       190.12 o
  -2  -6   5         12.64         17.45        20.56 o
  -1  -6   5         48.24         56.76        18.28 o
   0  -6   5        354.14        369.14        46.74 o
   1  -6   5        637.01        623.07        50.72 o
   2  -6   5       1032.59       1065.05        60.66 o
   3  -6   5          9.31         15.30         7.40 o
   4  -6   5        274.54        287.95        33.86 o
   5  -6   5         74.97         88.75        22.97 o
   6  -6   5        416.89        418.61        73.47 o
   7  -6   5         32.95         13.69        31.94 o
   8  -6   5         26.29         14.19        14.95 o
   9  -6   5          8.36         -2.45        22.60 o
  10  -6   5        267.56        211.36        66.09 o
 -11  -5   5        127.34        105.00        66.79 o
 -10  -5   5          2.38          5.52        30.29 o
  -9  -5   5        189.93        174.90        82.44 o
  -8  -5   5        333.12        495.24       124.36 o
  -7  -5   5          2.71         21.46        10.83 o
  -6  -5   5        465.76        483.83       116.74 o
  -5  -5   5         91.86        149.33        56.96 o
  -4  -5   5       1927.20       2143.55       226.18 o
  -3  -5   5        127.35        112.93        51.05 o
  -2  -5   5        636.57        657.51       113.25 o
  -1  -5   5       4374.29       4457.13       276.13 o
   0  -5   5        972.93        981.80        68.09 o
   1  -5   5       8392.83       8001.91       200.53 o
   2  -5   5       9352.50       9201.05       328.78 o
   3  -5   5        516.96        524.82        39.24 o
   4  -5   5       2251.00       2261.73        81.83 o
   5  -5   5        635.41        617.21        44.78 o
   6  -5   5        704.23        787.89        95.45 o
   7  -5   5        245.55        229.24        51.52 o
   8  -5   5        238.74        226.83        51.58 o
   9  -5   5          0.76         27.54        17.31 o
  10  -5   5        213.07        205.97        57.71 o
 -11  -4   5         43.11        147.75       211.85 o
 -10  -4   5          3.67         27.18        32.09 o
  -9  -4   5         45.17         67.49        56.66 o
  -8  -4   5          9.33          2.31         5.42 o
  -7  -4   5        955.11        936.57       162.30 o
  -6  -4   5        574.30        527.98       118.65 o
  -5  -4   5        707.98        633.33       124.88 o
  -4  -4   5       4824.03       5113.27       343.52 o
  -3  -4   5       1237.26       1338.71       160.93 o
  -2  -4   5       5007.36       4576.09       281.57 o
  -1  -4   5      18508.18      18401.40       519.19 o
   0  -4   5       7023.66       6732.39       184.24 o
   1  -4   5       8685.00       8472.51       169.83 o
   2  -4   5      10777.82      10711.54       192.76 o
   3  -4   5         27.29         30.18         8.87 o
   4  -4   5          3.62          5.17         7.47 o
   5  -4   5         41.12         46.39         8.74 o
   6  -4   5        816.76        858.12        47.90 o
   7  -4   5         46.35         52.34        26.68 o
   8  -4   5         64.95         70.87        20.95 o
   9  -4   5         46.13         42.28        19.58 o
  10  -4   5        135.73        105.96        34.68 o
 -11  -3   5         69.79        143.84        91.06 o
 -10  -3   5         78.80         61.38        46.03 o
  -9  -3   5         70.25         85.74        58.37 o
  -8  -3   5         87.21        119.30        32.84 o
  -7  -3   5       1830.97       1861.49       119.65 o
  -6  -3   5        568.39        627.18       126.08 o
  -5  -3   5         74.34         75.92        35.60 o
  -4  -3   5       1887.08       2090.93       210.54 o
  -3  -3   5        152.92        290.74        72.71 o
  -2  -3   5          0.65          5.32        14.24 o
  -1  -3   5       5439.57       4948.29       247.38 o
   0  -3   5       1513.56       1512.10        55.03 o
   1  -3   5        232.28        291.26        46.14 o
   2  -3   5       2409.88       2378.26        84.51 o
   3  -3   5       2770.31       2817.83        81.96 o
   4  -3   5       1539.05       1583.67        44.78 o
   5  -3   5        267.35        336.75        32.74 o
   6  -3   5       2330.75       2444.74        82.77 o
   7  -3   5        171.92        193.48        29.37 o
   8  -3   5        272.22        272.57        42.95 o
   9  -3   5          0.06          6.17         8.37 o
  10  -3   5         70.05         78.61        27.52 o
  11  -3   5        125.99        104.90        40.36 o
 -11  -2   5        177.78        170.81        58.22 o
 -10  -2   5         16.64         -0.33       105.30 o
  -9  -2   5         31.60         30.51        14.21 o
  -8  -2   5        193.93        198.93        43.31 o
  -7  -2   5        126.01        165.21        36.36 o
  -6  -2   5        108.84        120.19        28.66 o
  -5  -2   5       1232.93       1302.03        93.05 o
  -4  -2   5        906.43        967.21        76.27 o
  -3  -2   5         63.96         87.45        36.50 o
  -2  -2   5         30.58         45.33        24.57 o
  -1  -2   5      13077.14      12801.61       355.25 o
   0  -2   5         68.81         60.29        14.44 o
   1  -2   5        339.92        423.32        27.33 o
   2  -2   5       5825.27       6035.50       190.31 o
   3  -2   5         77.28         69.52         7.68 o
   4  -2   5       1120.08       1167.62        40.56 o
   5  -2   5        619.36        681.86        42.47 o
   6  -2   5        467.80        502.75        41.95 o
   7  -2   5        132.81        140.21        28.54 o
   8  -2   5       2113.51       2114.91        92.16 o
   9  -2   5         25.47         13.80        11.90 o
  10  -2   5        162.27        173.05        36.77 o
  11  -2   5        129.60        150.43        48.95 o
 -11  -1   5         66.38        -10.63        65.29 o
 -10  -1   5          1.58          5.26        10.06 o
  -9  -1   5         42.68         38.94        22.79 o
  -8  -1   5        198.82        249.15        49.45 o
  -7  -1   5        253.75        239.47        30.15 o
  -6  -1   5       2081.42       2204.35       133.29 o
  -5  -1   5         46.44         54.37        22.00 o
  -4  -1   5       2734.78       2654.95       126.55 o
  -3  -1   5      10230.52      10262.45       228.70 o
  -2  -1   5       1319.67       1181.24       108.09 o
   0  -1   5      34578.97      33827.09       438.83 o
   1  -1   5       7528.17       7659.20       210.64 o
   2  -1   5       7695.07       7752.46       211.04 o
   3  -1   5       1306.61       1335.42        50.13 o
   4  -1   5       4857.59       4959.52       200.66 o
   5  -1   5       1206.10       1133.65        84.37 o
   6  -1   5        264.50        312.08        45.69 o
   7  -1   5         14.73         46.60        25.46 o
   8  -1   5       1244.76       1247.38       108.60 o
   9  -1   5        267.85        274.35        40.19 o
  10  -1   5         34.93         28.29        26.66 o
  11  -1   5         61.31         29.04        26.12 o
 -11   0   5         96.53         90.24        32.22 o
 -10   0   5          4.69          4.39        37.71 o
  -9   0   5        816.67        714.32        75.26 o
  -8   0   5        112.69        109.09        29.93 o
  -7   0   5        833.43        858.67        55.74 o
  -6   0   5       4098.19       4197.38       118.35 o
  -5   0   5        227.92        244.70        34.45 o
  -4   0   5       6977.00       6974.77       167.30 o
  -3   0   5      12645.29      12502.87       196.70 o
  -2   0   5       1976.43       1959.26        65.65 o
  -1   0   5      13679.61      13442.68       126.02 o
   0   0   5      19552.91      19420.35       191.28 o
   1   0   5       1322.29       1417.25        81.71 o
   2   0   5        113.65        105.91        22.37 o
   3   0   5       1279.35       1182.22        93.53 o
   4   0   5       5948.07       5690.82       226.10 o
   5   0   5        717.88        751.31        68.07 o
   6   0   5        229.90        288.44        62.58 o
   7   0   5        161.49        211.10        42.76 o
   8   0   5        345.65        370.12        57.87 o
   9   0   5         12.62         10.19        11.90 o
  10   0   5         68.19         35.85        28.23 o
  11   0   5         38.08        116.73        64.48 o
 -11   1   5          0.74          5.40        11.13 o
 -10   1   5          9.59         14.35         4.91 o
  -9   1   5        750.90        805.22        80.88 o
  -8   1   5          2.51         -2.65         9.05 o
  -7   1   5          8.08          8.21         5.70 o
  -6   1   5       1594.92       1620.52        67.92 o
  -5   1   5        302.45        260.11        24.65 o
  -4   1   5         46.61         54.03        11.62 o
  -3   1   5       4486.99       4457.82       115.45 o
  -2   1   5       2305.18       2461.29        53.94 o
  -1   1   5          7.80         12.43         4.67 o
   0   1   5       2647.15       2646.66       105.92 o
   1   1   5      14278.48      14128.75       264.03 o
   2   1   5       4411.92       4397.34       164.82 o
   3   1   5       2698.11       2844.57       148.73 o
   4   1   5       7961.35       7907.14       285.46 o
   5   1   5         41.37         36.69        13.04 o
   6   1   5        637.44        666.20        65.60 o
   7   1   5         32.22         37.04        16.86 o
   8   1   5        764.32        740.22        77.56 o
   9   1   5        356.62        338.01        53.98 o
  10   1   5         35.11         19.73        21.61 o
  11   1   5         19.48         67.29        60.77 o
 -11   2   5         14.76         37.57        24.54 o
 -10   2   5         98.75         93.88        32.76 o
  -9   2   5        113.60        118.75        34.21 o
  -8   2   5         80.16         85.33        23.76 o
  -7   2   5        700.05        676.05        47.95 o
  -6   2   5        311.66        324.96        30.89 o
  -5   2   5         21.92         14.53         6.64 o
  -4   2   5          1.56          3.28         2.63 o
  -3   2   5       7761.34       7696.86        92.99 o
  -2   2   5        660.77        660.07        32.25 o
  -1   2   5       1118.18       1043.20        51.96 o
   0   2   5      15312.56      15032.90       198.71 o
   1   2   5          2.43          8.17        30.59 o
   2   2   5        838.48        951.22        43.35 o
   3   2   5        510.00        484.39        25.59 o
   4   2   5       1727.73       1787.23        62.64 o
   5   2   5        329.54        335.83        41.16 o
   6   2   5       4136.03       4152.47       152.68 o
   7   2   5        273.58        264.87        41.29 o
   8   2   5       1504.40       1550.67       106.35 o
   9   2   5        290.52        316.80        50.25 o
  10   2   5         88.45         51.15        36.40 o
  11   2   5          1.75         51.55        48.44 o
 -10   3   5          4.89         36.99        27.04 o
  -9   3   5        379.36        372.03        66.25 o
  -8   3   5         95.70        124.05        34.05 o
  -7   3   5         15.76         19.55        15.37 o
  -6   3   5       2911.68       2988.60        75.97 o
  -5   3   5       1631.11       1644.05        50.17 o
  -4   3   5       1375.49       1343.23        37.39 o
  -3   3   5      16340.35      16226.43       275.29 o
  -2   3   5       5892.15       5700.67       126.94 o
  -1   3   5       7132.92       7061.27        88.77 o
   0   3   5       4398.49       4250.69        93.25 o
   1   3   5        519.89        514.49        24.37 o
   2   3   5       1986.09       2151.57        58.00 o
   3   3   5         47.04         57.30         9.57 o
   4   3   5        252.20        214.95        22.84 o
   5   3   5          8.05          9.98         6.34 o
   6   3   5       1545.26       1537.60        83.31 o
   7   3   5          6.14          3.44         7.91 o
   8   3   5         24.11          9.67        27.13 o
   9   3   5         71.23         37.91        15.14 o
  10   3   5        135.09        177.91        79.23 o
  11   3   5         34.05         84.74        53.45 o
 -10   4   5         25.54         -3.05        16.74 o
  -9   4   5        195.08        270.90        50.54 o
  -8   4   5        730.20        834.78        81.17 o
  -7   4   5          1.38         12.32        12.84 o
  -6   4   5        751.63        813.84        59.01 o
  -5   4   5       2005.33       2014.04        88.11 o
  -4   4   5        102.06        113.67        21.64 o
  -3   4   5       4836.57       4763.77       120.68 o
  -2   4   5       3372.99       3416.04        72.80 o
  -1   4   5       3158.18       3245.25        72.64 o
   0   4   5        435.22        508.36        29.76 o
   1   4   5       5448.27       5517.05        91.24 o
   2   4   5      16856.06      17169.72       190.78 o
   3   4   5       2176.58       2303.33        82.20 o
   4   4   5       2497.86       2526.63       183.99 o
   5   4   5        395.35        373.02        28.89 o
   6   4   5        806.74        808.02        47.95 o
   7   4   5         37.08         -3.51        25.87 o
   8   4   5         57.31         -1.70        28.28 o
   9   4   5         29.84         63.68        55.96 o
  10   4   5        173.80        217.93        87.85 o
  11   4   5          4.95         60.87        51.15 o
 -10   5   5          1.66         -8.22        20.42 o
  -9   5   5         47.16         49.57        28.06 o
  -8   5   5         86.97         92.35        32.55 o
  -7   5   5        512.68        528.61        73.37 o
  -6   5   5         12.80          7.83         9.29 o
  -5   5   5        502.52        514.99        52.24 o
  -4   5   5        496.13        492.21        43.86 o
  -3   5   5        239.32        257.03        29.87 o
  -2   5   5          4.37          3.46         3.48 o
  -1   5   5       4875.90       4774.24       113.81 o
   0   5   5        957.36        923.17        54.78 o
   1   5   5       5634.48       5771.19       118.65 o
   2   5   5       8518.42       8415.38       138.81 o
   3   5   5        112.93        125.17        19.01 o
   4   5   5          2.84         35.70        17.35 o
   5   5   5          0.29        -27.88        31.49 o
   6   5   5       1725.16       1826.33       193.24 o
   7   5   5        451.32        497.97       101.90 o
   8   5   5         42.43        108.51        68.49 o
   9   5   5        246.42        320.83       105.40 o
  10   5   5         26.57         53.45        48.64 o
  11   5   5         12.04         35.10        43.02 o
  -9   6   5        115.98        134.84        42.88 o
  -8   6   5        145.86        163.86        41.42 o
  -7   6   5         16.96         26.92        18.40 o
  -6   6   5        101.26        107.94        32.18 o
  -5   6   5        782.44        761.72        85.22 o
  -4   6   5        116.45         79.44        20.16 o
  -3   6   5       1478.08       1461.74        69.49 o
  -2   6   5        863.56        860.56        59.45 o
  -1   6   5        164.41        174.00        20.18 o
   0   6   5        303.44        302.52        27.48 o
   1   6   5         24.63         26.25         8.95 o
   2   6   5        698.93        693.82        44.24 o
   3   6   5        327.18        366.72        53.15 o
   4   6   5       1966.77       2079.73       195.47 o
   5   6   5        571.15        631.49       119.36 o
   6   6   5       2135.77       2360.29       230.68 o
   7   6   5        269.17        339.48        96.48 o
   8   6   5        335.45        396.75       109.42 o
   9   6   5         15.83         19.66        32.29 o
  10   6   5         17.99         16.85        39.51 o
  11   6   5         28.78         63.78        48.94 o
  -9   7   5         33.09         32.02        21.89 o
  -8   7   5        218.44        201.22        49.73 o
  -7   7   5          4.38         22.88        19.36 o
  -6   7   5        308.89        296.05        58.11 o
  -5   7   5       2792.42       2786.94       173.02 o
  -4   7   5        346.11        368.35        71.04 o
  -3   7   5        385.47        384.33        53.74 o
  -2   7   5       1939.88       1879.19       113.47 o
  -1   7   5       2340.44       2313.59        80.38 o
   0   7   5       1003.68        980.15        61.95 o
   1   7   5        330.31        340.28        36.07 o
   2   7   5       4952.31       4941.09       148.85 o
   3   7   5          1.33          4.66        19.26 o
   4   7   5        760.91        788.97        94.78 o
   5   7   5        455.94        470.09       104.31 o
   6   7   5          4.13          7.82        20.36 o
   7   7   5          6.19         51.15        54.66 o
   8   7   5        380.48        465.76       122.66 o
   9   7   5          9.79          2.71        16.25 o
  10   7   5         74.06         99.28        60.47 o
  11   7   5         19.77         36.50        44.63 o
  -8   8   5        249.84        263.36       103.10 o
  -7   8   5         39.19        -30.19        69.10 o
  -6   8   5        159.59        125.66        53.15 o
  -5   8   5        240.31        246.61        82.74 o
  -4   8   5          5.24          2.90        49.44 o
  -3   8   5       1160.11       1154.76        98.84 o
  -2   8   5        120.12         85.85        27.71 o
  -1   8   5       6192.37       6105.55       155.10 o
   0   8   5       6321.87       6251.71       169.41 o
   1   8   5       2042.95       2100.70        99.34 o
   2   8   5       1753.79       1861.78        98.79 o
   3   8   5        589.21        562.99        46.98 o
   4   8   5         37.09         16.83        31.00 o
   5   8   5         50.84          9.79        36.75 o
   6   8   5          2.10         32.19        28.78 o
   7   8   5         11.86         -8.02        21.36 o
   8   8   5        109.92        105.60        63.18 o
   9   8   5          1.51         59.37        28.18 o
  10   8   5        111.38         13.94        23.17 o
  -8   9   5          7.77        -83.24        83.24 o
  -7   9   5         13.07        -85.04       128.06 o
  -6   9   5         56.15        -40.21        80.23 o
  -5   9   5         96.40         21.86        71.91 o
  -4   9   5        104.43         75.57        61.53 o
  -3   9   5       1165.39       1216.49       108.27 o
  -2   9   5        682.96        654.67        74.97 o
  -1   9   5       1299.38       1295.09       105.35 o
   0   9   5       2193.49       2198.20       107.15 o
   1   9   5          0.50          5.29         6.88 o
   2   9   5          6.64          6.68        14.50 o
   3   9   5         12.63         15.88        10.65 o
   4   9   5       2430.34       2405.17       190.06 o
   5   9   5        272.57        263.06        54.75 o
   6   9   5         72.84         37.04        23.27 o
   7   9   5        265.22        270.38        95.28 o
   8   9   5          0.31          8.12        20.96 o
   9   9   5          0.34        -16.65        43.02 o
  10   9   5         58.04         99.98        61.37 o
  -7  10   5        112.19         58.37        52.35 o
  -6  10   5         35.88        -62.98       100.99 o
  -5  10   5        202.09        183.03        43.83 o
  -4  10   5        151.94        172.40        70.35 o
  -3  10   5         66.14         39.65        27.33 o
  -2  10   5          1.09         -4.65        21.07 o
  -1  10   5         30.14         15.11         8.93 o
   0  10   5        633.69        615.92        58.96 o
   1  10   5        394.68        427.22        47.83 o
   2  10   5         94.10         93.59        34.10 o
   3  10   5        225.63        261.38        64.80 o
   4  10   5        867.60        901.50       121.18 o
   5  10   5         11.49          9.35        18.50 o
   6  10   5          4.03        -18.13        19.49 o
   7  10   5          3.79        -21.96        21.96 o
   8  10   5         43.90         83.50        33.54 o
   9  10   5         15.05         10.13        29.18 o
  -6  11   5          3.13        -83.64       118.54 o
  -5  11   5         27.03         15.14        61.57 o
  -4  11   5          1.98          9.42        74.91 o
  -3  11   5        713.59        698.24        90.29 o
  -2  11   5        286.69        249.88        52.61 o
  -1  11   5        381.00        354.90        60.51 o
   0  11   5       1367.14       1482.69       120.44 o
   1  11   5        126.09        114.01        30.28 o
   2  11   5          2.79         22.58        15.34 o
   3  11   5        144.26        154.04        41.74 o
   4  11   5         72.25         20.81        17.32 o
   5  11   5          5.60         -0.79        22.96 o
   6  11   5        478.80        551.86        95.65 o
   7  11   5         46.74         26.40        49.79 o
   8  11   5          7.05         -1.10        25.37 o
  -4  12   5         62.94         86.57        38.41 o
  -3  12   5        896.54        925.50       106.90 o
  -2  12   5       1573.78       1652.44       140.46 o
  -1  12   5        556.68        555.00        78.19 o
   0  12   5        578.21        604.44        78.28 o
   1  12   5        122.36        129.64        42.56 o
   2  12   5         37.49         33.30        20.15 o
   3  12   5          6.32         33.05        19.44 o
   4  12   5          8.92         41.84         9.53 o
   5  12   5         18.33          4.25        13.69 o
   6  12   5         21.17         10.57         8.86 o
   7  12   5         51.63         32.87        12.46 o
  -3  13   5        173.37        239.46        58.60 o
  -2  13   5         61.84         72.17        31.44 o
  -1  13   5          0.54          3.83         9.08 o
   0  13   5          0.12        -31.77        31.77 o
   1  13   5        128.23        106.52        68.80 o
   2  13   5        341.60        216.83       102.15 o
   3  13   5        123.56        125.97        48.68 o
   4  13   5        242.16        315.26        61.70 o
   5  13   5         40.86         36.49        22.98 o
   6  13   5         41.85         33.85        23.33 o
   0  14   5         17.94        -11.17        11.17 o
   1  14   5         34.08         14.01        51.80 o
   2  14   5         89.51         13.41        59.07 o
   3  14   5          1.30        -25.76        54.76 o
  -4 -13   6          4.52        -12.23        13.14 o
  -3 -13   6         78.24        140.30        73.01 o
  -2 -13   6         53.97         97.23        51.37 o
  -1 -13   6        234.22        350.91       126.46 o
   0 -13   6         96.81         86.85        52.95 o
   1 -13   6          1.11         -1.02        16.60 o
   2 -13   6         32.03         17.67        21.91 o
  -6 -12   6        178.61        224.04        97.58 o
  -5 -12   6         18.04         27.98        19.76 o
  -4 -12   6        215.88        173.30        70.40 o
  -3 -12   6        430.50        456.73       118.04 o
  -2 -12   6        545.39        564.36       140.11 o
  -1 -12   6        111.90        193.41        66.08 o
   0 -12   6        183.90        181.61        50.62 o
   1 -12   6          0.50        -16.57        26.84 o
   2 -12   6          4.31         -0.39        25.56 o
   3 -12   6         20.44          9.73        10.63 o
   4 -12   6         27.28         -4.11        42.72 o
  -7 -11   6         39.76        140.50        88.65 o
  -6 -11   6          4.07          5.32        31.09 o
  -5 -11   6        135.63        179.91        79.03 o
  -4 -11   6         26.85         27.18         9.23 o
  -3 -11   6        115.04         85.24        45.83 o
  -2 -11   6        165.01        191.55        86.15 o
  -1 -11   6         22.10         26.52        12.50 o
   0 -11   6        131.04        164.77        37.13 o
   1 -11   6        376.87        409.98        81.61 o
   2 -11   6       1277.63       1359.36       151.58 o
   3 -11   6         86.36         29.57        84.99 o
   4 -11   6        904.19        866.91       164.60 o
   5 -11   6         77.37         97.18        65.79 o
  -8 -10   6          6.94         13.24        38.21 o
  -7 -10   6        235.76        286.93       110.52 o
  -6 -10   6         21.72         92.66        71.70 o
  -5 -10   6        266.67        278.20       102.10 o
  -4 -10   6        202.24        197.47        79.93 o
  -3 -10   6         29.71         23.60        18.45 o
  -2 -10   6        147.77        145.13        30.85 o
  -1 -10   6       1085.62       1137.35        87.74 o
   0 -10   6         48.08         35.08        15.82 o
   1 -10   6       1153.71       1248.85        83.14 o
   2 -10   6        179.61        238.92        63.23 o
   3 -10   6        216.02        102.76       144.32 o
   4 -10   6         93.05         70.80        37.81 o
   5 -10   6         20.03         30.79        34.50 o
   6 -10   6         38.42         15.42        31.14 o
   7 -10   6          3.94         -9.73        10.93 o
  -9  -9   6         16.18         67.79        58.06 o
  -8  -9   6          0.56        -23.47        23.47 o
  -7  -9   6         52.44         58.47        52.35 o
  -6  -9   6          5.45         24.77        38.31 o
  -5  -9   6        124.01        177.11        84.54 o
  -4  -9   6          0.76         35.20        21.76 o
  -3  -9   6        365.42        379.17        59.75 o
  -2  -9   6        322.00        357.29        47.09 o
  -1  -9   6         35.00         23.87        14.51 o
   0  -9   6         13.15         -2.58        10.68 o
   1  -9   6          5.91         16.66        11.31 o
   2  -9   6        842.12        831.21        76.42 o
   3  -9   6        194.00        138.69        56.71 o
   4  -9   6          0.92          1.70        36.15 o
   5  -9   6          8.13          1.02        47.94 o
   6  -9   6          4.56         -7.30        22.10 o
   7  -9   6         12.90        -57.16        86.35 o
  -9  -8   6          1.06         -0.50        18.25 o
  -8  -8   6        211.86        230.56        92.06 o
  -7  -8   6         11.32         56.16        55.86 o
  -6  -8   6        438.20        386.53       108.92 o
  -5  -8   6        343.29        406.38       116.74 o
  -4  -8   6        209.39        262.06        89.66 o
  -3  -8   6        117.86        109.11        54.66 o
  -2  -8   6        407.20        430.35        62.89 o
  -1  -8   6       1908.42       1970.01       108.22 o
   0  -8   6         98.26         86.51        25.73 o
   1  -8   6        839.97        910.38        78.29 o
   2  -8   6        998.65        954.71        95.31 o
   3  -8   6        991.17        983.22        76.79 o
   4  -8   6        308.25        290.56        61.66 o
   5  -8   6       1080.43       1003.94       117.56 o
   6  -8   6         10.24         -3.18        47.13 o
   7  -8   6        573.85        632.97       174.51 o
   8  -8   6        121.67        176.40       115.53 o
 -10  -7   6         13.04         -4.11        13.64 o
  -9  -7   6          2.34         -1.91         1.91 o
  -8  -7   6          7.68          7.92        41.02 o
  -7  -7   6         15.78        -36.60        36.60 o
  -6  -7   6        211.57        189.35        83.54 o
  -5  -7   6        233.06        217.23        77.72 o
  -4  -7   6       1348.87       1533.48       207.16 o
  -3  -7   6        280.00        325.95        98.49 o
  -2  -7   6       3282.52       3357.39       285.07 o
  -1  -7   6       3739.22       3686.52       164.15 o
   0  -7   6       5109.04       5111.67       186.51 o
   1  -7   6       4123.01       3975.02       216.01 o
   2  -7   6       5459.07       5515.37       203.72 o
   3  -7   6         93.98         82.71        20.57 o
   4  -7   6        580.41        576.52        53.31 o
   5  -7   6        507.63        576.47        82.67 o
   6  -7   6        100.12        115.06        13.72 o
   7  -7   6         27.35         10.93        83.14 o
   8  -7   6        396.63        404.18       144.02 o
   9  -7   6         21.55         21.86        41.82 o
 -10  -6   6         32.18         34.10        26.78 o
  -9  -6   6        149.99        138.70        67.39 o
  -8  -6   6          2.95        -15.24        30.69 o
  -7  -6   6        602.87        635.39       142.62 o
  -6  -6   6        109.85        133.08        63.68 o
  -5  -6   6        142.96        138.90        63.18 o
  -4  -6   6        911.15        880.92       156.08 o
  -3  -6   6       1484.57       1585.79       203.27 o
  -2  -6   6         52.71         24.47        28.78 o
  -1  -6   6       7074.66       7140.25       210.10 o
   0  -6   6       1086.67       1024.65        75.30 o
   1  -6   6          1.54          3.14         6.02 o
   2  -6   6       1939.69       1947.32       103.59 o
   3  -6   6         94.88         80.63        19.29 o
   4  -6   6       1549.09       1526.72        84.49 o
   5  -6   6        249.09        255.25        39.33 o
   6  -6   6         96.43         98.03        24.66 o
   7  -6   6          2.05          8.23         4.95 o
   8  -6   6        233.25        223.04        56.05 o
   9  -6   6          8.96         13.87        14.35 o
 -11  -5   6         46.54        125.64       156.29 o
 -10  -5   6          0.80         -4.21        11.83 o
  -9  -5   6         24.81         31.89        38.51 o
  -8  -5   6         41.51         40.01        32.79 o
  -7  -5   6        205.80        290.04        92.87 o
  -6  -5   6        113.52        151.83        63.18 o
  -5  -5   6       1572.18       1649.49       211.29 o
  -4  -5   6          6.37         35.00        39.91 o
  -3  -5   6         20.05         33.60        31.69 o
  -2  -5   6          7.45          6.52         9.03 o
  -1  -5   6        220.67        235.07        44.78 o
   0  -5   6       3685.94       3658.98       203.30 o
   1  -5   6        677.95        710.74        54.97 o
   2  -5   6        365.98        347.63        57.27 o
   3  -5   6        406.25        416.33        34.95 o
   4  -5   6         26.27         28.34         9.51 o
   5  -5   6        589.85        630.54        45.31 o
   6  -5   6        583.82        579.29        81.38 o
   7  -5   6          4.96         21.83        19.19 o
   8  -5   6        604.97        621.21        91.11 o
   9  -5   6          1.03         14.20        11.36 o
  10  -5   6         13.22         24.37        21.39 o
 -11  -4   6          1.60         17.36       117.73 o
 -10  -4   6         83.75         86.85        58.87 o
  -9  -4   6         65.83         25.37        25.47 o
  -8  -4   6        706.85        680.74       147.54 o
  -7  -4   6          1.59          2.41        30.19 o
  -6  -4   6         13.42         11.23         9.03 o
  -5  -4   6        783.58        724.62       138.42 o
  -4  -4   6         46.87         18.85        29.18 o
  -3  -4   6       5639.61       5577.10       340.34 o
  -2  -4   6       1042.37       1125.04       139.85 o
  -1  -4   6      10808.16      11000.72       412.28 o
   0  -4   6       6635.09       6061.82       285.94 o
   1  -4   6       1708.05       1708.41       124.84 o
   2  -4   6       3099.83       3070.74       104.47 o
   3  -4   6       6074.91       5856.17       130.87 o
   4  -4   6        480.72        509.37        37.54 o
   5  -4   6       2534.04       2600.28        89.49 o
   6  -4   6       1616.70       1650.46        95.26 o
   7  -4   6        342.93        385.82        66.07 o
   8  -4   6        200.94        190.90        47.18 o
   9  -4   6         64.58         65.70        24.21 o
  10  -4   6        195.89        168.98        47.97 o
 -11  -3   6         33.38         68.68       102.34 o
 -10  -3   6         13.74         -6.35        20.76 o
  -9  -3   6        357.21        317.62       103.30 o
  -8  -3   6        296.59        266.07        96.08 o
  -7  -3   6        247.78        266.67        88.46 o
  -6  -3   6       2064.85       2373.96       252.66 o
  -5  -3   6        789.41        781.70       139.23 o
  -4  -3   6       4124.82       4221.50       304.19 o
  -3  -3   6      10693.90      10162.61       434.72 o
  -2  -3   6       5176.65       5085.06       281.53 o
  -1  -3   6       5934.05       5763.91       274.24 o
   0  -3   6      19523.88      19191.57       289.96 o
   1  -3   6         33.22         31.69        17.05 o
   2  -3   6        619.80        580.65        42.19 o
   3  -3   6        560.34        566.20        37.62 o
   4  -3   6         13.76         15.71         9.97 o
   5  -3   6        184.87        213.16        19.77 o
   6  -3   6        610.53        644.81        40.42 o
   7  -3   6        918.51        963.56       103.25 o
   8  -3   6        403.75        477.20        75.09 o
   9  -3   6         96.16         89.59        28.50 o
  10  -3   6        562.78        538.53        69.28 o
  11  -3   6         51.35         29.05        20.94 o
 -11  -2   6        186.16        112.38        83.99 o
 -10  -2   6         11.19         27.48        18.05 o
  -9  -2   6        146.96        188.82        45.37 o
  -8  -2   6         54.47         56.46        23.81 o
  -7  -2   6        105.91        105.48        31.26 o
  -6  -2   6        996.58        983.39        88.46 o
  -5  -2   6        439.27        517.67        60.28 o
  -4  -2   6        741.44        961.98       137.23 o
  -3  -2   6      13672.96      13407.71       465.04 o
  -2  -2   6        255.31        273.31        56.87 o
  -1  -2   6         15.27          7.82        14.14 o
   0  -2   6        691.55        720.52        72.94 o
   1  -2   6       1824.76       2074.66        56.37 o
   2  -2   6       6618.67       6674.46       219.31 o
   3  -2   6        623.41        679.10        44.90 o
   4  -2   6       4049.27       4026.38        71.65 o
   5  -2   6         27.55         44.59        13.96 o
   6  -2   6       2179.68       2261.65        86.06 o
   7  -2   6          1.69          8.63         8.77 o
   8  -2   6       1189.86       1207.15       111.86 o
   9  -2   6         14.66         25.29        16.92 o
  10  -2   6        353.87        358.57        54.59 o
  11  -2   6         18.44        -12.35        12.35 o
 -11  -1   6          9.72        -18.19       144.81 o
 -10  -1   6        138.24        101.81        33.47 o
  -9  -1   6         60.61         83.77        31.89 o
  -8  -1   6         85.54         69.52        28.09 o
  -7  -1   6       2820.53       2803.88       141.11 o
  -6  -1   6         40.62         47.03        16.35 o
  -5  -1   6          0.87         11.56        12.79 o
  -4  -1   6          9.22         10.10         9.03 o
  -3  -1   6        677.76        648.64        45.14 o
  -2  -1   6       2119.69       2073.54        82.80 o
  -1  -1   6        444.06        413.51        40.79 o
   0  -1   6       3477.41       3452.48        89.66 o
   1  -1   6        706.77        698.62        32.54 o
   2  -1   6       1887.45       2237.69       123.37 o
   3  -1   6        791.84        780.32        38.53 o
   4  -1   6       2241.75       2175.93       140.32 o
   5  -1   6        457.48        536.79        59.89 o
   6  -1   6       1390.73       1338.55       100.75 o
   7  -1   6          9.70         23.57        21.56 o
   8  -1   6        237.98        272.03        51.54 o
   9  -1   6          2.17         27.32        20.24 o
  10  -1   6        238.40        223.60        50.61 o
  11  -1   6         60.51         36.63        22.70 o
 -11   0   6        134.27        122.09        30.94 o
 -10   0   6        246.06        227.97        44.90 o
  -9   0   6         24.94         19.54        12.39 o
  -8   0   6         99.08         64.23        23.39 o
  -7   0   6         66.10         66.45        14.66 o
  -6   0   6        446.35        453.03        53.42 o
  -5   0   6       2925.24       2893.30       122.55 o
  -4   0   6        164.57        179.38        26.98 o
  -3   0   6      15534.70      15402.24       224.20 o
  -2   0   6      11331.72      10960.49       163.03 o
  -1   0   6        402.67        368.25        24.06 o
   0   0   6        985.94        885.27        34.16 o
   1   0   6       6045.44       6167.01       110.96 o
   2   0   6        123.65        133.79        30.79 o
   3   0   6      11113.96      10628.22       288.93 o
   4   0   6        297.87        270.90        51.65 o
   5   0   6        455.01        470.15        55.66 o
   6   0   6       1875.58       1981.25       120.69 o
   7   0   6          6.59         26.21        21.76 o
   8   0   6       1737.64       1663.64       123.15 o
   9   0   6          0.51         -8.19         9.53 o
  10   0   6        282.36        260.54        52.24 o
  11   0   6         15.43        -57.26        57.26 o
 -11   1   6         71.64         95.92        34.73 o
 -10   1   6         34.48         56.77        22.47 o
  -9   1   6         16.87         26.56        35.70 o
  -8   1   6        744.98        763.21        68.33 o
  -7   1   6         95.39         94.17        14.47 o
  -6   1   6       1472.25       1509.70        67.32 o
  -5   1   6       6443.08       6508.35       131.10 o
  -4   1   6       3189.42       3192.71        98.20 o
  -3   1   6       1544.94       1401.32        65.07 o
  -2   1   6       8719.80       8465.87       106.38 o
  -1   1   6       2792.73       3018.46        78.33 o
   0   1   6       2342.69       2351.23        63.14 o
   1   1   6       3278.41       3590.26       143.71 o
   2   1   6       3194.37       3434.04       153.11 o
   3   1   6        514.61        609.68        70.52 o
   4   1   6       1101.62       1142.85       109.16 o
   5   1   6       2290.99       2232.47       121.78 o
   6   1   6        397.30        417.33        42.90 o
   7   1   6       1300.18       1319.67        98.41 o
   8   1   6       1179.96       1190.12       100.32 o
   9   1   6        220.29        223.59        43.72 o
  10   1   6        332.74        292.25        53.05 o
  11   1   6        215.83        155.85        66.69 o
 -11   2   6         82.68        119.07        41.00 o
 -10   2   6         82.78         81.97        30.91 o
  -9   2   6          4.41         12.43        14.44 o
  -8   2   6         87.64        109.73        29.25 o
  -7   2   6         16.44         18.75         8.19 o
  -6   2   6        271.38        284.24        29.84 o
  -5   2   6       1422.04       1451.16        61.20 o
  -4   2   6       1195.19       1283.61        44.94 o
  -3   2   6        453.33        486.91        25.90 o
  -2   2   6        103.03        138.93        18.81 o
  -1   2   6       8298.76       8515.11       137.73 o
   0   2   6       6629.64       6554.48       121.65 o
   1   2   6       2225.54       2397.54       121.91 o
   2   2   6       8912.34       9116.98       139.01 o
   3   2   6         60.93         84.13        11.99 o
   4   2   6        360.43        370.25        20.81 o
   5   2   6        260.96        272.89        20.23 o
   6   2   6        139.02        135.24        29.69 o
   7   2   6          1.71         11.65        10.06 o
   8   2   6       1702.08       1756.70       114.15 o
   9   2   6          3.45         -3.10        13.59 o
  10   2   6         14.52          4.81        28.88 o
  11   2   6          1.68         32.99        28.68 o
 -10   3   6         14.87         25.01        20.71 o
  -9   3   6        677.40        660.69        90.80 o
  -8   3   6        170.64        250.26        58.94 o
  -7   3   6        388.35        389.37        43.17 o
  -6   3   6          4.17         20.48        12.89 o
  -5   3   6       1483.42       1458.93        46.90 o
  -4   3   6         13.93          9.30         4.36 o
  -3   3   6        995.86       1076.05        42.12 o
  -2   3   6       2078.22       2026.96        61.66 o
  -1   3   6       3373.32       3365.53       104.96 o
   0   3   6       2147.42       2412.43        74.47 o
   1   3   6       2631.20       2633.42        66.12 o
   2   3   6        259.66        252.62        22.41 o
   3   3   6       1388.10       1381.57        52.40 o
   4   3   6       6281.16       6278.26       105.09 o
   5   3   6         59.04         59.41        11.88 o
   6   3   6        367.93        443.84        47.72 o
   7   3   6         69.60         75.65        27.98 o
   8   3   6        455.33        457.69        53.65 o
   9   3   6         28.47        -33.50        41.32 o
  10   3   6         69.07         91.06        60.87 o
  11   3   6         59.98         84.74        60.37 o
 -10   4   6          2.33          9.19        14.12 o
  -9   4   6         31.78         34.38        27.43 o
  -8   4   6         63.64        130.67        33.80 o
  -7   4   6        523.39        515.32        50.83 o
  -6   4   6         24.23         30.18         5.68 o
  -5   4   6       4882.49       4813.92       158.68 o
  -4   4   6       2036.16       1916.62        49.93 o
  -3   4   6        516.47        522.51        27.72 o
  -2   4   6        267.50        264.96        21.75 o
  -1   4   6          9.42         11.21         5.11 o
   0   4   6       1084.11       1149.84        45.17 o
   1   4   6       4303.95       4220.65        80.90 o
   2   4   6        808.26        979.18        44.89 o
   3   4   6       1295.74       1244.91        52.64 o
   4   4   6       1283.82       1328.93        61.71 o
   5   4   6        540.61        510.55        41.32 o
   6   4   6       1582.05       1511.69        72.71 o
   7   4   6          2.05        -43.42        43.42 o
   8   4   6       1982.71       2051.36       218.82 o
   9   4   6         77.12         16.65        30.29 o
  10   4   6          4.69         37.00        49.14 o
  11   4   6          2.81         24.27        40.31 o
 -10   5   6         85.07        103.70        36.49 o
  -9   5   6        164.80        138.36        41.44 o
  -8   5   6        351.20        386.86        68.70 o
  -7   5   6        426.83        419.88        66.49 o
  -6   5   6         99.74         59.63        16.34 o
  -5   5   6        485.21        476.79        51.88 o
  -4   5   6          1.67         11.75         7.89 o
  -3   5   6       3464.30       3550.91       114.61 o
  -2   5   6        177.45        181.80        16.83 o
  -1   5   6       5379.24       5455.75        89.30 o
   0   5   6       5530.33       5406.91       111.69 o
   1   5   6       1071.77       1094.61        46.05 o
   2   5   6        164.53        154.59        17.23 o
   3   5   6       4442.38       4475.06       127.08 o
   4   5   6         27.50         30.70         7.90 o
   5   5   6       1869.51       1877.05       181.31 o
   6   5   6       2245.41       2252.04       216.84 o
   7   5   6        648.06        591.07       117.05 o
   8   5   6        597.61        602.69       128.88 o
   9   5   6        211.86        244.20        95.88 o
  10   5   6        390.52        425.74       122.46 o
  11   5   6          0.87        -17.35        17.35 o
  -9   6   6         60.59         35.95        22.11 o
  -8   6   6          6.73         13.02         7.13 o
  -7   6   6         53.42         61.87        25.71 o
  -6   6   6        857.50        919.33        99.47 o
  -5   6   6         69.40         39.62        17.57 o
  -4   6   6        219.54        253.73        33.01 o
  -3   6   6       4711.43       4730.05       141.97 o
  -2   6   6       4210.80       4160.10       132.73 o
  -1   6   6       1622.35       1577.12        60.32 o
   0   6   6       7251.05       7187.48       137.69 o
   1   6   6        648.24        624.05        43.53 o
   2   6   6         22.20         16.20        10.14 o
   3   6   6          2.51          0.79         9.46 o
   4   6   6        354.46        395.54        56.99 o
   5   6   6        101.79         57.97        27.38 o
   6   6   6       1980.23       1929.24       212.61 o
   7   6   6        253.87        329.35        96.88 o
   8   6   6         41.26         43.32        35.10 o
   9   6   6         24.48         66.69        55.46 o
  10   6   6        142.50        240.89        92.67 o
  11   6   6         60.23         84.04        64.99 o
  -9   7   6        219.02        209.76        52.20 o
  -8   7   6          7.00         20.00        31.54 o
  -7   7   6        224.06        216.31        51.10 o
  -6   7   6         16.27         18.33        25.73 o
  -5   7   6        182.69        214.76        47.94 o
  -4   7   6        891.06        909.91       109.77 o
  -3   7   6       2089.84       2088.57       124.94 o
  -2   7   6          5.71         11.58        10.23 o
  -1   7   6        211.24        206.21        23.02 o
   0   7   6        273.46        236.69        26.09 o
   1   7   6       1011.10       1022.27        55.90 o
   2   7   6       4790.81       4700.27       145.46 o
   3   7   6        206.05        215.25        47.22 o
   4   7   6        465.20        487.03        70.62 o
   5   7   6          2.58         23.10        32.41 o
   6   7   6        201.33        190.05        75.02 o
   7   7   6        164.05        178.51        76.72 o
   8   7   6         88.19        108.81        67.19 o
   9   7   6         33.14         42.62        38.51 o
  10   7   6        148.95        122.35        67.49 o
  11   7   6          3.31        -46.23        51.45 o
  -8   8   6          1.19        -24.67        24.67 o
  -7   8   6        672.23        531.28       146.74 o
  -6   8   6          8.13        -28.78        61.07 o
  -5   8   6         48.47         -1.20        69.30 o
  -4   8   6          2.49         -1.55        22.77 o
  -3   8   6        320.77        341.23        53.37 o
  -2   8   6        815.28        796.82        79.41 o
  -1   8   6        172.71        181.00        25.88 o
   0   8   6         46.89         64.58        16.76 o
   1   8   6         10.21         12.96        10.20 o
   2   8   6         12.66         10.63        13.43 o
   3   8   6        433.40        464.99        70.80 o
   4   8   6       1214.76       1231.59       124.51 o
   5   8   6        453.02        431.88        72.08 o
   6   8   6       2137.15       2184.53       172.54 o
   7   8   6         43.98         38.90        14.08 o
   8   8   6         48.64         89.76        59.57 o
   9   8   6         23.37          3.11        25.57 o
  10   8   6         27.78         49.54        53.85 o
  -7   9   6         20.65         24.27        54.25 o
  -6   9   6          8.40        -57.56        90.76 o
  -5   9   6        842.76        873.63       202.61 o
  -4   9   6         66.19         62.28        46.92 o
  -3   9   6       2304.07       2347.94       149.62 o
  -2   9   6       1842.44       1888.63       129.94 o
  -1   9   6        709.05        730.88        78.94 o
   0   9   6       1118.28       1164.87        77.38 o
   1   9   6       1372.95       1446.06        86.68 o
   2   9   6        236.07        247.49        39.01 o
   3   9   6       2179.97       2247.80       174.51 o
   4   9   6        521.89        525.68        88.07 o
   5   9   6        388.28        407.75        75.68 o
   6   9   6        512.14        566.11        87.61 o
   7   9   6        110.29        105.68        37.69 o
   8   9   6        260.67        278.30        93.47 o
   9   9   6         13.97         45.03        44.63 o
  10   9   6         72.37         65.69        45.23 o
  -7  10   6         27.07         52.75        11.93 o
  -6  10   6        149.46        101.19        29.08 o
  -5  10   6        653.72        550.03       161.58 o
  -4  10   6        310.14        295.52        70.05 o
  -3  10   6        214.01        231.89        47.80 o
  -2  10   6       1497.35       1501.84       121.70 o
  -1  10   6        297.50        283.86        52.74 o
   0  10   6         48.44         62.41        20.93 o
   1  10   6        173.30        145.13        35.42 o
   2  10   6         44.28         14.72         8.40 o
   3  10   6         21.15         26.74        21.32 o
   4  10   6        175.20        144.29        43.10 o
   5  10   6        100.99         83.91        23.30 o
   6  10   6          0.78         -3.76        17.26 o
   7  10   6        180.61        175.85        56.03 o
   8  10   6        151.31        182.32        74.51 o
   9  10   6         51.59         78.12        46.93 o
  -6  11   6         24.58        -30.19       122.75 o
  -5  11   6         66.88         -0.80        64.38 o
  -4  11   6          2.78         32.63        46.33 o
  -3  11   6         14.96          6.51        25.84 o
  -2  11   6          6.86         15.16        21.59 o
  -1  11   6        267.89        249.56        50.80 o
   0  11   6        818.99        827.66        90.26 o
   1  11   6          3.03         -0.91        13.28 o
   2  11   6        181.29        145.23        62.43 o
   3  11   6         14.52         18.19        14.01 o
   4  11   6        287.78        285.30        71.36 o
   5  11   6         20.45        -12.90        21.31 o
   6  11   6          1.28        -34.15        34.15 o
   7  11   6         26.72         17.26        27.48 o
   8  11   6        113.55        105.50        62.08 o
  -4  12   6        102.05        138.09        54.25 o
  -3  12   6         14.31         60.92        33.81 o
  -2  12   6        257.93        286.27        61.92 o
  -1  12   6          9.82         15.98        24.26 o
   0  12   6         73.80         99.50        30.69 o
   1  12   6        184.24        133.44        82.94 o
   2  12   6        303.65        252.00        52.39 o
   3  12   6        440.70        405.15       104.38 o
   4  12   6        595.82        688.30        93.00 o
   5  12   6          9.30        -21.41        31.67 o
   6  12   6        278.44        313.11        73.13 o
   7  12   6          6.43         17.33        13.43 o
  -3  13   6        361.32        442.43        77.46 o
  -2  13   6         94.68        116.70        48.33 o
  -1  13   6         20.43          2.12        38.96 o
   0  13   6          8.57         41.41        89.15 o
   1  13   6        539.36        575.42       112.39 o
   2  13   6          3.89         23.78        63.33 o
   3  13   6        100.06         67.33       122.80 o
   4  13   6         65.73         24.80        27.07 o
   5  13   6          5.65        -21.91        36.03 o
   6  13   6        230.34        192.67        49.22 o
   0  14   6        176.23        209.28        63.30 o
   1  14   6         85.71        113.04        59.45 o
   2  14   6         11.00        -12.41       109.01 o
   3  14   6         48.89         19.17        35.55 o
  -4 -13   7        173.90        202.48        94.57 o
  -3 -13   7         55.50        131.88        72.51 o
  -2 -13   7        131.77        179.33        64.34 o
  -1 -13   7        252.47        386.81       140.81 o
   0 -13   7        252.71        292.34       113.53 o
   1 -13   7        140.19        143.39        47.19 o
  -6 -12   7         90.20         65.89        40.31 o
  -5 -12   7         18.62         49.24        49.64 o
  -4 -12   7          6.54         33.80        36.70 o
  -3 -12   7         22.63         37.51        35.00 o
  -2 -12   7          0.65         10.33        31.19 o
  -1 -12   7          2.05          4.14        27.38 o
   0 -12   7          5.00          8.74        19.86 o
   1 -12   7         27.90         14.43        20.58 o
   2 -12   7          9.31        -24.69        30.94 o
   3 -12   7          9.15        -43.44        64.68 o
   4 -12   7         35.60         57.76        48.74 o
  -7 -11   7          6.58          0.50        46.93 o
  -6 -11   7         37.59         46.63        46.03 o
  -5 -11   7        150.02        164.67        80.03 o
  -4 -11   7          1.37         -3.21        28.58 o
  -3 -11   7         85.22        143.71        73.21 o
  -2 -11   7        289.80        313.11       103.20 o
  -1 -11   7         10.94         35.27        21.02 o
   0 -11   7          1.91         -6.92        12.44 o
   1 -11   7         31.80         12.61        19.20 o
   2 -11   7         94.53         54.73        24.80 o
   3 -11   7         23.08          6.82        34.20 o
   4 -11   7         69.72         77.82        41.32 o
   5 -11   7        195.74        228.86        86.35 o
  -8 -10   7        101.71        208.70        98.78 o
  -7 -10   7         16.95         73.31        64.28 o
  -6 -10   7         60.48         82.84        59.37 o
  -5 -10   7          8.60          4.51        23.27 o
  -4 -10   7         31.95         41.42        37.11 o
  -3 -10   7        181.70        221.74        90.36 o
  -2 -10   7        340.74        363.24        62.46 o
  -1 -10   7        939.87        982.89       108.96 o
   0 -10   7        928.01        981.05       105.43 o
   1 -10   7        345.32        326.84        52.87 o
   2 -10   7        773.35        583.77       148.24 o
   3 -10   7        420.91        440.19       112.23 o
   4 -10   7         67.64         72.41        36.10 o
   5 -10   7        394.16        307.29       127.37 o
   6 -10   7        364.87        316.65        72.13 o
  -9  -9   7         97.62        125.36        71.10 o
  -8  -9   7        198.91        161.06        82.64 o
  -7  -9   7        193.87        297.05       106.21 o
  -6  -9   7        222.78        309.09       114.83 o
  -5  -9   7        253.59        270.98        97.88 o
  -4  -9   7        529.56        528.36       130.69 o
  -3  -9   7       1574.30       1672.99       101.44 o
  -2  -9   7        262.32        267.64        39.56 o
  -1  -9   7        760.27        810.70        71.08 o
   0  -9   7        857.39        795.04        68.04 o
   1  -9   7         44.49         38.78        12.10 o
   2  -9   7         49.49         67.50        24.14 o
   3  -9   7        182.81        124.80       169.59 o
   4  -9   7          3.83         -7.67        39.01 o
   5  -9   7        273.55        208.13        91.26 o
   6  -9   7         16.78         44.48        28.07 o
   7  -9   7         15.83         -3.21        47.43 o
  -9  -8   7        102.06        148.72        82.94 o
  -8  -8   7          9.10         -1.30        29.99 o
  -7  -8   7          4.30         60.67        62.38 o
  -6  -8   7        276.01        373.48       120.05 o
  -5  -8   7          5.16         35.90        48.54 o
  -4  -8   7         14.51         39.61        23.77 o
  -3  -8   7        138.93         56.66        22.06 o
  -2  -8   7        294.70        302.93        51.46 o
  -1  -8   7         51.95         62.43        24.07 o
   0  -8   7        137.18         92.21        41.21 o
   1  -8   7        823.15        901.98        78.83 o
   2  -8   7          4.19          2.12        25.82 o
   3  -8   7          1.07         -2.16        11.67 o
   4  -8   7        137.06        134.25        36.94 o
   5  -8   7        280.08        318.44        63.58 o
   6  -8   7        274.76        267.69        53.39 o
   7  -8   7         35.16         73.51        72.21 o
   8  -8   7         37.45         24.17        17.85 o
 -10  -7   7          2.94         59.17        67.29 o
  -9  -7   7         25.73          4.71        14.54 o
  -8  -7   7         93.54         88.85        64.28 o
  -7  -7   7         60.16         90.36        60.67 o
  -6  -7   7          7.27         14.84        35.10 o
  -5  -7   7        433.91        534.47       126.97 o
  -4  -7   7          3.95         50.84        45.63 o
  -3  -7   7        456.68        467.18       111.33 o
  -2  -7   7          9.28          0.30        10.78 o
  -1  -7   7         12.50         15.28        12.82 o
   0  -7   7       2053.78       1940.23       110.40 o
   1  -7   7          0.48         18.75        14.04 o
   2  -7   7         94.71        114.64        27.37 o
   3  -7   7       1822.95       1792.43       103.70 o
   4  -7   7        177.49        168.49        29.30 o
   5  -7   7       1129.38       1145.26       119.76 o
   6  -7   7       1675.53       1719.21       146.73 o
   7  -7   7         29.03         18.95        24.77 o
   8  -7   7         37.69         24.17        14.34 o
   9  -7   7        142.19        108.81        77.12 o
 -10  -6   7         40.13          9.93        45.43 o
  -9  -6   7         58.60        111.32        69.00 o
  -8  -6   7        303.27        326.85       107.61 o
  -7  -6   7          3.22        -28.28        28.28 o
  -6  -6   7        737.51        741.33       152.66 o
  -5  -6   7        965.84       1188.46       188.48 o
  -4  -6   7        231.80        244.31        84.14 o
  -3  -6   7       2896.73       3006.70       279.72 o
  -2  -6   7       3885.70       3960.50       305.82 o
  -1  -6   7        604.86        617.68        58.20 o
   0  -6   7       4270.39       4171.70       311.49 o
   1  -6   7        308.09        311.11        39.89 o
   2  -6   7        215.36        200.18        46.74 o
   3  -6   7       3791.15       3793.98       145.16 o
   4  -6   7       1041.67       1110.46        75.63 o
   5  -6   7        267.97        307.39        33.27 o
   6  -6   7        872.23        878.25        74.94 o
   7  -6   7          7.73         -6.32        12.03 o
   8  -6   7         26.66          5.71        13.09 o
   9  -6   7         25.58         13.89        15.03 o
 -10  -5   7         25.91         54.05        44.33 o
  -9  -5   7        316.00        343.90       114.03 o
  -8  -5   7        235.73        265.06        92.27 o
  -7  -5   7          0.52        -11.53        32.89 o
  -6  -5   7       1489.00       1487.36       217.50 o
  -5  -5   7       1042.44       1113.87       180.46 o
  -4  -5   7         54.25        101.69        57.97 o
  -3  -5   7       3953.40       3819.00       302.73 o
  -2  -5   7         92.99        118.24        39.21 o
  -1  -5   7       1027.33        986.62        65.33 o
   0  -5   7         18.49         17.63         8.76 o
   1  -5   7        129.28        165.58        43.83 o
   2  -5   7        418.89        404.00        64.79 o
   3  -5   7         96.95        132.09        20.49 o
   4  -5   7         19.98         12.92        11.87 o
   5  -5   7         13.91          2.89         5.43 o
   6  -5   7        480.34        504.53        53.74 o
   7  -5   7        223.93        217.91        54.00 o
   8  -5   7        316.75        321.17        65.30 o
   9  -5   7         12.14         -7.47         7.47 o
  10  -5   7        138.70        141.94        43.46 o
 -11  -4   7        140.99        193.25        89.41 o
 -10  -4   7          4.95          2.70        25.97 o
  -9  -4   7          0.02         -0.50        28.38 o
  -8  -4   7        278.92        385.52       111.52 o
  -7  -4   7        190.86        146.92        57.16 o
  -6  -4   7        223.20        221.44        78.63 o
  -5  -4   7        257.26        204.90        71.31 o
  -4  -4   7        837.94        870.39       140.23 o
  -3  -4   7        379.88        429.17        95.78 o
  -2  -4   7         47.69         40.72        29.48 o
  -1  -4   7       2918.19       2832.44        93.39 o
   0  -4   7        274.04        288.95        24.77 o
   1  -4   7        292.75        311.02        58.07 o
   2  -4   7       1778.13       1812.13        81.35 o
   3  -4   7       1977.31       2030.36        78.53 o
   4  -4   7       1338.37       1343.45        63.26 o
   5  -4   7         25.55         22.37        10.39 o
   6  -4   7        797.86        842.72        68.98 o
   7  -4   7          4.67          8.28        17.10 o
   8  -4   7        223.36        233.56        53.18 o
   9  -4   7         15.01         47.09        21.75 o
  10  -4   7         56.41         49.14        24.27 o
 -11  -3   7         22.95         17.81        27.73 o
 -10  -3   7         33.00          2.17        39.31 o
  -9  -3   7         20.10          3.77        87.60 o
  -8  -3   7         27.25         19.76        20.56 o
  -7  -3   7         68.10         55.36        36.30 o
  -6  -3   7         45.36         32.99        27.88 o
  -5  -3   7       1035.21       1182.01       170.43 o
  -4  -3   7        557.52        543.84       112.34 o
  -3  -3   7        108.78        223.04        66.69 o
  -2  -3   7       3598.29       3767.93       247.86 o
  -1  -3   7       1668.65       1785.75       158.06 o
   0  -3   7        707.31        596.78        78.15 o
   1  -3   7       7140.01       7188.91       257.11 o
   2  -3   7         83.54         72.42        14.64 o
   3  -3   7       5957.21       5838.96       124.93 o
   4  -3   7       5008.71       5048.75       119.18 o
   5  -3   7        517.18        507.50        37.25 o
   6  -3   7        517.96        544.92        54.14 o
   7  -3   7          7.39          6.83        12.73 o
   8  -3   7       1041.96       1011.61       109.98 o
   9  -3   7          0.10         11.38        12.47 o
  10  -3   7         15.18         22.32        17.37 o
  11  -3   7         36.63         11.28        13.91 o
 -10  -2   7         27.01          1.06        82.33 o
  -9  -2   7          0.88          5.66        29.06 o
  -8  -2   7       1054.75       1125.02        92.58 o
  -7  -2   7         81.98         84.98        33.04 o
  -6  -2   7         98.40        111.13        31.60 o
  -5  -2   7       3968.19       4203.49       183.87 o
  -4  -2   7       1420.16       1607.74       176.59 o
  -3  -2   7        854.82        873.97       121.69 o
  -2  -2   7       1400.73       1309.25        64.61 o
  -1  -2   7          2.98         13.14        13.84 o
   0  -2   7        295.37        445.13        62.49 o
   1  -2   7       1367.91       1227.23        45.03 o
   2  -2   7        296.14        323.76        53.06 o
   3  -2   7       1754.75       1871.88        77.25 o
   4  -2   7       1753.24       1787.26        73.84 o
   5  -2   7        520.48        496.96        32.42 o
   6  -2   7        436.66        410.67        34.68 o
   7  -2   7        265.11        255.98        30.52 o
   8  -2   7        789.80        739.93       135.51 o
   9  -2   7        249.50        238.17        44.31 o
  10  -2   7         50.00         20.41        15.33 o
  11  -2   7         34.56         24.34        16.76 o
 -11  -1   7        130.14        -12.33        57.97 o
 -10  -1   7        147.85         97.83        36.85 o
  -9  -1   7         17.50          9.26        21.12 o
  -8  -1   7        462.88        506.93        62.24 o
  -7  -1   7        165.09        199.37        34.72 o
  -6  -1   7        184.19        180.51        32.51 o
  -5  -1   7       1199.23       1300.55        82.97 o
  -4  -1   7        715.44        846.36        60.21 o
  -3  -1   7       4344.93       4418.49       123.92 o
  -2  -1   7        199.80        218.53        26.95 o
  -1  -1   7       5598.45       5905.63       162.32 o
   0  -1   7       5646.19       6028.56       128.55 o
   1  -1   7        466.24        467.54        30.16 o
   2  -1   7       2048.80       2278.22       134.01 o
   3  -1   7        517.76        601.52        34.71 o
   4  -1   7        683.11        695.55        81.55 o
   5  -1   7       2107.85       1995.60       149.02 o
   6  -1   7        609.40        537.45        65.05 o
   7  -1   7        235.04        254.06        46.39 o
   8  -1   7       1803.47       1809.36       133.45 o
   9  -1   7          3.87         21.84        18.75 o
  10  -1   7         43.21         37.55        22.50 o
  11  -1   7         22.31         12.80         9.82 o
 -11   0   7          2.21          4.67        43.87 o
 -10   0   7         21.67         19.62        19.98 o
  -9   0   7        318.61        309.20        42.10 o
  -8   0   7          4.49        -10.63        12.38 o
  -7   0   7          0.57          3.36         8.15 o
  -6   0   7        800.09        823.10        72.37 o
  -5   0   7        221.59        179.97        30.31 o
  -4   0   7        813.72        809.49        58.95 o
  -3   0   7       8549.51       8660.14       171.55 o
  -2   0   7        948.75       1060.90        46.11 o
  -1   0   7       5659.14       5985.08       104.57 o
   0   0   7       1578.92       1677.16        51.22 o
   1   0   7       3765.20       3663.60        94.58 o
   2   0   7       1037.07       1154.08        92.11 o
   3   0   7       1028.48       1178.78       101.94 o
   4   0   7       2948.60       2895.54       170.67 o
   5   0   7        144.63        167.98        47.14 o
   6   0   7        594.96        608.01        68.62 o
   7   0   7        124.79        133.58        53.55 o
   8   0   7        462.28        457.16        66.11 o
   9   0   7         33.23         43.47        23.90 o
  10   0   7        364.60        398.91        66.32 o
  11   0   7          0.99        -57.56        57.56 o
 -11   1   7          0.05          8.62        25.62 o
 -10   1   7         16.87          6.59         5.36 o
  -9   1   7         58.40         38.18        27.08 o
  -8   1   7         81.80         71.79        15.37 o
  -7   1   7         63.00         70.38        10.89 o
  -6   1   7        354.32        383.35        34.38 o
  -5   1   7        278.56        274.69        32.99 o
  -4   1   7        399.32        405.93        35.26 o
  -3   1   7       2060.60       2077.99        69.33 o
  -2   1   7       1399.83       1422.67        61.75 o
  -1   1   7        476.97        452.24        32.57 o
   0   1   7          7.88         24.66         6.93 o
   1   1   7       7163.86       6833.72       216.69 o
   2   1   7       5249.15       5258.90       203.32 o
   3   1   7        383.21        320.86        54.26 o
   4   1   7       3538.01       3708.82       199.03 o
   5   1   7        170.84        159.86        42.12 o
   6   1   7       2825.30       2757.63       142.86 o
   7   1   7         88.22        105.09        32.12 o
   8   1   7        151.64        174.12        38.43 o
   9   1   7         77.80         82.46        29.04 o
  10   1   7        108.02         89.96        38.01 o
  11   1   7         14.51        -32.49        45.23 o
 -10   2   7        309.78        347.02        65.62 o
  -9   2   7         91.19         82.70        34.68 o
  -8   2   7        124.50        163.76        36.08 o
  -7   2   7       1295.30       1401.77        78.77 o
  -6   2   7        332.45        355.87        33.00 o
  -5   2   7         80.06         68.67        10.83 o
  -4   2   7         21.13         21.59         5.45 o
  -3   2   7       4207.82       4382.45       116.38 o
  -2   2   7        197.21        209.55        23.61 o
  -1   2   7          5.71          8.57         5.50 o
   0   2   7       2176.64       2393.12        78.67 o
   1   2   7       2818.52       2837.36       141.71 o
   2   2   7       1240.26       1239.56        99.34 o
   3   2   7       7094.51       7093.09       264.15 o
   4   2   7        433.82        459.28        74.02 o
   5   2   7       3695.35       3651.15       131.53 o
   6   2   7       3849.93       3874.09       136.77 o
   7   2   7        296.88        311.67        47.25 o
   8   2   7        362.51        358.61        53.12 o
   9   2   7        293.43        273.78        49.28 o
  10   2   7        166.06        116.84        36.71 o
  11   2   7          0.49        -54.35        54.35 o
 -10   3   7         78.39        108.97        44.30 o
  -9   3   7          3.57         41.93        26.98 o
  -8   3   7        385.13        490.98        87.88 o
  -7   3   7         75.23         89.84        22.79 o
  -6   3   7       1127.38       1173.85        70.96 o
  -5   3   7       1980.06       1988.47        54.89 o
  -4   3   7       1514.32       1515.26        60.43 o
  -3   3   7      10378.01      10628.36       141.41 o
  -2   3   7      10094.57      10392.85       149.76 o
  -1   3   7         61.23         61.64        13.50 o
   0   3   7       3756.63       3625.98       102.18 o
   1   3   7        210.11        249.27        23.34 o
   2   3   7        284.58        320.04        26.41 o
   3   3   7       1958.92       1921.32        61.90 o
   4   3   7        628.31        590.82        33.11 o
   5   3   7        763.23        687.02        32.99 o
   6   3   7       4117.41       4210.79       101.27 o
   7   3   7          0.05         14.18        11.61 o
   8   3   7         95.92         83.58        24.82 o
   9   3   7          6.64        -17.45        26.07 o
  10   3   7        223.59        173.90        55.06 o
  11   3   7         23.86        125.96        73.01 o
 -10   4   7          0.88         -7.38        28.39 o
  -9   4   7        210.04        225.09        52.96 o
  -8   4   7        200.58        315.72        53.67 o
  -7   4   7         22.20          8.35        13.55 o
  -6   4   7       1599.81       1671.89       100.17 o
  -5   4   7       3759.57       3862.01       145.43 o
  -4   4   7        102.11        116.96        15.08 o
  -3   4   7       2834.14       2897.61        72.27 o
  -2   4   7        516.69        547.48        31.69 o
  -1   4   7       2317.52       2375.35        61.30 o
   0   4   7        216.96        238.84        21.24 o
   1   4   7       3854.69       3923.68        80.16 o
   2   4   7       4427.67       4416.47        96.04 o
   3   4   7        307.12        313.82        26.32 o
   4   4   7        180.66        186.48        20.91 o
   5   4   7        634.75        630.22        41.31 o
   6   4   7        924.33        953.23        63.12 o
   7   4   7          2.70         -4.01         9.93 o
   8   4   7        406.16        330.47        83.14 o
   9   4   7          3.89        -56.66        56.66 o
  10   4   7        109.82        156.45        73.71 o
  11   4   7         38.46        125.06        72.21 o
 -10   5   7        123.82        138.99        40.56 o
  -9   5   7         33.46         27.64        18.55 o
  -8   5   7        258.17        272.18        56.40 o
  -7   5   7         21.50         13.89         9.87 o
  -6   5   7          6.58         -3.28        12.94 o
  -5   5   7        601.78        610.72        60.93 o
  -4   5   7        105.43        124.12        22.07 o
  -3   5   7        385.24        354.00        24.62 o
  -2   5   7         58.37         41.81        11.37 o
  -1   5   7       6177.25       6012.35        94.80 o
   0   5   7       1868.34       1862.41        55.95 o
   1   5   7         99.33         98.67        13.77 o
   2   5   7       2259.69       2281.24        76.53 o
   3   5   7        882.61        897.35        49.37 o
   4   5   7       2962.39       3136.71       106.14 o
   5   5   7        738.54        727.46        41.20 o
   6   5   7       1619.52       1686.58       112.27 o
   7   5   7         26.43         11.43         6.82 o
   8   5   7        156.42        116.94        42.52 o
   9   5   7         56.60         78.32        29.18 o
  10   5   7         48.48         81.63        55.66 o
  11   5   7          0.48         11.43        50.64 o
  -9   6   7         19.51         46.22        28.55 o
  -8   6   7        149.92        164.25        46.95 o
  -7   6   7         51.97         61.49        30.53 o
  -6   6   7         94.55         97.53        19.56 o
  -5   6   7       3818.20       3749.59       159.91 o
  -4   6   7        131.86        147.69        25.79 o
  -3   6   7        187.06        167.59        26.94 o
  -2   6   7       4015.88       3804.71       128.37 o
  -1   6   7         59.17         59.44        11.99 o
   0   6   7         24.33         29.26         8.30 o
   1   6   7       3282.31       3297.60       100.07 o
   2   6   7         51.01         35.74         7.86 o
   3   6   7       5212.10       5350.16       153.11 o
   4   6   7       5631.76       5694.38       161.36 o
   5   6   7        261.69        231.22        39.78 o
   6   6   7        723.75        768.41        82.06 o
   7   6   7        521.66        526.02        69.11 o
   8   6   7         93.91        149.33        72.31 o
   9   6   7          0.50        104.70        68.09 o
  10   6   7          0.75         33.90        39.81 o
  11   6   7          9.84         76.02        61.98 o
  -9   7   7         17.90         17.76        19.00 o
  -8   7   7        688.04        751.15       100.70 o
  -7   7   7        650.81        719.70        96.32 o
  -6   7   7        253.33        263.31        55.32 o
  -5   7   7       2463.21       2514.72       169.85 o
  -4   7   7       1859.79       1745.83        97.03 o
  -3   7   7        748.87        738.39        73.70 o
  -2   7   7        385.76        400.11        43.45 o
  -1   7   7        143.93        140.40        19.48 o
   0   7   7         17.39          6.68         7.94 o
   1   7   7        686.04        692.27        46.37 o
   2   7   7        203.02        202.90        24.08 o
   3   7   7        193.48        227.69        47.07 o
   4   7   7        783.99        799.60        88.55 o
   5   7   7         10.55          1.31        35.75 o
   6   7   7         76.63        122.22        32.94 o
   7   7   7        135.25        149.82        37.81 o
   8   7   7        476.53        561.45       133.59 o
   9   7   7          6.11         44.33        51.75 o
  10   7   7          3.94         44.43        31.19 o
  -8   8   7        112.87        131.13        45.59 o
  -7   8   7        244.27        287.42        64.89 o
  -6   8   7        162.04        152.04        71.00 o
  -5   8   7        982.97       1000.95       202.42 o
  -4   8   7          2.79          3.32        27.88 o
  -3   8   7        892.61        936.00       112.81 o
  -2   8   7         10.97         16.84         7.96 o
  -1   8   7       1355.64       1287.04        83.51 o
   0   8   7       2884.53       2870.48       102.40 o
   1   8   7         36.07         12.77         6.44 o
   2   8   7        185.45        163.88        27.96 o
   3   8   7          5.15         44.72        25.65 o
   4   8   7        849.28        935.35       106.03 o
   5   8   7        155.69        150.23        42.95 o
   6   8   7        153.05        160.12        42.24 o
   7   8   7         27.52         10.15        19.09 o
   8   8   7        252.04        350.31       109.72 o
   9   8   7          2.53          0.10        32.79 o
  10   8   7         57.22         59.47        41.22 o
  -7   9   7        120.58        103.70        77.82 o
  -6   9   7         83.74         61.27        39.61 o
  -5   9   7         62.65         44.33        52.25 o
  -4   9   7         81.54         53.07        43.02 o
  -3   9   7        649.39        648.33       101.13 o
  -2   9   7         56.44         65.50        15.26 o
  -1   9   7        328.65        321.52        51.68 o
   0   9   7        314.42        309.41        39.89 o
   1   9   7       1223.52       1283.26        82.52 o
   2   9   7        480.27        478.58        48.51 o
   3   9   7        731.54        765.10       100.36 o
   4   9   7       1300.79       1436.41       140.24 o
   5   9   7        131.83        149.66        47.08 o
   6   9   7         10.21         12.50         3.32 o
   7   9   7         90.76         93.96        36.14 o
   8   9   7         21.70         11.33        25.17 o
   9   9   7         42.27         35.90        42.02 o
  10   9   7         91.78         66.29        47.84 o
  -6  10   7        107.43        162.16       102.59 o
  -5  10   7        255.91        217.13        92.87 o
  -4  10   7        208.60        237.26        73.66 o
  -3  10   7         13.82         36.54        23.26 o
  -2  10   7         94.39        105.00        27.71 o
  -1  10   7        247.80        280.62        51.92 o
   0  10   7        112.38        123.10        33.40 o
   1  10   7       1059.58       1145.29        81.82 o
   2  10   7       2106.41       2231.83       147.80 o
   3  10   7        267.86        297.38        65.55 o
   4  10   7        316.79        342.95        71.74 o
   5  10   7         49.19         21.87        21.81 o
   6  10   7        131.69        107.13        32.74 o
   7  10   7          0.09        -11.77        16.89 o
   8  10   7          0.50        -17.55        21.36 o
   9  10   7         10.22        -35.50        47.33 o
  -5  11   7         58.74        -30.69        66.09 o
  -4  11   7        113.11        132.44        53.93 o
  -3  11   7        228.50        214.92        60.81 o
  -2  11   7         98.09         95.73        33.18 o
  -1  11   7          2.45         24.98        13.69 o
   0  11   7         63.21         85.95        33.06 o
   1  11   7         21.27         20.69        25.64 o
   2  11   7         27.62         38.20        24.49 o
   3  11   7        203.45        163.72        25.07 o
   4  11   7         11.12          8.01        40.97 o
   5  11   7        275.46        275.42        65.87 o
   6  11   7        274.75        270.44        60.24 o
   7  11   7          2.32         -9.75        20.04 o
   8  11   7         46.15         63.38        40.62 o
  -4  12   7         48.56         32.37        31.44 o
  -3  12   7        510.54        483.02        96.57 o
  -2  12   7        192.71        189.19        48.98 o
  -1  12   7         71.63         53.96        31.18 o
   0  12   7        282.73        294.46        57.88 o
   1  12   7         19.44         25.24        22.27 o
   2  12   7         62.06         37.06        41.79 o
   3  12   7         51.22         32.45        28.07 o
   4  12   7          0.74        -34.09        34.09 o
   5  12   7          2.74        -11.25        20.99 o
   6  12   7         23.46          5.45        10.99 o
   7  12   7          1.94         -2.14        45.73 o
  -2  13   7         81.83        111.23        46.52 o
  -1  13   7        273.00        361.08        64.38 o
   0  13   7        133.01        111.79       104.05 o
   1  13   7        199.53        272.01        77.62 o
   2  13   7        518.67        616.20       116.70 o
   3  13   7        145.93        129.44        55.15 o
   4  13   7          1.60          7.83        22.01 o
   5  13   7        123.58        110.83        32.60 o
   1  14   7         52.84        121.25        58.26 o
   2  14   7         75.44          9.86        84.54 o
  -3 -13   8          5.75         -3.31        27.88 o
  -2 -13   8        279.98        345.31        76.53 o
  -1 -13   8         19.85         95.27        82.94 o
   0 -13   8        231.52        391.73       135.29 o
   1 -13   8        137.10        172.26        54.14 o
  -5 -12   8        148.68        132.98        65.39 o
  -4 -12   8        221.44        220.74        96.78 o
  -3 -12   8        832.63        859.17       180.14 o
  -2 -12   8        182.78        177.01        82.24 o
  -1 -12   8        749.57        941.05       126.17 o
   0 -12   8        783.10        855.59       111.59 o
   1 -12   8         96.03         42.37        36.65 o
   2 -12   8         75.26         51.21        36.80 o
   3 -12   8        301.69        156.79        76.47 o
  -7 -11   8         13.11        -21.96        34.70 o
  -6 -11   8        360.48        422.03       128.67 o
  -5 -11   8         40.57         68.60        56.96 o
  -4 -11   8        100.51        118.64        82.64 o
  -3 -11   8        189.20        216.12        90.16 o
  -2 -11   8        194.51        243.40        92.06 o
  -1 -11   8          0.50        -14.93        14.93 o
   0 -11   8         26.06         28.25        13.03 o
   1 -11   8        103.61        100.04        31.12 o
   2 -11   8          1.57          7.52        36.90 o
   3 -11   8         31.06         21.16        20.66 o
   4 -11   8          5.47         20.46        26.37 o
   5 -11   8         27.31         -1.99       102.19 o
  -8 -10   8         35.87         30.99        50.74 o
  -7 -10   8          3.60         48.44        29.78 o
  -6 -10   8        130.59        159.26        69.90 o
  -5 -10   8          1.74        -21.56        31.59 o
  -4 -10   8         29.16         23.47        33.80 o
  -3 -10   8        206.19        154.34        78.23 o
  -2 -10   8          4.35          8.67         8.86 o
  -1 -10   8          1.19         -2.13         9.18 o
   0 -10   8          3.83          1.78         7.12 o
   1 -10   8         63.44         37.00        20.08 o
   2 -10   8        133.72        134.18        67.09 o
   3 -10   8        339.77        233.76       114.98 o
   4 -10   8         21.80        -26.98        37.11 o
   5 -10   8          7.14         31.89        30.69 o
   6 -10   8         48.17         97.74        40.02 o
  -8  -9   8         15.33         79.73        50.84 o
  -7  -9   8         38.54         68.29        69.60 o
  -6  -9   8        246.28        265.37        92.27 o
  -5  -9   8        452.07        407.90       118.45 o
  -4  -9   8        173.27        195.46        83.54 o
  -3  -9   8        736.72        825.28       164.99 o
  -2  -9   8       1440.32       1542.08       216.18 o
  -1  -9   8        142.76        143.40        39.41 o
   0  -9   8       2211.43       2133.35       173.88 o
   1  -9   8        270.50        202.68       134.19 o
   2  -9   8        550.96        503.32        60.22 o
   3  -9   8        682.68        524.13       194.28 o
   4  -9   8        120.29         60.71        38.26 o
   5  -9   8         11.81         -9.05       127.56 o
   6  -9   8        227.93        170.93        93.07 o
   7  -9   8         49.58         72.41        69.30 o
  -9  -8   8         67.23         73.21        63.88 o
  -8  -8   8        145.30        196.46        93.87 o
  -7  -8   8        137.41        148.22        75.22 o
  -6  -8   8        650.47        640.20       152.95 o
  -5  -8   8       1752.92       1856.68       247.90 o
  -4  -8   8        406.50        441.39       118.35 o
  -3  -8   8       2695.70       2793.71       294.52 o
  -2  -8   8        688.74        749.09        75.69 o
  -1  -8   8        187.58        201.14        36.63 o
   0  -8   8         31.78         22.00        12.89 o
   1  -8   8        475.57        251.98       133.14 o
   2  -8   8        820.74        761.47       110.49 o
   3  -8   8        286.14        273.23        38.97 o
   4  -8   8          1.46         -0.37        20.36 o
   5  -8   8        253.35        234.74        54.91 o
   6  -8   8        160.55        137.44        44.13 o
   7  -8   8         10.06        -60.07        81.13 o
   8  -8   8        423.24        525.53       164.28 o
 -10  -7   8         17.98         -8.32        26.17 o
  -9  -7   8          6.73         17.25        11.53 o
  -8  -7   8        405.83        454.43       130.48 o
  -7  -7   8          1.56         47.74        33.90 o
  -6  -7   8         39.47         41.32        49.24 o
  -5  -7   8        184.65        300.57       100.89 o
  -4  -7   8         59.44         83.94        27.38 o
  -3  -7   8        404.85        379.21        97.39 o
  -2  -7   8        596.74        597.73        65.14 o
  -1  -7   8       1847.60       1942.80       107.21 o
   0  -7   8        802.75        752.77        64.37 o
   1  -7   8         49.43         52.15        28.78 o
   2  -7   8        667.21        591.61        75.08 o
   3  -7   8        688.02        679.08        66.43 o
   4  -7   8        139.45        107.91        25.79 o
   5  -7   8        974.86       1004.91       110.91 o
   6  -7   8         27.20          0.50        28.38 o
   7  -7   8         73.43         89.96        37.11 o
   8  -7   8         51.17         34.60        18.75 o
   9  -7   8          5.01         22.46        65.29 o
 -10  -6   8         23.27         48.04        53.15 o
  -9  -6   8         52.10         44.73        34.70 o
  -8  -6   8          0.38         41.62        38.81 o
  -7  -6   8          9.88         -4.21        27.78 o
  -6  -6   8        135.32        105.90        62.18 o
  -5  -6   8       1054.41       1054.96       183.57 o
  -4  -6   8        122.34        108.31        71.10 o
  -3  -6   8         59.71         43.12        20.66 o
  -2  -6   8         24.56         23.17        12.03 o
  -1  -6   8        242.70        225.14        33.57 o
   0  -6   8         10.45         12.19        11.14 o
   1  -6   8        785.42        858.63       108.83 o
   2  -6   8         16.65          6.92         4.11 o
   3  -6   8        671.90        737.44        66.39 o
   4  -6   8         50.54         59.82        24.15 o
   5  -6   8         29.19         36.98        13.58 o
   6  -6   8         17.91         21.30        10.49 o
   7  -6   8        102.63         56.64        25.43 o
   8  -6   8         95.46         53.82        22.61 o
   9  -6   8         84.20         94.64        35.70 o
 -10  -5   8         43.36        128.29        55.48 o
  -9  -5   8         50.14         71.20        56.46 o
  -8  -5   8        443.90        489.93       129.28 o
  -7  -5   8        310.56        322.54       107.51 o
  -6  -5   8        428.66        427.56       116.64 o
  -5  -5   8       1453.73       1658.83       225.12 o
  -4  -5   8       2415.86       2674.68       267.94 o
  -3  -5   8         34.38         25.17         3.71 o
  -2  -5   8       3654.20       3650.23       284.53 o
  -1  -5   8        119.09         80.84        25.02 o
   0  -5   8        127.50        123.16        20.41 o
   1  -5   8       1163.67       1221.02       126.81 o
   2  -5   8        353.86        359.66        64.39 o
   3  -5   8        664.85        626.60        47.02 o
   4  -5   8       1300.38       1295.91        66.76 o
   5  -5   8        813.11        813.53        53.62 o
   6  -5   8        425.19        365.70        37.94 o
   7  -5   8         90.59         69.22        26.88 o
   8  -5   8         57.97         64.39        32.47 o
   9  -5   8          7.96         -2.33        13.68 o
  10  -5   8        238.47        222.36        59.21 o
 -10  -4   8         59.20         43.09        26.84 o
  -9  -4   8         66.84         45.94        47.49 o
  -8  -4   8        288.46        316.22       103.50 o
  -7  -4   8       1685.40       1795.28       241.58 o
  -6  -4   8          7.93         26.37        17.45 o
  -5  -4   8       1293.00       1501.48       206.36 o
  -4  -4   8         57.72        102.69        49.34 o
  -3  -4   8        147.47        183.53        62.98 o
  -2  -4   8        196.68        223.65        67.80 o
  -1  -4   8         24.26         20.16         7.02 o
   0  -4   8       7286.09       7532.63       315.83 o
   1  -4   8        222.69        203.19        49.34 o
   2  -4   8       3183.03       3149.01       107.02 o
   3  -4   8       1787.10       1797.68        75.29 o
   4  -4   8       1231.04       1240.80        64.57 o
   5  -4   8       2566.97       2540.09        91.01 o
   6  -4   8       1972.00       1917.15       104.08 o
   7  -4   8         36.57         56.78        16.54 o
   8  -4   8        233.16        217.54        50.82 o
   9  -4   8          4.69          8.34         7.54 o
  10  -4   8        184.40        187.94        57.54 o
 -11  -3   8         27.86          2.41        56.71 o
 -10  -3   8        215.17        190.30        56.12 o
  -9  -3   8         37.65         20.55        41.82 o
  -8  -3   8         78.59         47.86        37.06 o
  -7  -3   8          6.40        -14.54        14.54 o
  -6  -3   8        408.74        390.65       109.52 o
  -5  -3   8         54.44         62.58        46.33 o
  -4  -3   8         31.02          3.91        22.56 o
  -3  -3   8       9144.30       8796.52       420.51 o
  -2  -3   8       1628.88       1758.02        99.44 o
  -1  -3   8       4705.68       5190.96       275.10 o
   0  -3   8       3057.39       2960.49       183.55 o
   1  -3   8        495.62        500.02        71.52 o
   2  -3   8          2.06          5.60         5.79 o
   3  -3   8       3973.92       4089.46       106.71 o
   4  -3   8        167.58        173.99        22.21 o
   5  -3   8        558.39        572.91        40.16 o
   6  -3   8        770.62        755.64        64.39 o
   7  -3   8          2.60          5.38        10.46 o
   8  -3   8        533.35        552.02        81.39 o
   9  -3   8         88.25        110.98        31.92 o
  10  -3   8        231.65        292.12        51.60 o
 -11  -2   8          2.83        -64.11        64.11 o
 -10  -2   8         12.15         -7.54        64.43 o
  -9  -2   8         80.09         60.65        12.30 o
  -8  -2   8        124.80        125.18        28.05 o
  -7  -2   8       1388.24       1401.73       101.99 o
  -6  -2   8        271.88        275.43        39.82 o
  -5  -2   8        144.99        133.26        35.91 o
  -4  -2   8          2.55         12.65        12.50 o
  -3  -2   8        522.87        565.54        53.62 o
  -2  -2   8        131.54        170.33        22.49 o
  -1  -2   8       1877.62       1851.60       104.56 o
   0  -2   8        846.78        926.48        94.91 o
   1  -2   8       1494.24       1398.42        54.11 o
   2  -2   8         74.45        104.10        29.08 o
   3  -2   8        366.97        370.29        36.40 o
   4  -2   8         24.71         23.95         9.60 o
   5  -2   8         33.19         17.01         8.27 o
   6  -2   8        971.47        933.57        89.91 o
   7  -2   8       1748.21       1779.46       132.16 o
   8  -2   8         20.43         54.55        44.23 o
   9  -2   8         25.32         29.04        11.81 o
  10  -2   8        479.93        523.79        68.03 o
  11  -2   8         11.75         14.87        14.38 o
 -11  -1   8         54.56        -57.75        57.75 o
 -10  -1   8        247.77        216.31        44.87 o
  -9  -1   8        191.90        161.60        45.89 o
  -8  -1   8        296.19        266.06        46.69 o
  -7  -1   8        247.31        290.57        47.40 o
  -6  -1   8        364.12        382.71        49.15 o
  -5  -1   8          9.66          5.29         4.56 o
  -4  -1   8       2083.68       2042.50        96.62 o
  -3  -1   8       2347.68       2567.31       115.73 o
  -2  -1   8          2.61          7.45        12.54 o
  -1  -1   8       1510.81       1596.91        80.34 o
   0  -1   8        774.59        858.49        30.38 o
   1  -1   8        438.17        396.71        30.73 o
   2  -1   8         97.60         94.57        30.49 o
   3  -1   8      11485.29      11283.91       293.76 o
   4  -1   8       1119.19       1116.00       109.15 o
   5  -1   8       1071.34       1089.05       112.36 o
   6  -1   8       1658.19       1651.91       119.01 o
   7  -1   8         94.40         90.01        27.77 o
   8  -1   8       1220.18       1165.33       159.30 o
   9  -1   8         43.16         17.63        40.57 o
  10  -1   8         50.41         36.93        22.51 o
  11  -1   8          5.36         18.94        17.87 o
 -11   0   8          4.02         -9.49        25.72 o
 -10   0   8        225.48        219.08        42.12 o
  -9   0   8         57.13         49.53        39.64 o
  -8   0   8         69.83         57.89        22.90 o
  -7   0   8       1242.07       1293.94        69.05 o
  -6   0   8        686.52        668.59        56.31 o
  -5   0   8       2113.02       2127.04        93.28 o
  -4   0   8       1105.52       1090.72        60.30 o
  -3   0   8       2240.27       2227.85        89.02 o
  -2   0   8      10872.65      11134.71       165.62 o
  -1   0   8       1153.41       1320.51        51.87 o
   0   0   8      14708.70      14599.88       162.50 o
   1   0   8       5327.07       5176.13       120.94 o
   2   0   8       1645.46       1690.28       121.84 o
   3   0   8       8490.39       8158.34       278.96 o
   4   0   8       8481.92       8554.33       305.19 o
   5   0   8        156.29        171.60        46.63 o
   6   0   8       1332.03       1305.43       104.66 o
   7   0   8        351.12        366.77        55.07 o
   8   0   8        575.81        603.31        77.04 o
   9   0   8         27.68         45.55        26.15 o
  10   0   8         30.57         41.24        25.41 o
  11   0   8        105.64         65.99        25.17 o
 -10   1   8         40.23         50.41        30.28 o
  -9   1   8          8.81        -17.14        17.14 o
  -8   1   8        428.74        443.18        59.46 o
  -7   1   8        159.87        180.60        25.33 o
  -6   1   8        425.57        452.95        38.42 o
  -5   1   8       5773.53       5797.37       151.03 o
  -4   1   8        143.32        132.03        17.30 o
  -3   1   8       9766.09       9736.50       156.22 o
  -2   1   8       4857.03       4926.13       120.59 o
  -1   1   8        182.49        250.08        22.14 o
   0   1   8         54.11         46.21         9.44 o
   1   1   8      10914.12      11400.29       299.68 o
   2   1   8        396.50        439.93        61.69 o
   3   1   8       5511.80       5513.98       235.30 o
   4   1   8        418.26        436.30        70.71 o
   5   1   8       1266.03       1367.63       133.43 o
   6   1   8        391.84        371.99        54.61 o
   7   1   8        361.70        346.81        43.39 o
   8   1   8       2389.93       2409.52       145.94 o
   9   1   8         11.72         20.26        13.54 o
  10   1   8         28.21         35.40        33.50 o
  11   1   8          7.09        -20.66        42.62 o
 -10   2   8          1.40         25.21        22.11 o
  -9   2   8        468.84        476.40        78.72 o
  -8   2   8        578.67        635.46        72.84 o
  -7   2   8         20.46         31.08        12.94 o
  -6   2   8          0.99          5.42         7.56 o
  -5   2   8       2445.19       2433.34        71.20 o
  -4   2   8        268.19        330.37        26.17 o
  -3   2   8       2247.77       2282.54        77.05 o
  -2   2   8       1347.33       1379.00        64.70 o
  -1   2   8       1761.91       1607.05        68.10 o
   0   2   8        299.94        384.92        31.38 o
   1   2   8        765.54        697.43        74.14 o
   2   2   8         12.80         27.38        13.44 o
   3   2   8         96.81         64.59        24.87 o
   4   2   8       3265.70       3184.04       198.09 o
   5   2   8       1238.54       1072.94        59.40 o
   6   2   8         83.91         69.30        10.37 o
   7   2   8        374.89        396.18        55.30 o
   8   2   8        859.08        884.19        84.14 o
   9   2   8          1.64          2.76         9.83 o
  10   2   8        135.58        113.52        48.34 o
  11   2   8         16.31        -16.05        35.10 o
 -10   3   8         48.86         72.05        37.73 o
  -9   3   8         85.48        125.19        45.57 o
  -8   3   8          3.88          1.15         9.31 o
  -7   3   8          8.67         32.78        18.74 o
  -6   3   8         29.78         58.21        17.96 o
  -5   3   8       1819.90       1848.93        74.63 o
  -4   3   8         25.35         24.17         5.68 o
  -3   3   8        238.73        215.02        21.39 o
  -2   3   8       3176.05       3018.74        85.17 o
  -1   3   8         71.88         42.86        11.43 o
   0   3   8        587.56        623.41        44.53 o
   1   3   8      16621.42      16117.06       365.16 o
   2   3   8       1335.32       1337.44       111.28 o
   3   3   8       4889.44       4861.18       100.70 o
   4   3   8       3795.80       3834.26        81.74 o
   5   3   8         22.96         28.17         6.67 o
   6   3   8        447.82        437.08        29.87 o
   7   3   8        475.44        522.85        58.33 o
   8   3   8        734.67        769.78        73.07 o
   9   3   8          7.78         -2.91        35.70 o
  10   3   8        206.07        141.41        57.77 o
  11   3   8         56.27         48.14        34.80 o
 -10   4   8         58.76         31.25        28.68 o
  -9   4   8        222.58        209.49        50.26 o
  -8   4   8        952.73        917.54        82.59 o
  -7   4   8        858.05        924.30        79.56 o
  -6   4   8        307.28        345.45        46.51 o
  -5   4   8       2609.04       2566.26       120.92 o
  -4   4   8       4813.97       4762.79       100.44 o
  -3   4   8         10.41          3.82         3.93 o
  -2   4   8       9959.79       9778.73       142.56 o
  -1   4   8       2355.48       2420.91        90.65 o
   0   4   8       2262.00       2155.11        87.00 o
   1   4   8       7029.10       6893.41       126.35 o
   2   4   8       8132.63       8244.37       153.67 o
   3   4   8         11.44         26.50         7.94 o
   4   4   8       2587.76       2704.70        77.18 o
   5   4   8       1755.77       1743.30        61.62 o
   6   4   8       1176.03       1197.16        55.58 o
   7   4   8        955.09        916.01       141.94 o
   8   4   8        132.54        137.69        52.45 o
   9   4   8         29.94        -31.49        43.42 o
  10   4   8        265.51        214.32        71.31 o
  11   4   8         17.78         70.70        56.96 o
  -9   5   8         14.32         -5.99        15.10 o
  -8   5   8        101.01         82.03        26.37 o
  -7   5   8       1615.04       1587.94       108.54 o
  -6   5   8          3.66          5.68        15.75 o
  -5   5   8       3160.21       3158.89       141.26 o
  -4   5   8        846.89        849.17        60.95 o
  -3   5   8         77.49         94.03        14.05 o
  -2   5   8         16.03         24.62         6.85 o
  -1   5   8        967.48        982.61        41.99 o
   0   5   8       1485.38       1502.53        51.26 o
   1   5   8       3197.84       3188.06        80.43 o
   2   5   8         28.81         22.40         6.70 o
   3   5   8       1377.31       1385.35        61.34 o
   4   5   8        283.60        273.77        27.91 o
   5   5   8       1875.19       1886.40        80.64 o
   6   5   8       4046.52       4208.77       160.42 o
   7   5   8          3.70        -30.99        40.92 o
   8   5   8        300.52        310.50        83.34 o
   9   5   8         25.04        -31.99        44.43 o
  10   5   8         98.32        117.13        65.69 o
  11   5   8         62.64        137.79        78.02 o
  -9   6   8         54.19         51.28        27.02 o
  -8   6   8          1.06          7.53        10.32 o
  -7   6   8        387.67        336.91        66.55 o
  -6   6   8          2.84         -8.53        10.24 o
  -5   6   8        156.65        182.14        34.46 o
  -4   6   8        223.94        223.57        33.67 o
  -3   6   8       1171.66       1188.70        72.96 o
  -2   6   8          4.67          9.00         6.77 o
  -1   6   8         96.92        109.65        13.61 o
   0   6   8          8.38         10.67         5.88 o
   1   6   8        199.98        207.78        21.71 o
   2   6   8       1196.50       1318.70        57.07 o
   3   6   8        247.89        245.92        31.58 o
   4   6   8         37.59         27.02        11.22 o
   5   6   8        326.62        305.46        46.34 o
   6   6   8        285.86        255.06        43.92 o
   7   6   8         10.33         20.36        22.86 o
   8   6   8        157.63         99.79        53.25 o
   9   6   8         63.01        155.04        75.52 o
  10   6   8        462.37        524.43       132.09 o
  11   6   8          2.79         21.66        30.69 o
  -8   7   8         26.47         52.45        25.25 o
  -7   7   8        583.66        584.00        89.29 o
  -6   7   8          0.06         -5.20        13.35 o
  -5   7   8        217.96        187.54        35.15 o
  -4   7   8        413.24        406.44        48.62 o
  -3   7   8         33.70         33.23        11.45 o
  -2   7   8        371.01        388.01        51.31 o
  -1   7   8       5046.60       5099.90       116.67 o
   0   7   8        646.02        686.78        45.57 o
   1   7   8       5640.17       5718.65       135.81 o
   2   7   8       1332.70       1468.10        71.62 o
   3   7   8         16.85         12.89        15.19 o
   4   7   8          3.08         15.81        13.99 o
   5   7   8         48.84         64.60        27.52 o
   6   7   8       1617.71       1686.71       131.57 o
   7   7   8        299.04        402.07       110.92 o
   8   7   8         64.88         97.28        66.69 o
   9   7   8         19.72         42.72        45.73 o
  10   7   8         91.87        156.85        88.25 o
  -8   8   8         51.92         85.89        43.49 o
  -7   8   8        475.85        473.13        83.02 o
  -6   8   8        608.03        614.82       172.31 o
  -5   8   8         25.35         39.41        33.60 o
  -4   8   8       1766.90       1767.14       129.26 o
  -3   8   8          6.70         10.60         9.48 o
  -2   8   8        401.81        405.09        47.78 o
  -1   8   8       1549.77       1575.06        93.69 o
   0   8   8        237.22        259.36        30.02 o
   1   8   8          4.35          2.50         9.57 o
   2   8   8       1244.22       1295.74        72.55 o
   3   8   8       2241.61       2084.97       144.12 o
   4   8   8       1000.01        976.72       103.37 o
   5   8   8       1122.46       1197.26       117.94 o
   6   8   8        524.33        584.65        86.53 o
   7   8   8         96.78         92.87        59.97 o
   8   8   8         77.63        104.50        59.37 o
   9   8   8         17.19         31.99        35.20 o
  10   8   8         16.19         42.62        40.82 o
  -7   9   8        349.53        374.99       134.09 o
  -6   9   8         21.72         49.24        43.82 o
  -5   9   8        101.45         84.84        49.04 o
  -4   9   8          0.91         37.95        27.95 o
  -3   9   8         21.61          8.56        21.91 o
  -2   9   8        590.03        537.46        70.34 o
  -1   9   8        176.55        211.57        43.82 o
   0   9   8         98.12        100.61        30.59 o
   1   9   8        277.65        224.83        34.25 o
   2   9   8        854.60        817.37        63.72 o
   3   9   8       1521.35       1498.86       133.31 o
   4   9   8       1806.98       1874.92       154.51 o
   5   9   8         22.79         21.06        26.48 o
   6   9   8        330.70        362.74        71.57 o
   7   9   8         10.80         16.05        31.59 o
   8   9   8        159.00        225.15        89.46 o
   9   9   8         45.21         47.94        43.52 o
  -6  10   8         27.08        -11.93        77.02 o
  -5  10   8        329.66        305.79       130.58 o
  -4  10   8          1.15         38.19        32.44 o
  -3  10   8        142.35        113.23        42.56 o
  -2  10   8          9.32         29.12        16.86 o
  -1  10   8        356.60        409.78        63.38 o
   0  10   8        242.93        290.12        53.57 o
   1  10   8        172.73        183.89        32.59 o
   2  10   8        388.38        428.87        61.90 o
   3  10   8        193.76        148.88        36.70 o
   4  10   8        116.42         61.95        29.98 o
   5  10   8         20.69         16.56        21.41 o
   6  10   8         88.42         99.58        35.68 o
   7  10   8         93.76         79.73        42.42 o
   8  10   8        487.94        442.70       125.17 o
   9  10   8          1.46          7.52        30.89 o
  -5  11   8          9.42         29.78        60.87 o
  -4  11   8        170.07        207.58        72.31 o
  -3  11   8        823.32        885.34       129.43 o
  -2  11   8          3.77         29.36        24.91 o
  -1  11   8        856.78        877.61        96.28 o
   0  11   8        214.20        256.70        53.33 o
   1  11   8         24.78         39.28        21.52 o
   2  11   8          2.25          3.72        14.48 o
   3  11   8         56.58         30.20        23.50 o
   4  11   8        250.10        217.21        45.37 o
   5  11   8         97.15         81.15        54.81 o
   6  11   8          7.52         -2.21        11.31 o
   7  11   8          4.11         11.13         9.63 o
   8  11   8         42.79         47.13        42.22 o
  -4  12   8         16.35         58.39        39.34 o
  -3  12   8          4.23         21.92        23.95 o
  -2  12   8          4.90          8.42        18.69 o
  -1  12   8          3.07         -9.54         9.54 o
   0  12   8          7.21         15.34        25.44 o
   1  12   8       1236.71       1394.77       168.52 o
   2  12   8        368.43        367.68        87.99 o
   3  12   8        400.07        425.08        69.19 o
   4  12   8        617.93        650.37        86.77 o
   5  12   8        187.82        177.38        35.28 o
   6  12   8        119.37         76.65        27.63 o
   7  12   8         31.88        -44.13        51.15 o
  -2  13   8        214.59        244.46        56.08 o
  -1  13   8        123.23        100.03        24.63 o
   0  13   8         59.80         57.59       115.08 o
   1  13   8        124.57        174.37        70.23 o
   2  13   8        518.97        666.20       123.29 o
   3  13   8         26.52         -1.55        30.83 o
   4  13   8         74.81         30.03        33.04 o
   5  13   8        132.56         89.89        28.24 o
  -2 -13   9          0.28          2.91        31.49 o
  -1 -13   9         98.34        176.50       104.40 o
  -5 -12   9         26.33         38.61        54.86 o
  -4 -12   9         17.99         43.32        41.32 o
  -3 -12   9         32.17         37.91        39.71 o
  -2 -12   9        176.52        231.82        61.52 o
  -1 -12   9         51.74         41.52        37.01 o
   0 -12   9        233.43        291.07        51.45 o
   1 -12   9        223.03        227.51        56.07 o
   2 -12   9        262.38        187.77        43.67 o
   3 -12   9        303.94        172.69       148.63 o
  -6 -11   9         59.29         58.47        43.32 o
  -5 -11   9        387.42        383.82       113.83 o
  -4 -11   9        412.62        463.35       131.18 o
  -3 -11   9        357.86        463.95       130.48 o
  -2 -11   9        468.38        487.63       132.99 o
  -1 -11   9        288.32        292.54        58.16 o
   0 -11   9        254.17        315.78        55.05 o
   1 -11   9        562.88        604.80        74.32 o
   2 -11   9         65.24         23.57        32.15 o
   3 -11   9          8.66        -14.94        31.99 o
   4 -11   9         71.27         90.86        57.46 o
   5 -11   9         10.02         17.85        20.36 o
  -7 -10   9        105.16         95.87        58.87 o
  -6 -10   9         39.87         23.17        20.26 o
  -5 -10   9         55.97         10.43        16.55 o
  -4 -10   9          0.69         38.01        44.43 o
  -3 -10   9          2.50         18.75        28.98 o
  -2 -10   9        149.85        143.46        39.67 o
  -1 -10   9         17.49         11.24        10.99 o
   0 -10   9         95.94         77.34        29.55 o
   1 -10   9         42.17         44.20        20.98 o
   2 -10   9        320.72        295.24        55.56 o
   3 -10   9         49.63         69.90        42.52 o
   4 -10   9         78.39         76.12        47.33 o
   5 -10   9        388.16        264.45       165.38 o
   6 -10   9         42.34         27.86        74.01 o
  -8  -9   9          3.40        -14.84        14.84 o
  -7  -9   9         46.00         68.49        39.71 o
  -6  -9   9        377.25        454.82       131.88 o
  -5  -9   9         43.31         79.73        44.43 o
  -4  -9   9         47.60         65.99        46.43 o
  -3  -9   9        345.48        358.44       106.11 o
  -2  -9   9          2.82          4.01        25.27 o
  -1  -9   9         22.54         26.68        35.10 o
   0  -9   9         47.66         39.20        27.43 o
   1  -9   9        165.00        102.29        87.55 o
   2  -9   9          7.11         12.53        20.78 o
   3  -9   9         39.92         16.68        23.82 o
   4  -9   9         67.90         52.11        33.83 o
   5  -9   9         51.91         -5.54        94.82 o
   6  -9   9        203.18         78.82       134.09 o
   7  -9   9          8.73        174.90        99.58 o
  -9  -8   9         87.08         86.85        61.07 o
  -8  -8   9          4.82         44.53        52.95 o
  -7  -8   9         71.29         96.88        62.58 o
  -6  -8   9          4.96         26.88        47.43 o
  -5  -8   9         89.51        118.84        65.99 o
  -4  -8   9        421.82        462.56       129.78 o
  -3  -8   9        146.91        135.99        67.19 o
  -2  -8   9        784.25        771.93       155.17 o
  -1  -8   9       1125.19       1156.69       175.34 o
   0  -8   9         46.50         68.50        33.29 o
   1  -8   9        933.46       1030.25       137.52 o
   2  -8   9        884.79        802.97        79.84 o
   3  -8   9         97.76         70.89        19.52 o
   4  -8   9         15.35         39.10        24.63 o
   5  -8   9          2.47         12.12        25.45 o
   6  -8   9        230.16        115.08        70.10 o
   7  -8   9         15.90        -97.18       123.55 o
   8  -8   9          9.38         30.09        89.35 o
  -9  -7   9         12.89         92.06        72.51 o
  -8  -7   9         35.09         63.08        53.95 o
  -7  -7   9        425.98        492.44       142.72 o
  -6  -7   9        160.72        243.60        93.77 o
  -5  -7   9        239.31        325.74       107.51 o
  -4  -7   9       1378.77       1462.33       218.19 o
  -3  -7   9          9.66        -10.73        29.08 o
  -2  -7   9        238.01        259.25        80.43 o
  -1  -7   9        540.82        498.58       114.04 o
   0  -7   9          6.24         12.64        15.64 o
   1  -7   9         11.55         18.65         3.61 o
   2  -7   9        546.16        522.05        89.06 o
   3  -7   9       1097.09       1145.13        89.74 o
   4  -7   9        787.71        739.64        68.89 o
   5  -7   9        907.49        944.61       106.50 o
   6  -7   9        468.71        429.62        70.91 o
   7  -7   9         32.23        -26.17        68.80 o
   8  -7   9         39.10         -3.71        51.85 o
 -10  -6   9         52.28         22.97        34.80 o
  -9  -6   9          2.54         30.39        48.54 o
  -8  -6   9          5.55         32.69        57.26 o
  -7  -6   9        109.36        140.80        78.42 o
  -6  -6   9        147.84        124.06        60.57 o
  -5  -6   9        234.05        263.06       100.89 o
  -4  -6   9         34.05        -22.56        41.62 o
  -3  -6   9       1353.58       1467.79       199.14 o
  -2  -6   9        421.19        454.62        55.36 o
  -1  -6   9        285.52        243.95        77.07 o
   0  -6   9       2411.74       2367.53       206.63 o
   1  -6   9       1324.01       1266.46       141.35 o
   2  -6   9        368.21        404.49        77.83 o
   3  -6   9       3498.76       3569.89       165.67 o
   4  -6   9        756.88        727.39        67.08 o
   5  -6   9        389.74        416.16        40.70 o
   6  -6   9        956.92        906.85        75.00 o
   7  -6   9          1.17        -18.39        19.94 o
   8  -6   9        139.02         90.59        32.90 o
   9  -6   9         25.48         18.60        24.42 o
 -10  -5   9          8.09         39.69        35.66 o
  -9  -5   9         24.25         30.54        37.63 o
  -8  -5   9        320.68        295.46       105.10 o
  -7  -5   9          1.65         38.21        42.52 o
  -6  -5   9        103.06         79.83        46.03 o
  -5  -5   9        478.44        546.01       137.41 o
  -4  -5   9         24.43        -18.95        35.70 o
  -3  -5   9         75.30         68.30        41.72 o
  -2  -5   9        426.87        531.37       107.32 o
  -1  -5   9        197.17        147.78        16.38 o
   0  -5   9         82.59         99.89        40.82 o
   1  -5   9        280.03        285.73        65.29 o
   2  -5   9        361.34        342.01        64.69 o
   3  -5   9       1837.02       1781.80       109.22 o
   4  -5   9        180.46        189.62        26.96 o
   5  -5   9         65.49         74.96        16.10 o
   6  -5   9         42.00         16.40         7.80 o
   7  -5   9        169.73        163.16        43.53 o
   8  -5   9        149.02        121.78        39.66 o
   9  -5   9          5.36         -1.58        13.90 o
  10  -5   9         14.46         18.17        21.03 o
 -10  -4   9         16.61         34.92        24.91 o
  -9  -4   9         39.32         28.13        44.68 o
  -8  -4   9         23.97         14.24        35.00 o
  -7  -4   9        342.29        361.45       117.54 o
  -6  -4   9          8.96         27.88        37.11 o
  -5  -4   9          3.20         32.49        39.31 o
  -4  -4   9       2466.76       2398.38       246.17 o
  -3  -4   9         50.05         50.44        22.06 o
  -2  -4   9          0.20          3.19         2.73 o
  -1  -4   9       4340.92       4143.24       276.29 o
   0  -4   9          2.41          4.01         9.33 o
   1  -4   9        304.43        342.00        66.90 o
   2  -4   9        152.23        176.28        24.71 o
   3  -4   9       1609.73       1640.41        72.83 o
   4  -4   9       1733.01       1679.39        76.12 o
   5  -4   9         66.39         54.93        13.27 o
   6  -4   9        232.02        224.62        36.10 o
   7  -4   9          2.16          4.13         7.85 o
   8  -4   9        233.16        252.88        58.74 o
   9  -4   9         60.49         96.72        39.04 o
  10  -4   9         58.94         62.08        24.16 o
 -10  -3   9         58.47         25.09        31.29 o
  -9  -3   9        136.55        101.91        27.34 o
  -8  -3   9         24.14         23.03        59.77 o
  -7  -3   9        384.05        378.37        73.16 o
  -6  -3   9        355.65        343.56        61.08 o
  -5  -3   9        769.62        747.95        86.25 o
  -4  -3   9        162.19        171.47        34.38 o
  -3  -3   9          8.97          8.74        10.81 o
  -2  -3   9       1233.47       1125.06       126.66 o
  -1  -3   9        321.29        402.68        54.12 o
   0  -3   9       5300.75       5215.63       258.25 o
   2  -3   9       4143.87       4135.22       117.10 o
   3  -3   9       6752.41       6881.40       172.35 o
   4  -3   9       6082.53       6051.36       133.32 o
   5  -3   9          0.23          8.62         5.68 o
   6  -3   9        643.77        627.22        60.12 o
   7  -3   9        141.05        156.07        31.38 o
   8  -3   9         89.88         61.65        23.43 o
   9  -3   9        104.76        174.99        51.76 o
  10  -3   9          3.81         47.42        26.18 o
 -10  -2   9         20.74        -11.48        11.48 o
  -9  -2   9          1.32          4.03        21.14 o
  -8  -2   9        217.27        188.47        54.28 o
  -7  -2   9        554.98        598.58        91.61 o
  -6  -2   9        332.82        310.84        60.41 o
  -5  -2   9       2402.70       2508.54       156.05 o
  -4  -2   9        370.32        398.58        53.98 o
  -3  -2   9        959.63        943.01        69.55 o
  -2  -2   9      10341.10      10811.82       405.82 o
  -1  -2   9       1097.39       1019.05        79.40 o
   0  -2   9       1103.84       1001.48        61.08 o
   1  -2   9      18981.10      18832.31       220.93 o
   2  -2   9       1459.03       1321.48       118.40 o
   3  -2   9       1339.38       1360.59       121.70 o
   4  -2   9       2542.30       2530.69        89.83 o
   5  -2   9        496.35        493.97        77.03 o
   6  -2   9        128.54        114.08        30.88 o
   7  -2   9         67.08         43.11        20.96 o
   8  -2   9        839.33        761.07        91.81 o
   9  -2   9          0.04         38.40        26.04 o
  10  -2   9        301.67        310.44        53.68 o
  11  -2   9         39.66         39.94        19.96 o
 -10  -1   9         33.61         68.68        31.02 o
  -9  -1   9         72.89         75.46        28.65 o
  -8  -1   9        704.70        586.68        67.17 o
  -7  -1   9        157.57        175.94        37.23 o
  -6  -1   9         52.49         44.83        12.86 o
  -5  -1   9       1563.07       1621.42        96.25 o
  -4  -1   9          3.34          8.71        12.21 o
  -3  -1   9        494.34        482.25        50.65 o
  -2  -1   9         82.92         80.62        15.68 o
  -1  -1   9          1.40          1.48         6.47 o
   0  -1   9          2.95          8.76         4.31 o
   1  -1   9       2996.33       2801.84        88.98 o
   2  -1   9          8.36          9.43        13.34 o
   3  -1   9        187.48        242.40        49.95 o
   4  -1   9        819.33        571.82       118.87 o
   5  -1   9       1472.06       1490.98       138.65 o
   6  -1   9       1511.74       1492.38       117.60 o
   7  -1   9          9.56          5.98         4.71 o
   8  -1   9         79.31         80.73        47.13 o
   9  -1   9         22.83         47.85        29.42 o
  10  -1   9        167.17        197.04        49.14 o
  11  -1   9          1.45         14.19        15.29 o
 -10   0   9         24.01         26.22        44.10 o
  -9   0   9        106.43        105.35        47.76 o
  -8   0   9          0.58          7.70        17.67 o
  -7   0   9          2.25         -3.03        10.55 o
  -6   0   9       1297.45       1285.12        80.29 o
  -5   0   9        177.33        174.31        23.76 o
  -4   0   9         10.11          7.04         3.87 o
  -3   0   9       2241.47       2182.18        71.33 o
  -2   0   9       1708.42       1674.96        91.46 o
  -1   0   9        831.03        769.74        41.68 o
   0   0   9         85.60        159.64        18.31 o
   1   0   9      12051.45      11839.74       198.05 o
   2   0   9       7805.12       8131.42       280.92 o
   3   0   9          3.66         12.13        13.34 o
   4   0   9       2024.41       2196.45       162.07 o
   5   0   9         32.65         41.82        22.66 o
   6   0   9        381.23        421.04        80.44 o
   7   0   9        650.92        637.82        76.32 o
   8   0   9          0.82          3.90        39.41 o
   9   0   9        207.67        260.89        55.72 o
  10   0   9        248.93        276.94        55.53 o
  11   0   9          2.33         -9.13        35.30 o
 -10   1   9        132.93        147.88        44.26 o
  -9   1   9        184.34        176.94        47.73 o
  -8   1   9          2.88          5.35        22.06 o
  -7   1   9       1775.97       1733.65        81.89 o
  -6   1   9          1.89          7.45         8.83 o
  -5   1   9        127.73        130.09        17.64 o
  -4   1   9       3298.17       3271.01        91.37 o
  -3   1   9          2.90          3.38         4.62 o
  -1   1   9      14937.41      14858.96       199.92 o
   0   1   9       6375.96       6331.50       125.54 o
   1   1   9      18626.46      18590.38       262.08 o
   2   1   9       8269.33       7967.99       276.25 o
   3   1   9        191.46        239.40        49.04 o
   4   1   9       1058.57       1023.88       110.15 o
   5   1   9         17.77         23.47        22.16 o
   6   1   9        853.78        760.84       108.23 o
   7   1   9        238.27        234.57        44.39 o
   8   1   9          6.56         36.31        33.34 o
   9   1   9         40.12         45.01        22.15 o
  10   1   9        257.72        321.03        92.37 o
  11   1   9          0.38        -31.99        37.31 o
 -10   2   9        132.58        140.00        44.06 o
  -9   2   9         85.85        117.09        42.20 o
  -8   2   9        242.98        276.83        50.02 o
  -7   2   9        699.43        740.08        51.45 o
  -6   2   9        163.41        181.24        21.41 o
  -5   2   9       1246.37       1233.80        51.91 o
  -4   2   9       2611.77       2614.26       105.17 o
  -3   2   9         12.22          9.96         5.50 o
  -2   2   9       1354.98       1313.09        66.75 o
  -1   2   9       7355.06       7380.95       132.91 o
   0   2   9        541.03        599.16        41.02 o
   1   2   9       2088.34       2129.07       137.92 o
   2   2   9       1060.47       1097.09       104.44 o
   3   2   9       1221.36       1002.10       106.05 o
   4   2   9        704.13        700.25        96.20 o
   5   2   9        952.78        960.90       118.57 o
   6   2   9       2960.55       2974.88        95.95 o
   7   2   9         59.37         60.81        17.97 o
   8   2   9         79.85        116.48        35.02 o
   9   2   9         49.83         62.27        25.95 o
  10   2   9         29.97         17.25        23.67 o
  11   2   9          2.84        -56.06        58.57 o
 -10   3   9        290.25        391.90        93.72 o
  -9   3   9          9.00         26.72        28.13 o
  -8   3   9         52.08         61.79        18.27 o
  -7   3   9        723.76        782.81        64.07 o
  -6   3   9        207.27        206.39        35.66 o
  -5   3   9       1472.17       1554.00        71.01 o
  -4   3   9        389.14        375.48        33.52 o
  -3   3   9        221.66        220.10        22.39 o
  -2   3   9         20.65         18.70         5.31 o
  -1   3   9       1994.05       1857.61        80.13 o
   0   3   9        403.11        436.91        33.49 o
   1   3   9         60.53         83.64        28.38 o
   2   3   9       1372.39       1508.68       124.52 o
   3   3   9       5089.10       5251.11       248.26 o
   4   3   9       1308.69       1278.47        75.47 o
   5   3   9          1.84          0.22         2.51 o
   6   3   9        596.24        623.82        42.50 o
   7   3   9        144.55        192.88        37.92 o
   8   3   9        414.04        420.46        55.58 o
   9   3   9          6.55         23.37        36.20 o
  10   3   9         81.52         90.76        44.63 o
  11   3   9          0.48        -71.40        71.40 o
 -10   4   9          7.80          9.22        34.40 o
  -9   4   9         32.68          8.60        34.25 o
  -8   4   9        240.28        204.68        39.02 o
  -7   4   9         38.73         51.67        17.62 o
  -6   4   9         12.48         12.51         8.47 o
  -5   4   9        236.74        241.02        36.29 o
  -4   4   9        780.27        763.66        42.83 o
  -3   4   9        138.73        128.76        16.91 o
  -2   4   9        232.55        220.88        22.34 o
  -1   4   9      10668.22      10502.24       153.10 o
   0   4   9       6070.96       6002.23       129.95 o
   1   4   9        635.00        583.18        53.09 o
   2   4   9       2726.02       2779.16        91.42 o
   3   4   9         57.80         38.53        11.55 o
   4   4   9         34.64         29.76         7.83 o
   5   4   9        201.46        224.69        21.09 o
   6   4   9         19.09         15.54        15.69 o
   7   4   9        636.24        642.62       116.95 o
   8   4   9        822.14        826.60       143.23 o
   9   4   9          5.49        -50.74        50.74 o
  10   4   9          1.15        -26.07        38.51 o
  11   4   9          0.60         76.12        47.33 o
  -9   5   9        102.83         71.58        25.83 o
  -8   5   9          8.56         -7.45        19.90 o
  -7   5   9        474.39        486.43        59.98 o
  -6   5   9        477.99        476.03        57.78 o
  -5   5   9         63.98         70.26        19.73 o
  -4   5   9       1724.86       1789.45        90.54 o
  -3   5   9       4775.37       4735.60       104.38 o
  -2   5   9       1755.47       1810.82        66.00 o
  -1   5   9       5478.00       5399.12       100.72 o
   0   5   9       2111.46       2158.13        67.84 o
   1   5   9        349.21        426.10        30.04 o
   2   5   9        889.13        942.42        49.95 o
   3   5   9       1021.40        935.68        50.59 o
   4   5   9       1469.04       1474.89        64.25 o
   5   5   9         40.77         61.76        14.78 o
   6   5   9         28.64         57.16        36.40 o
   7   5   9        190.51        184.03        65.19 o
   8   5   9        149.63        113.02        42.52 o
   9   5   9         55.86        -12.94        28.48 o
  10   5   9         18.58         23.97        46.13 o
  11   5   9         19.56        163.66        82.53 o
  -9   6   9        192.25        198.91        55.40 o
  -8   6   9         24.30         22.63        20.57 o
  -7   6   9         51.63         40.33        14.98 o
  -6   6   9         33.43         23.41        17.50 o
  -5   6   9         17.37         10.46        12.51 o
  -4   6   9        216.72        229.24        34.51 o
  -3   6   9        254.53        274.06        35.82 o
  -2   6   9         52.95         42.99        11.66 o
  -1   6   9       2524.50       2453.56        73.54 o
   0   6   9        134.49        114.13        15.17 o
   1   6   9       3197.42       3173.59        88.64 o
   2   6   9       1144.42       1080.03        58.25 o
   3   6   9       2829.44       2775.38        95.37 o
   4   6   9       2863.77       2914.85       110.74 o
   5   6   9         61.10         56.41        13.49 o
   6   6   9        288.96        307.84        46.88 o
   7   6   9          5.40         -5.42        30.89 o
   8   6   9        294.38        302.68        87.55 o
   9   6   9        123.09        144.61        55.56 o
  10   6   9        147.11        187.14        87.75 o
  11   6   9          1.71         22.06        42.52 o
  -8   7   9        101.82         85.36        36.31 o
  -7   7   9         89.02        123.20        47.33 o
  -6   7   9          2.60         -6.44         6.44 o
  -5   7   9       1010.29        942.06        85.50 o
  -4   7   9          5.14         23.59        15.01 o
  -3   7   9        401.79        437.48        57.69 o
  -2   7   9        571.45        548.66        60.14 o
  -1   7   9         35.76         63.38        15.91 o
   0   7   9        288.84        289.30        30.96 o
   1   7   9       1105.78       1059.50        58.19 o
   2   7   9        144.27        128.68        21.31 o
   3   7   9        202.28        186.47        28.35 o
   4   7   9       1677.21       1603.92        90.85 o
   5   7   9        890.61        906.38        87.13 o
   6   7   9        551.11        630.49        75.59 o
   7   7   9         18.67         72.10        47.33 o
   8   7   9        174.70        292.64        98.98 o
   9   7   9         36.78         65.19        51.85 o
  10   7   9         53.28        108.51        70.80 o
  -8   8   9         81.81         93.43        43.97 o
  -7   8   9         78.60        109.28        49.27 o
  -6   8   9        282.91        277.20       114.33 o
  -5   8   9         47.21         36.00        64.28 o
  -4   8   9        126.77        166.09        36.85 o
  -3   8   9       1450.55       1566.78       117.49 o
  -2   8   9        797.41        808.21        79.64 o
  -1   8   9       1100.11       1149.73        80.55 o
   0   8   9        976.63       1069.04        62.30 o
   1   8   9        450.80        394.61        37.93 o
   2   8   9          0.12          7.62         7.25 o
   3   8   9        297.08        328.38        41.78 o
   4   8   9          0.51          1.21        12.63 o
   5   8   9        306.82        315.81        58.57 o
   6   8   9        321.36        360.34        65.18 o
   7   8   9          1.02         74.91        52.45 o
   8   8   9          8.36         75.01        63.08 o
   9   8   9         19.10         55.16        43.22 o
  10   8   9        126.56        181.42        87.95 o
  -7   9   9          7.51         26.98        61.78 o
  -6   9   9        122.33        208.80       112.12 o
  -5   9   9         44.45         44.33        37.51 o
  -4   9   9        310.85        361.04        80.29 o
  -3   9   9       1426.66       1409.69       152.40 o
  -2   9   9         82.52         58.96        12.88 o
  -1   9   9          0.37         -8.65        29.24 o
   0   9   9         88.66         87.67        25.07 o
   1   9   9       1084.75       1036.50        65.09 o
   2   9   9        996.51        988.32        72.13 o
   3   9   9        304.41        306.37        55.88 o
   4   9   9        435.83        416.99        70.39 o
   5   9   9         32.00          1.69        26.07 o
   6   9   9         67.41         68.87        26.39 o
   7   9   9        251.17        245.21        91.16 o
   8   9   9         28.82         74.41        65.79 o
   9   9   9         41.88         21.26        18.25 o
  -6  10   9          4.85         35.90        66.19 o
  -5  10   9          0.73         13.04        35.60 o
  -4  10   9        288.21        269.05        75.42 o
  -3  10   9        104.56        110.66        41.73 o
  -2  10   9        111.79        100.17        39.81 o
  -1  10   9       1053.37       1079.99       105.27 o
   0  10   9        273.96        266.22        50.97 o
   1  10   9       1898.75       1928.91       128.87 o
   2  10   9        959.67        972.47        94.29 o
   3  10   9         23.46          3.55        17.43 o
   4  10   9        314.94        317.94        61.54 o
   5  10   9         15.03         19.81        23.50 o
   6  10   9        146.62        129.48        34.92 o
   7  10   9         35.28          3.81        28.98 o
   8  10   9         10.76         13.74        33.39 o
   9  10   9          0.03         -1.91        10.73 o
  -5  11   9          3.63         33.50        51.25 o
  -4  11   9         22.88         52.51        47.40 o
  -3  11   9         71.54         81.23        42.90 o
  -2  11   9          6.10         19.38        18.96 o
  -1  11   9        143.28        162.48        42.26 o
   0  11   9          0.54         45.27        28.64 o
   1  11   9         46.16         48.74        21.54 o
   2  11   9        243.27        215.34        45.88 o
   3  11   9        285.15        275.91        53.82 o
   4  11   9        411.98        357.22        72.29 o
   5  11   9        109.89         70.14        25.62 o
   6  11   9        189.88        143.70        40.10 o
   7  11   9         11.14        -38.21        38.21 o
   8  11   9         42.50         35.30        30.39 o
  -4  12   9         46.41         47.07        48.34 o
  -3  12   9        169.53        178.96        64.98 o
  -2  12   9        345.24        318.12        74.20 o
  -1  12   9         33.70         12.17        33.21 o
   0  12   9         16.41         32.18        30.80 o
   1  12   9         24.54         96.89        58.41 o
   2  12   9         13.06         11.24        34.45 o
   3  12   9         60.06         30.17        16.18 o
   4  12   9         34.28         20.21        20.84 o
   5  12   9          1.61        -22.71        27.87 o
   6  12   9          3.01        -11.12        26.37 o
   7  12   9         48.04         72.41        44.73 o
  -2  13   9         22.39         36.37        26.41 o
  -1  13   9        334.59        434.39        90.66 o
   0  13   9        142.43        210.97       145.32 o
   1  13   9        208.29        303.69       103.50 o
   2  13   9        292.82        380.52        97.18 o
   3  13   9          6.69         39.30        37.30 o
   4  13   9         35.95         18.15        32.40 o
   5  13   9         92.36         81.78        25.58 o
  -4 -12  10         86.70        121.85        78.93 o
  -3 -12  10        161.54        169.18        82.04 o
  -2 -12  10        357.95        459.53       125.46 o
  -1 -12  10          4.56         13.84        25.77 o
   0 -12  10        114.22        131.80        34.72 o
   1 -12  10         55.75         38.67        21.91 o
   2 -12  10         48.48         28.26        53.60 o
  -6 -11  10          0.59         21.06         7.82 o
  -5 -11  10         38.87         64.58        64.58 o
  -4 -11  10          5.26         10.93        38.91 o
  -3 -11  10         29.38          2.61        12.84 o
  -2 -11  10         51.04         89.67        38.01 o
  -1 -11  10         28.22         25.40        21.11 o
   0 -11  10          0.70         13.74        13.82 o
   1 -11  10         87.77        136.19        39.02 o
   2 -11  10        289.38        257.41        62.38 o
   3 -11  10         56.00         38.01        32.59 o
   4 -11  10        120.85         44.92       145.62 o
  -7 -10  10        258.28        303.17       109.11 o
  -6 -10  10          3.89         38.21        46.33 o
  -5 -10  10         39.84        153.94        87.25 o
  -4 -10  10        327.50        355.23       112.02 o
  -3 -10  10         90.97         91.36        47.44 o
  -2 -10  10          6.54         -0.21        29.08 o
  -1 -10  10        463.09        508.95        80.77 o
   0 -10  10          8.91         15.16        23.32 o
   1 -10  10         42.82         57.21        23.69 o
   2 -10  10         26.25          8.52        13.18 o
   3 -10  10          6.89         -1.20        21.36 o
   4 -10  10        130.27        109.81        50.24 o
   5 -10  10          0.64         26.17        32.59 o
   6 -10  10        205.33          8.42        67.29 o
  -8  -9  10         50.57         15.95        23.37 o
  -7  -9  10          2.21         15.44        17.25 o
  -6  -9  10         16.35         84.44        68.49 o
  -5  -9  10        125.49         95.27        54.76 o
  -4  -9  10         22.55         32.19        15.34 o
  -3  -9  10        720.80        729.88       161.88 o
  -2  -9  10        250.76        337.88       106.41 o
  -1  -9  10        307.68        299.77        87.55 o
   0  -9  10        318.16        361.25        96.38 o
   1  -9  10       1267.56       1291.01       127.96 o
   2  -9  10         72.51         38.85        32.30 o
   3  -9  10        812.35        971.67        88.46 o
   4  -9  10        525.08        503.06        87.25 o
   5  -9  10          7.20         -7.79        31.79 o
   6  -9  10         13.08        -28.08        68.09 o
   7  -9  10        137.46        -93.17       116.03 o
  -9  -8  10          0.01         54.45        31.59 o
  -8  -8  10        247.80        268.87       104.40 o
  -7  -8  10         13.53          5.82        36.50 o
  -6  -8  10        137.03         93.27        53.65 o
  -5  -8  10        917.65        797.22       165.50 o
  -4  -8  10        854.06        929.51       179.14 o
  -3  -8  10         49.42        104.50        53.15 o
  -2  -8  10       1871.21       1931.41       243.50 o
  -1  -8  10         73.64         84.88        30.14 o
   0  -8  10        488.32        500.98       104.21 o
   1  -8  10        205.07        213.82        59.97 o
   2  -8  10        123.46        157.88        37.87 o
   3  -8  10         41.68         48.09        20.21 o
   4  -8  10          2.86         31.97        29.14 o
   5  -8  10         96.34        114.97        42.58 o
   6  -8  10          8.15          7.02        67.39 o
   7  -8  10        131.08        113.63        35.90 o
   8  -8  10          2.30         53.95        75.01 o
  -9  -7  10         18.45         36.90        44.43 o
  -8  -7  10          6.74         -5.92        22.76 o
  -7  -7  10         90.43         91.96        65.09 o
  -6  -7  10         28.63         -7.72        47.13 o
  -5  -7  10        282.19        364.36       118.04 o
  -4  -7  10        437.99        396.16       117.24 o
  -3  -7  10        107.63        150.13        67.79 o
  -2  -7  10         48.50         26.07        24.17 o
  -1  -7  10        348.47        306.66        61.88 o
   0  -7  10        119.80        129.77        47.54 o
   1  -7  10        434.39        537.88       100.19 o
   2  -7  10        697.44        765.00       113.44 o
   3  -7  10         68.18        101.46        25.85 o
   4  -7  10          2.44          5.38        12.86 o
   5  -7  10        102.09        130.83        41.72 o
   6  -7  10         14.29         16.87        15.18 o
   7  -7  10        125.72         65.99        58.67 o
   8  -7  10         93.75        -12.54        37.91 o
  -9  -6  10         73.35         62.18        47.13 o
  -8  -6  10         22.35         48.74        56.06 o
  -7  -6  10        103.68        125.66        85.85 o
  -6  -6  10        111.92        100.29        55.36 o
  -5  -6  10         34.17         39.21        28.48 o
  -4  -6  10        340.27        378.61       100.69 o
  -3  -6  10        172.64        119.85        59.37 o
  -2  -6  10        599.78        746.94       134.80 o
  -1  -6  10        323.90        315.88        57.47 o
   0  -6  10        213.64        235.18        68.50 o
   1  -6  10        906.33        950.13       129.90 o
   2  -6  10       1169.75       1093.54       127.70 o
   3  -6  10        100.17         98.22        26.33 o
   4  -6  10       2337.53       2379.33       122.97 o
   5  -6  10         41.03         27.25        13.70 o
   6  -6  10         71.51        100.33        34.95 o
   7  -6  10        257.55        242.67        54.65 o
   8  -6  10        102.76        121.93        42.39 o
   9  -6  10        112.67         91.94        32.98 o
 -10  -5  10          0.72         30.79        33.39 o
  -9  -5  10          2.34          0.14        16.65 o
  -8  -5  10         63.89         32.60        22.16 o
  -7  -5  10        747.05        679.74       101.90 o
  -6  -5  10         61.63         88.25        57.46 o
  -5  -5  10       2365.44       2470.92       282.56 o
  -4  -5  10        613.53        701.40       143.13 o
  -3  -5  10       1289.63       1376.69       190.31 o
  -2  -5  10       5722.34       4476.51       524.65 o
  -1  -5  10       2404.01       2517.13       160.35 o
   0  -5  10        581.55        572.32       101.41 o
   1  -5  10       9586.50       9687.84       385.07 o
   2  -5  10        456.59        456.85        78.83 o
   3  -5  10        367.06        406.72        52.38 o
   4  -5  10         91.82         93.45        19.07 o
   5  -5  10         14.90         10.52         8.34 o
   6  -5  10         84.59         45.31        14.13 o
   7  -5  10        438.17        498.08        79.14 o
   8  -5  10         12.86         13.04        13.24 o
   9  -5  10         82.06        100.36        39.26 o
 -10  -4  10        262.51        222.30        67.27 o
  -9  -4  10         11.32          3.75        21.33 o
  -8  -4  10        613.97        600.23       104.97 o
  -7  -4  10        534.35        524.93        88.77 o
  -6  -4  10        564.13        540.85        83.29 o
  -5  -4  10       1115.04       1176.02       108.07 o
  -4  -4  10       3291.81       3182.72       154.03 o
  -3  -4  10        311.52        278.35        35.41 o
  -2  -4  10       1050.08       1142.51       154.39 o
  -1  -4  10        323.54        302.33        52.39 o
   0  -4  10        351.37        391.86        77.63 o
   1  -4  10         23.42         37.35        24.22 o
   2  -4  10         26.72         27.08        11.33 o
   3  -4  10       1473.59       1489.95        81.99 o
   4  -4  10         11.26         14.89         8.33 o
   5  -4  10        718.13        736.86        51.30 o
   6  -4  10        307.95        275.21        40.00 o
   7  -4  10         62.39         98.34        25.13 o
   8  -4  10        121.63        138.61        39.40 o
   9  -4  10          1.24         14.55        18.27 o
  10  -4  10        176.97        200.50        44.40 o
 -10  -3  10          5.05        -15.54        25.11 o
  -9  -3  10          4.94         11.75        31.66 o
  -8  -3  10          0.10        -11.45        19.44 o
  -7  -3  10        652.17        728.87       104.85 o
  -6  -3  10        203.50        205.92        49.68 o
  -5  -3  10          3.95         -1.45        16.55 o
  -4  -3  10          6.78         12.66        11.08 o
  -3  -3  10         75.98         92.73        20.92 o
  -2  -3  10          1.75         -1.81        16.05 o
  -1  -3  10       1292.31       1240.41       101.05 o
   0  -3  10       2981.89       3205.75       208.11 o
   1  -3  10        518.58        556.57        39.30 o
   2  -3  10        265.88        275.32        29.75 o
   3  -3  10       1902.46       1926.83        91.80 o
   4  -3  10        143.72        172.65        22.73 o
   5  -3  10        239.94        277.11        34.41 o
   6  -3  10        203.72        176.14        29.79 o
   7  -3  10       1506.65       1622.78       103.13 o
   8  -3  10        227.39        224.72        39.57 o
   9  -3  10         57.81         82.68        37.48 o
  10  -3  10        272.60        312.82        54.09 o
 -10  -2  10        143.07        170.09        63.64 o
  -9  -2  10          3.30        -18.19        18.19 o
  -8  -2  10          2.25         -2.99         6.02 o
  -7  -2  10        375.10        370.66        75.35 o
  -6  -2  10          7.13         10.05        11.07 o
  -5  -2  10        158.37        140.25        31.75 o
  -4  -2  10       2919.36       2909.00       146.30 o
  -3  -2  10        143.37        154.78        28.16 o
  -2  -2  10       3365.95       3238.29       160.22 o
  -1  -2  10       5488.91       5365.39       168.63 o
   0  -2  10       2721.36       2654.21       104.41 o
   1  -2  10       1718.72       1754.43        72.49 o
   2  -2  10       5097.34       4907.00       237.40 o
   3  -2  10        268.69        331.17        63.99 o
   4  -2  10        835.60        910.84        54.80 o
   5  -2  10        279.72        283.83        60.28 o
   6  -2  10        314.03        361.64        61.42 o
   7  -2  10        410.19        451.41        68.65 o
   8  -2  10       1662.98       1669.74       136.55 o
   9  -2  10          4.11         28.48        42.22 o
  10  -2  10         15.15         52.81        24.54 o
 -10  -1  10        146.61        194.63        52.30 o
  -9  -1  10        193.08        230.50        49.76 o
  -8  -1  10         23.86         29.34        19.60 o
  -7  -1  10       3250.36       3251.85       142.91 o
  -6  -1  10        439.64        462.15        54.99 o
  -5  -1  10        827.81        841.81        69.79 o
  -4  -1  10       5076.98       4828.89       187.21 o
  -3  -1  10       3370.22       3394.83       102.83 o
  -2  -1  10         65.65         44.21        12.91 o
  -1  -1  10      10553.19      10390.08       226.05 o
   0  -1  10         36.50         35.82         7.32 o
   1  -1  10        493.26        494.39        39.73 o
   2  -1  10        132.29        161.47        41.72 o
   3  -1  10        273.66        238.60        52.75 o
   4  -1  10       2078.24       1617.49       242.65 o
   5  -1  10       1063.94       1143.09       124.19 o
   6  -1  10        487.49        495.47        87.06 o
   7  -1  10        510.19        603.25        76.99 o
   8  -1  10        180.53        188.10        42.52 o
   9  -1  10         53.19        103.94        39.69 o
  10  -1  10          0.51         21.37        22.67 o
  11  -1  10          2.13          6.09         9.04 o
 -10   0  10        278.56        319.40        66.41 o
  -9   0  10        257.78        308.49        67.85 o
  -8   0  10         44.84         34.07        24.01 o
  -7   0  10        292.01        334.69        41.37 o
  -6   0  10       1278.43       1322.38        82.16 o
  -5   0  10        710.40        770.17        57.39 o
  -4   0  10        966.19        907.19        51.44 o
  -3   0  10         33.50         49.37        11.98 o
  -2   0  10        190.88        219.87        34.74 o
  -1   0  10        874.29        954.79        48.29 o
   0   0  10       1122.27       1159.02        50.85 o
   1   0  10       7753.26       7802.24       169.93 o
   2   0  10        118.16         80.63        31.99 o
   3   0  10       5917.51       5925.73       263.20 o
   4   0  10        883.19        795.58       100.81 o
   5   0  10        383.02        392.26        70.51 o
   6   0  10        103.61        141.81        49.04 o
   7   0  10         46.84         60.25        21.01 o
   8   0  10        813.40        801.27        90.04 o
   9   0  10         32.07         52.61        29.39 o
  10   0  10          0.70         39.73        22.81 o
  11   0  10         20.74         42.42        35.90 o
 -10   1  10          3.22         27.12        30.04 o
  -9   1  10        266.25        279.27        59.26 o
  -8   1  10        204.56        209.18        46.28 o
  -7   1  10        121.31        124.30        17.88 o
  -6   1  10         61.44         44.12         9.71 o
  -5   1  10        435.99        463.30        38.27 o
  -4   1  10          3.79         10.20         4.98 o
  -3   1  10        371.18        402.77        40.81 o
  -2   1  10       1311.33       1297.88        58.50 o
  -1   1  10        341.48        334.15        30.65 o
   0   1  10         38.33         47.35        12.62 o
   1   1  10        112.90        107.01        21.37 o
   2   1  10         72.65         66.29        24.47 o
   3   1  10        138.19        171.70        44.23 o
   4   1  10         62.12         81.33        31.09 o
   5   1  10       2692.51       2727.60       200.13 o
   6   1  10        615.01        751.96       111.13 o
   7   1  10       1556.51       1599.38       124.08 o
   8   1  10        905.93        970.45        96.75 o
   9   1  10         39.13         74.12        30.79 o
  10   1  10        269.53        265.87        85.25 o
  11   1  10         37.39         17.15        14.74 o
 -10   2  10         43.48         96.98        41.85 o
  -9   2  10        156.51        208.96        54.61 o
  -8   2  10          2.77          9.73         8.32 o
  -7   2  10        108.16        138.79        27.21 o
  -6   2  10       1348.12       1375.54        68.79 o
  -5   2  10        106.56        128.46        18.16 o
  -4   2  10       3321.86       3300.45       122.61 o
  -3   2  10       1626.78       1623.75        70.75 o
  -2   2  10        610.10        618.46        41.92 o
  -1   2  10       2592.58       2573.04        82.22 o
   0   2  10       2497.13       2604.97        89.75 o
   1   2  10       3317.32       3437.98       182.56 o
   2   2  10       3590.20       3628.45       196.93 o
   3   2  10         24.17         43.12        23.77 o
   4   2  10         22.92         17.45        13.14 o
   5   2  10       2940.69       3294.88       223.23 o
   6   2  10       2023.31       2032.27        88.46 o
   7   2  10        116.57        107.86        23.08 o
   8   2  10        438.45        522.47        68.29 o
   9   2  10        181.66        187.08        44.35 o
  10   2  10        114.01        106.81        53.75 o
  11   2  10        107.13         69.00        39.91 o
 -10   3  10          6.41         42.87        65.79 o
  -9   3  10        651.42        723.05        99.73 o
  -8   3  10          2.90          9.62        19.17 o
  -7   3  10         99.66        152.86        35.29 o
  -6   3  10       1475.60       1457.51        96.22 o
  -5   3  10         81.87         86.63        18.51 o
  -4   3  10         17.72         18.67         7.76 o
  -3   3  10       3940.59       3767.59        97.33 o
  -2   3  10        775.64        785.32        47.71 o
  -1   3  10         22.92         24.16         9.82 o
   0   3  10        428.22        453.94        39.56 o
   1   3  10       3530.46       3185.95       179.85 o
   2   3  10       4661.56       4594.99       224.62 o
   3   3  10         90.63         78.02        33.50 o
   4   3  10        960.89        990.61       119.78 o
   5   3  10        759.59        789.29        60.77 o
   6   3  10         78.04         84.09        18.59 o
   7   3  10         10.42         -2.48        34.40 o
   8   3  10          1.63         14.17        12.06 o
   9   3  10        276.28        278.91        86.45 o
  10   3  10        575.10        495.56       113.53 o
  11   3  10          7.24         -7.12        22.56 o
  -9   4  10         96.95         76.78        32.70 o
  -8   4  10         34.38         18.46        17.49 o
  -7   4  10        275.59        260.14        41.86 o
  -6   4  10         21.04         12.50         8.48 o
  -5   4  10       1176.60       1212.55        87.14 o
  -4   4  10        138.12        157.29        20.49 o
  -3   4  10         69.58         82.99        14.98 o
  -2   4  10       2168.43       2195.11        72.92 o
  -1   4  10       4616.84       4457.75       103.43 o
   0   4  10        383.51        362.96        32.47 o
   1   4  10       9912.38       9569.94       222.85 o
   2   4  10        291.93        280.99        38.36 o
   3   4  10         20.32         22.84        12.84 o
   4   4  10          4.47         22.80         9.52 o
   5   4  10        366.38        354.20        37.29 o
   6   4  10       2572.63       2729.54       103.16 o
   7   4  10        229.94        248.02        40.55 o
   8   4  10         73.41        110.92        55.16 o
   9   4  10          8.80        -18.75        18.75 o
  10   4  10        145.36         30.09        23.07 o
  11   4  10         47.14          5.21        35.40 o
  -9   5  10        109.71         84.06        36.10 o
  -8   5  10        174.97        139.01        28.26 o
  -7   5  10        149.13        136.71        32.40 o
  -6   5  10         33.44         21.64        12.60 o
  -5   5  10         11.72         10.61         6.62 o
  -4   5  10        856.31        888.81        64.93 o
  -3   5  10        692.11        736.77        43.39 o
  -2   5  10        456.14        475.02        34.74 o
  -1   5  10        198.19        192.72        19.91 o
   0   5  10          8.05         16.00         6.49 o
   1   5  10        162.16        134.20        19.86 o
   2   5  10         28.12         44.84        11.56 o
   3   5  10       4196.53       4205.32       108.40 o
   4   5  10        437.08        443.64        35.27 o
   5   5  10       3678.97       3887.92       102.19 o
   6   5  10       1094.12       1174.38        82.23 o
   7   5  10         25.38         57.16        34.90 o
   8   5  10         31.36        -21.46        39.01 o
   9   5  10         37.05         25.77         5.01 o
  10   5  10        399.47        295.76        84.95 o
  11   5  10         35.51        123.65        76.72 o
  -9   6  10          4.82         -9.23        18.10 o
  -8   6  10        107.97        135.46        46.08 o
  -7   6  10        111.89        124.91        31.31 o
  -6   6  10        548.08        574.33        67.58 o
  -5   6  10         90.29        115.79        30.46 o
  -4   6  10         44.46         63.78        21.81 o
  -3   6  10       1205.77       1136.87        74.50 o
  -2   6  10          8.61          8.46         9.62 o
  -1   6  10       1373.11       1363.99        56.01 o
   0   6  10        996.11       1020.61        51.43 o
   1   6  10        652.99        630.86        38.16 o
   2   6  10        397.41        393.90        35.52 o
   3   6  10       1927.39       1981.24        80.74 o
   4   6  10        528.02        569.28        43.20 o
   5   6  10         34.36         26.16         9.08 o
   6   6  10       1054.43       1167.90       158.59 o
   7   6  10        647.10        610.02       121.36 o
   8   6  10        533.78        453.44       104.01 o
   9   6  10         85.09         76.72        44.13 o
  10   6  10         98.43        163.87        79.73 o
  -8   7  10         57.22        114.14        43.89 o
  -7   7  10        113.38        108.48        44.74 o
  -6   7  10          2.96         10.26        20.75 o
  -5   7  10        101.82         92.89        27.32 o
  -4   7  10       1768.55       1819.36       103.65 o
  -3   7  10          4.15         12.74        13.83 o
  -2   7  10        792.12        817.57        75.72 o
  -1   7  10       3167.53       3314.33       116.78 o
   0   7  10       3098.70       3013.92        88.44 o
   1   7  10        321.71        279.30        26.37 o
   2   7  10       1843.66       1913.18        84.23 o
   3   7  10        498.31        497.45        48.98 o
   4   7  10          2.25          2.77        16.02 o
   5   7  10          6.28          5.17        12.30 o
   6   7  10         72.14         52.85        27.98 o
   7   7  10        149.27         96.78        40.32 o
   8   7  10        582.82        582.02       130.49 o
   9   7  10          0.29         75.51        65.79 o
  10   7  10         90.19        176.50        83.24 o
  -7   8  10        468.65        487.66        89.31 o
  -6   8  10         22.55         53.47        41.89 o
  -5   8  10         96.55         64.83        37.64 o
  -4   8  10        565.31        586.18        72.75 o
  -3   8  10       1332.02       1433.21       112.65 o
  -2   8  10        358.09        328.38        50.20 o
  -1   8  10       4203.41       4086.20       176.63 o
   0   8  10         11.43         12.36         8.65 o
   1   8  10         69.23         79.00        17.88 o
   2   8  10         53.20         49.60        16.10 o
   3   8  10       1123.36       1116.21        81.57 o
   4   8  10       1745.47       1795.57       103.31 o
   5   8  10          3.82          4.58        14.61 o
   6   8  10        322.81        365.54        63.50 o
   7   8  10          8.46         52.25        43.72 o
   8   8  10        114.48        136.29        70.50 o
   9   8  10          5.12         39.41        51.65 o
  10   8  10          5.36         32.79        41.82 o
  -7   9  10         32.26         53.25        71.60 o
  -6   9  10        164.42        255.83       131.98 o
  -5   9  10        198.16        258.04       134.59 o
  -4   9  10        122.70        204.29        69.77 o
  -3   9  10          2.64         18.05        21.39 o
  -2   9  10         74.74         39.71        19.12 o
  -1   9  10        212.23        217.12        39.38 o
   0   9  10         19.84         24.84        19.25 o
   1   9  10       1872.46       1878.44        89.99 o
   2   9  10        146.49         98.70        17.91 o
   3   9  10       1494.57       1499.95       128.14 o
   4   9  10        866.18        844.53        98.23 o
   5   9  10         43.11         18.70        27.98 o
   6   9  10          0.02         -7.75        19.71 o
   7   9  10         48.81         58.47        45.63 o
   8   9  10        374.55        435.57       124.56 o
   9   9  10          4.82         41.12        58.97 o
  -6  10  10          7.73         90.36       110.11 o
  -5  10  10         44.50         36.20        76.32 o
  -4  10  10        101.07        117.89        62.22 o
  -3  10  10        358.01        396.39        83.72 o
  -2  10  10         30.44         15.60        27.61 o
  -1  10  10        285.46        285.32        56.97 o
   0  10  10         49.03         71.63        27.63 o
   1  10  10          7.41         22.07        17.82 o
   2  10  10         74.28         46.14        14.87 o
   3  10  10          0.11         -8.47        12.99 o
   4  10  10        179.16        171.96        45.43 o
   5  10  10        842.82        919.17       112.90 o
   6  10  10        267.08        271.37        58.73 o
   7  10  10        219.69        235.58        86.15 o
   8  10  10        110.40        138.80        66.69 o
  -5  11  10          0.96        123.15       102.19 o
  -4  11  10        242.96        310.83        88.23 o
  -3  11  10        532.65        560.05       102.99 o
  -2  11  10        874.51        846.40       122.35 o
  -1  11  10        461.37        491.38        71.71 o
   0  11  10        621.27        712.99        86.37 o
   1  11  10        318.44        350.74        59.48 o
   2  11  10          8.71          1.01        11.71 o
   3  11  10          0.24          5.39        26.44 o
   4  11  10          0.44          0.60        10.62 o
   5  11  10          8.32          9.54        19.20 o
   6  11  10        263.95        230.00        55.85 o
   7  11  10         11.09        -16.55        34.90 o
   8  11  10         41.59         31.99        37.51 o
  -3  12  10        508.00        536.63       104.39 o
  -2  12  10         42.27         69.49        42.59 o
  -1  12  10          1.17          7.41        14.29 o
   0  12  10         44.41         93.68        57.57 o
   1  12  10        262.93        336.62        90.55 o
   2  12  10        436.18        455.90        99.41 o
   3  12  10        264.31        309.67        79.83 o
   4  12  10        171.33        210.97        49.84 o
   5  12  10         59.95         56.99        37.61 o
   6  12  10         12.87        -13.04        16.55 o
  -1  13  10        130.74         83.05        41.57 o
   0  13  10        132.26        124.05       232.36 o
   1  13  10        634.89        737.13       131.24 o
   2  13  10         58.63        121.48        88.00 o
   3  13  10          0.25         30.49        28.59 o
   4  13  10          2.19        -18.55        18.55 o
   5  13  10          1.75        -20.82        20.82 o
  -3 -12  11         10.30          7.14        16.89 o
  -2 -12  11         22.27         64.38        45.03 o
  -1 -12  11         25.31         61.07        45.13 o
   0 -12  11        183.67        253.09        50.41 o
   1 -12  11        481.89        506.62        90.19 o
   2 -12  11         90.13         41.57        31.44 o
  -5 -11  11        130.79         87.45        60.17 o
  -4 -11  11        106.93        213.01       102.69 o
  -3 -11  11         97.14        164.27        79.93 o
  -2 -11  11        948.53       1159.50       188.07 o
  -1 -11  11        425.52        442.63        75.03 o
   0 -11  11        412.30        482.76        79.39 o
   1 -11  11        367.17        415.21        64.48 o
   2 -11  11        238.72        202.20        55.37 o
   3 -11  11        197.41         88.74        70.80 o
   4 -11  11         75.51         80.63        54.96 o
  -7 -10  11          2.08        -62.48        66.19 o
  -6 -10  11          4.74          3.51        37.51 o
  -5 -10  11         84.00         76.92        55.96 o
  -4 -10  11         71.63        142.51        79.03 o
  -3 -10  11          0.08         23.47        33.60 o
  -2 -10  11         41.63         31.40        24.82 o
  -1 -10  11          0.23         22.66        16.30 o
   0 -10  11         34.34         59.95        33.41 o
   1 -10  11        150.14        160.72        46.52 o
   2 -10  11         55.75         55.67        24.58 o
   3 -10  11         93.93         51.79        22.74 o
   4 -10  11          6.24        -15.04        27.58 o
   5 -10  11          1.75        -18.06        46.78 o
  -8  -9  11         49.18         39.31        33.29 o
  -7  -9  11          0.27        -21.26        27.18 o
  -6  -9  11         97.91        109.41        73.41 o
  -5  -9  11         82.05         94.37        72.91 o
  -4  -9  11          1.42        -10.93        26.68 o
  -3  -9  11         16.06         39.81        45.43 o
  -2  -9  11         28.50         31.49        46.63 o
  -1  -9  11        281.04        270.78        85.45 o
   0  -9  11         17.34         32.69        36.70 o
   1  -9  11        348.20        429.46        97.68 o
   2  -9  11        166.11        156.55        41.20 o
   3  -9  11        108.74         97.73        36.33 o
   4  -9  11        231.32        299.03        79.93 o
   5  -9  11          7.97         12.16        35.70 o
   6  -9  11         85.28         24.57        24.17 o
  -8  -8  11          3.85         -7.52        16.65 o
  -7  -8  11         12.31        -17.55        37.61 o
  -6  -8  11         12.64         74.11        64.38 o
  -5  -8  11        419.70        382.02       117.44 o
  -4  -8  11        334.93        357.94       111.62 o
  -3  -8  11        253.40        310.70       101.99 o
  -2  -8  11       2115.08       2250.45       271.60 o
  -1  -8  11       2438.85       2494.06       251.45 o
   0  -8  11       1309.17       1282.42       172.84 o
   1  -8  11       2919.94       3151.81       256.90 o
   2  -8  11        705.72        653.56       111.23 o
   3  -8  11        115.96        109.25        34.69 o
   4  -8  11        483.01        580.45        66.54 o
   5  -8  11         88.13        101.71        36.60 o
   6  -8  11          1.77        -44.73        70.90 o
   7  -8  11        103.61         93.87        37.91 o
  -9  -7  11          1.46        -28.58        44.02 o
  -8  -7  11         43.08         45.83        63.48 o
  -7  -7  11        460.51        500.67       146.43 o
  -6  -7  11        249.50        288.83       100.59 o
  -5  -7  11        392.87        427.85       123.86 o
  -4  -7  11       1724.01       1678.61       240.98 o
  -3  -7  11       1174.09       1188.30       191.19 o
  -2  -7  11       1303.85       1288.46       198.73 o
  -1  -7  11       1590.32       1557.92       193.22 o
   0  -7  11        310.62        335.88        82.54 o
   1  -7  11        460.19        552.93       105.21 o
   2  -7  11        650.52        570.81       104.71 o
   3  -7  11        118.99         82.43        26.17 o
   4  -7  11         84.84         61.25        25.72 o
   5  -7  11          7.99         16.76         3.31 o
   6  -7  11        509.67        496.76       154.35 o
   7  -7  11         26.39         41.12        27.58 o
   8  -7  11         25.21         -8.12        55.66 o
  -9  -6  11          0.47         40.82        51.85 o
  -8  -6  11          1.45          7.02        39.61 o
  -7  -6  11         59.96         19.96        36.70 o
  -6  -6  11          0.00         11.13        26.68 o
  -5  -6  11         20.94         17.65        13.84 o
  -4  -6  11        588.40        507.81       125.27 o
  -3  -6  11         97.72         94.67        50.44 o
  -2  -6  11          9.28         31.59        36.80 o
  -1  -6  11       1387.43       1278.53       123.47 o
   0  -6  11        188.22        243.60        67.39 o
   1  -6  11         22.85          1.30        10.03 o
   2  -6  11          0.97        -26.48        31.39 o
   3  -6  11        830.37        806.46        81.69 o
   4  -6  11         31.22         27.28        18.79 o
   5  -6  11         31.02         28.91        12.47 o
   6  -6  11          5.39          0.71         9.08 o
   7  -6  11         48.61         53.30        27.86 o
   8  -6  11          9.16          9.12        13.87 o
   9  -6  11          4.92         -5.51         9.44 o
  -9  -5  11          7.62         24.77        50.44 o
  -8  -5  11        227.72        236.78        91.56 o
  -7  -5  11        132.71        169.84        52.12 o
  -6  -5  11          4.69         10.93        12.36 o
  -5  -5  11        144.87        135.60        35.45 o
  -4  -5  11        698.74        694.79       142.93 o
  -3  -5  11        517.42        527.77       117.65 o
  -2  -5  11        397.86        393.46       101.00 o
  -1  -5  11       2939.10       2932.54       245.00 o
   0  -5  11        738.62        731.13       113.95 o
   1  -5  11        460.10        504.50        92.57 o
   2  -5  11       1224.94       1227.99       138.84 o
   3  -5  11          1.12          8.52         4.51 o
   4  -5  11         83.16        128.35        22.56 o
   5  -5  11        639.14        707.64        52.21 o
   6  -5  11         66.20         79.94        21.56 o
   7  -5  11         82.77        130.35        38.74 o
   8  -5  11        337.19        304.30        64.42 o
   9  -5  11         22.54         27.25        26.86 o
 -10  -4  11          0.89          6.62        28.88 o
  -9  -4  11         79.97         74.37        39.04 o
  -8  -4  11         28.07        -10.16        23.27 o
  -7  -4  11        479.50        474.43        83.12 o
  -6  -4  11        784.67        829.99       102.80 o
  -5  -4  11        570.95        533.67        70.96 o
  -4  -4  11       3852.89       3728.18       159.38 o
  -3  -4  11       4085.02       3448.50       293.16 o
  -2  -4  11       2184.45       2254.56       155.59 o
  -1  -4  11       5049.12       5159.00       307.34 o
   0  -4  11       2486.19       2493.97       206.34 o
   1  -4  11         39.59         21.18         8.44 o
   2  -4  11       1805.70       1838.58       162.45 o
   3  -4  11         26.58         18.91         6.62 o
   4  -4  11        199.05        151.14        23.05 o
   5  -4  11        735.40        858.14        56.39 o
   6  -4  11         97.13        102.49        26.23 o
   7  -4  11         25.76         22.91        17.32 o
   8  -4  11         56.74         48.05        20.46 o
   9  -4  11        155.51        163.20        48.98 o
  10  -4  11         42.89         23.13        21.67 o
 -10  -3  11         43.54         50.88        36.20 o
  -9  -3  11        244.08        248.92        79.30 o
  -8  -3  11         12.89         -2.35        25.17 o
  -7  -3  11        320.60        339.01        71.09 o
  -6  -3  11       1607.54       1638.35       143.04 o
  -5  -3  11        111.83        104.78        29.25 o
  -4  -3  11       2533.66       2356.90       129.13 o
  -3  -3  11       1354.74       1264.22        74.43 o
  -2  -3  11         28.04         49.97        11.77 o
  -1  -3  11        778.54        740.39       111.95 o
   0  -3  11         13.03         26.90        11.33 o
   1  -3  11       2643.63       2749.06        94.71 o
   2  -3  11        306.87        252.62        27.57 o
   3  -3  11       1318.47       1262.09        74.38 o
   4  -3  11       1553.82       1408.05        82.38 o
   5  -3  11         11.35         28.56        11.31 o
   6  -3  11          9.80          5.39        14.17 o
   7  -3  11        176.05        179.19        36.39 o
   8  -3  11          0.25         11.63        19.00 o
   9  -3  11         98.73        149.10        46.25 o
  10  -3  11        187.40        174.22        39.02 o
 -10  -2  11          0.19         17.15        51.85 o
  -9  -2  11        179.90        197.51        67.82 o
  -8  -2  11        161.96        139.37        50.00 o
  -7  -2  11         20.17         26.27        25.74 o
  -6  -2  11        303.30        270.25        53.65 o
  -5  -2  11        483.70        470.07        66.44 o
  -4  -2  11         10.15         10.71         9.78 o
  -3  -2  11        973.68        894.11        91.36 o
  -2  -2  11       1031.82       1084.40        94.60 o
  -1  -2  11         57.50         49.13        16.66 o
   0  -2  11         34.49         33.00        13.38 o
   1  -2  11       2869.79       2748.84        97.59 o
   2  -2  11        337.27        320.44        63.89 o
   3  -2  11          1.52          9.13        12.74 o
   4  -2  11        178.83        138.16        21.43 o
   5  -2  11        352.45        384.23        77.83 o
   6  -2  11        483.74        486.74        88.56 o
   7  -2  11         94.34        103.79        31.56 o
   8  -2  11        101.81         98.49        31.49 o
   9  -2  11          9.84         68.59        48.64 o
  10  -2  11         35.60         36.79        15.93 o
 -10  -1  11         72.66        151.53        89.96 o
  -9  -1  11         81.97         64.72       201.32 o
  -8  -1  11         27.85         29.98        16.71 o
  -7  -1  11          0.57          7.71        30.96 o
  -6  -1  11        535.97        514.64        59.00 o
  -5  -1  11        448.38        399.99        48.85 o
  -4  -1  11        182.09        138.96        22.66 o
  -3  -1  11       4181.11       4192.28       147.15 o
  -2  -1  11        147.37        153.70        31.61 o
  -1  -1  11        346.79        338.02        43.03 o
   0  -1  11       1989.88       2025.53        56.89 o
   1  -1  11        617.80        576.65        46.55 o
   2  -1  11        176.98        204.19        51.05 o
   3  -1  11       2634.09       2994.57       195.02 o
   4  -1  11         20.72         27.17        10.08 o
   5  -1  11       1159.79       1254.66       137.43 o
   6  -1  11        350.27        396.56        81.04 o
   7  -1  11        206.31        160.02        40.01 o
   8  -1  11          2.60         -0.60        18.57 o
   9  -1  11         42.11         62.18        42.02 o
  10  -1  11        137.25        157.08        45.69 o
  11  -1  11         21.87         72.93        26.87 o
 -10   0  11          0.03        -15.93        18.48 o
  -9   0  11        355.75        382.26        64.45 o
  -8   0  11        119.85        100.25        44.57 o
  -7   0  11         12.97          4.59        18.05 o
  -6   0  11       2901.53       2731.91       107.34 o
  -5   0  11       1329.47       1260.37        67.16 o
  -4   0  11        989.40        903.24        60.27 o
  -3   0  11       3745.81       3685.78       128.99 o
  -2   0  11        146.85        123.89        27.61 o
  -1   0  11         52.87         60.00        13.68 o
   0   0  11         20.38         21.53         6.16 o
   1   0  11        961.58        886.19        61.11 o
   2   0  11        615.29        524.30        79.54 o
   3   0  11         63.14         72.81        32.39 o
   4   0  11       1149.15       1097.50       121.09 o
   5   0  11         17.12         14.24         6.02 o
   6   0  11          0.64         17.25        23.77 o
   7   0  11        524.04        488.57        70.90 o
   8   0  11        414.27        372.68        61.87 o
   9   0  11         40.52         88.89        35.34 o
  10   0  11        285.03        253.41        55.55 o
  11   0  11          0.42          2.91        15.24 o
 -10   1  11          0.27         26.24        31.79 o
  -9   1  11        133.04        224.11        61.89 o
  -8   1  11        171.90        203.39        34.45 o
  -7   1  11          5.64         18.13         6.53 o
  -6   1  11        591.17        557.28        46.29 o
  -5   1  11        180.78        195.68        28.75 o
  -4   1  11        169.52        185.75        31.41 o
  -3   1  11         61.18         53.12        15.40 o
  -2   1  11       2937.76       3039.40       102.32 o
  -1   1  11       6354.08       6372.92       141.95 o
   0   1  11        591.65        582.72        41.39 o
   1   1  11       7344.49       7207.77       180.75 o
   2   1  11       5124.60       4943.07       242.54 o
   3   1  11        136.98        201.98        48.64 o
   4   1  11        618.27        518.67        84.86 o
   5   1  11        327.18        329.06        72.61 o
   6   1  11        149.65        199.07        61.88 o
   7   1  11       1030.17       1044.83       102.97 o
   8   1  11        227.45        210.09        45.25 o
   9   1  11         19.93         42.14        24.65 o
  10   1  11         26.55         62.58        49.74 o
  11   1  11         69.57         35.50        34.40 o
 -10   2  11        113.56        179.05        86.30 o
  -9   2  11          4.54         16.43        47.13 o
  -8   2  11         48.05         68.80        24.65 o
  -7   2  11        579.91        649.56        66.74 o
  -6   2  11         13.92         17.59        12.21 o
  -5   2  11        542.19        479.95        51.46 o
  -4   2  11       2779.41       2756.25       116.72 o
  -3   2  11        251.67        278.44        30.81 o
  -2   2  11         76.42         66.96        12.49 o
  -1   2  11       6439.23       6307.29       148.43 o
   0   2  11         58.11         52.88        13.73 o
   1   2  11        612.31        512.87        72.82 o
   2   2  11         79.57         56.36        24.57 o
   3   2  11       2610.07       2656.95       185.19 o
   4   2  11        797.40        827.55       106.33 o
   5   2  11          0.22         12.03        25.67 o
   6   2  11        547.78        629.27       105.11 o
   7   2  11        186.40        158.97        36.04 o
   8   2  11        115.26        125.60        36.52 o
   9   2  11         80.45        107.89        33.23 o
  10   2  11          0.35        -22.56        24.67 o
  11   2  11         70.43         94.17        49.54 o
  -9   3  11          3.32         65.28        44.43 o
  -8   3  11        145.96        192.81        38.82 o
  -7   3  11          3.85         41.53        21.32 o
  -6   3  11        297.02        298.20        46.51 o
  -5   3  11        383.96        399.44        39.06 o
  -4   3  11         12.12          3.10         9.43 o
  -3   3  11       1575.64       1543.26        72.20 o
  -2   3  11          8.58         15.64         5.80 o
  -1   3  11       2431.82       2392.26        85.40 o
   0   3  11        465.88        463.87        41.67 o
   1   3  11        590.04        653.69        84.06 o
   2   3  11         20.64         12.64         5.92 o
   3   3  11       1709.42       1632.93       144.69 o
   4   3  11        401.80        458.56        82.64 o
   5   3  11        317.74        309.39        42.78 o
   6   3  11         13.79          8.49         9.53 o
   7   3  11        341.13        308.36        42.44 o
   8   3  11        509.95        559.93        69.57 o
   9   3  11         29.09         72.91        46.23 o
  10   3  11          5.81          6.12        30.29 o
  11   3  11         14.71         12.44        27.48 o
  -9   4  11         28.23          1.98        16.45 o
  -8   4  11        534.54        528.85        65.15 o
  -7   4  11          0.62          7.61        16.39 o
  -6   4  11        108.01         82.10        20.63 o
  -5   4  11        940.50        946.85        78.17 o
  -4   4  11        699.38        733.84        46.28 o
  -3   4  11       1463.82       1489.90        64.19 o
  -2   4  11        217.48        232.82        24.07 o
  -1   4  11       2186.84       2147.23        74.26 o
   0   4  11       1481.18       1409.08        67.35 o
   1   4  11        410.44        355.34        43.50 o
   2   4  11       3005.93       2962.67       129.72 o
   3   4  11         26.45         32.95        11.97 o
   4   4  11        135.88        109.98        25.67 o
   5   4  11       2753.59       2800.14       107.96 o
   6   4  11        273.84        300.26        34.56 o
   7   4  11        456.47        489.58        61.22 o
   8   4  11        627.91        789.35       138.71 o
   9   4  11         21.55          3.01         4.11 o
  10   4  11         36.92        -14.04        44.13 o
  11   4  11         28.18         10.03        37.71 o
  -9   5  11         80.13         75.71        23.62 o
  -8   5  11         71.64         62.84        14.97 o
  -7   5  11         70.40         99.29        27.37 o
  -6   5  11        297.92        330.47        49.88 o
  -5   5  11          8.66         10.73         8.63 o
  -4   5  11       3397.09       3386.31       129.07 o
  -3   5  11       2256.24       2358.58        80.90 o
  -2   5  11        966.16        897.20        35.94 o
   0   5  11       2331.44       2333.71        90.96 o
   1   5  11        553.87        565.80        58.23 o
   2   5  11       1058.75        985.10        78.60 o
   3   5  11         15.41         24.21        12.40 o
   4   5  11        446.82        445.68        44.84 o
   5   5  11        910.80        942.81        65.97 o
   6   5  11        105.41         80.56        20.49 o
   7   5  11          0.99         17.15        27.18 o
   8   5  11        136.01        163.47        65.99 o
   9   5  11        266.96        231.37        79.73 o
  10   5  11        334.35        270.18        86.15 o
  11   5  11          3.86         28.88        27.88 o
  -8   6  11         27.24          9.49        19.71 o
  -7   6  11         46.48         54.04        21.88 o
  -6   6  11        768.54        801.53        81.81 o
  -5   6  11         58.88         55.92        23.76 o
  -4   6  11        271.48        309.86        42.05 o
  -3   6  11       1899.36       1909.29        98.34 o
  -2   6  11          9.20         -4.64         9.70 o
  -1   6  11         18.20         16.63        10.04 o
   0   6  11         59.73         41.17         9.97 o
   1   6  11       1005.55       1060.88        54.91 o
   2   6  11        737.26        721.48        48.86 o
   3   6  11        551.82        530.11        42.64 o
   4   6  11        867.63        894.75        54.78 o
   5   6  11        123.32        125.04        22.12 o
   6   6  11        188.89        175.01        32.51 o
   7   6  11        228.85        178.11        63.18 o
   8   6  11          4.48        -37.91        45.33 o
   9   6  11         70.95        -33.09        52.85 o
  10   6  11        118.80         70.20        48.34 o
  -8   7  11         89.09        115.95        45.58 o
  -7   7  11         99.54         86.72        50.00 o
  -6   7  11         20.78         32.10        24.68 o
  -5   7  11         73.47         83.47        31.11 o
  -4   7  11         59.72         82.22        28.04 o
  -3   7  11        768.71        773.60        78.83 o
  -2   7  11         65.15         66.28        16.26 o
  -1   7  11         10.95          8.65         6.82 o
   0   7  11        102.95        114.19        18.66 o
   1   7  11       2344.77       2276.64        78.69 o
   2   7  11          0.90          1.58        13.67 o
   3   7  11        477.94        505.11        43.30 o
   4   7  11         76.19         69.73        16.70 o
   5   7  11        636.75        679.44        56.76 o
   6   7  11        424.67        400.67        94.68 o
   7   7  11         12.57        -32.39        42.52 o
   8   7  11         62.41         30.99        27.78 o
   9   7  11         25.63         65.39        62.18 o
  10   7  11        107.63        168.28        92.36 o
  -7   8  11         28.64         68.31        43.75 o
  -6   8  11        321.89        317.04        67.41 o
  -5   8  11        179.84        184.61        45.30 o
  -4   8  11        221.51        253.03        50.83 o
  -3   8  11       2434.57       2479.07       149.04 o
  -2   8  11        685.66        683.85        74.72 o
  -1   8  11        544.65        504.68        62.43 o
   0   8  11       1150.52       1167.55        92.38 o
   1   8  11         41.41         36.33         7.30 o
   2   8  11        275.25        318.68        43.34 o
   3   8  11        744.66        832.02        70.20 o
   4   8  11         65.30         69.95        15.77 o
   5   8  11        915.14        942.04        94.25 o
   6   8  11        678.83        752.64       138.01 o
   7   8  11         57.54        100.89        57.56 o
   8   8  11         24.08         47.23        52.85 o
   9   8  11         33.70        124.75        69.50 o
  10   8  11        100.95        141.80        77.12 o
  -6   9  11        486.14        645.99       200.59 o
  -5   9  11        522.33        637.37       185.04 o
  -4   9  11        311.45        310.50        52.64 o
  -3   9  11       1598.30       1521.64       122.67 o
  -2   9  11        128.55        120.69        27.12 o
  -1   9  11          2.29        -16.46        19.41 o
   0   9  11        104.95        150.64        38.76 o
   1   9  11         63.77         30.13        13.05 o
   2   9  11        443.61        420.27        48.58 o
   3   9  11        279.43        280.66        42.31 o
   4   9  11          2.17          8.63        15.24 o
   5   9  11         30.13         43.13        22.89 o
   6   9  11          2.67         25.57        31.39 o
   7   9  11        237.81        247.71        87.55 o
   8   9  11        243.36        242.10        94.17 o
   9   9  11         55.71        113.42        67.69 o
  -6  10  11        154.90        263.96       142.31 o
  -5  10  11         68.40        155.54       119.34 o
  -4  10  11          3.24         55.71        46.42 o
  -3  10  11         93.50        105.11        46.85 o
  -2  10  11         20.54         18.29        52.40 o
  -1  10  11        569.93        469.09        62.35 o
   0  10  11        336.39        294.61        39.47 o
   1  10  11        633.46        583.89        74.46 o
   2  10  11        322.80        300.16        52.52 o
   3  10  11         67.17         54.42        31.38 o
   4  10  11          0.86          2.73        12.74 o
   5  10  11          3.66         13.40        11.12 o
   6  10  11          3.07         11.53         9.63 o
   7  10  11        110.96        141.20        76.32 o
   8  10  11        109.95        108.51        59.67 o
  -4  11  11          5.28         61.65        52.05 o
  -3  11  11         15.01         32.07        32.38 o
  -2  11  11         52.44         60.56        27.20 o
  -1  11  11        227.28        157.16        39.92 o
   0  11  11         68.36        144.26        42.83 o
   1  11  11         28.55         63.44        24.84 o
   2  11  11         69.99         89.27        46.83 o
   3  11  11        390.60        433.01        68.22 o
   4  11  11        219.87        241.99        57.29 o
   5  11  11         51.65         65.35        25.71 o
   6  11  11         71.21         42.92        16.35 o
   7  11  11          8.24         11.63        28.68 o
  -3  12  11        201.77        222.30        74.20 o
  -2  12  11        105.69         83.84        39.43 o
  -1  12  11          0.74          6.39        33.70 o
   0  12  11        163.00        261.95        67.98 o
   1  12  11         94.04        210.45       119.74 o
   2  12  11         34.11        125.55        54.34 o
   3  12  11        274.56        367.59        87.83 o
   4  12  11        101.26         89.13        28.14 o
   5  12  11         76.45         76.90        33.86 o
   6  12  11          1.50         17.15        25.77 o
  -1  13  11        103.78         77.73        31.83 o
   0  13  11        136.47        119.57       189.74 o
   1  13  11          7.07        122.41       100.74 o
   2  13  11         64.37        154.11        70.12 o
   3  13  11         15.71         72.30        50.83 o
   4  13  11          3.28        -18.31        35.71 o
  -2 -12  12          3.67          5.62        23.07 o
  -1 -12  12         19.38          1.00        11.43 o
   0 -12  12         12.34         34.27        19.04 o
   1 -12  12          9.73         17.14        13.68 o
  -5 -11  12          5.03         11.03        11.03 o
  -4 -11  12          7.51        -27.98        37.00 o
  -3 -11  12         17.38         33.68        32.86 o
  -2 -11  12         19.04         25.87        37.31 o
  -1 -11  12        609.19        642.07        92.83 o
   0 -11  12        305.13        335.04        67.87 o
   1 -11  12        411.33        431.52        65.11 o
   2 -11  12        252.90        252.89        65.44 o
   3 -11  12        309.79        277.85        62.03 o
  -6 -10  12        138.41        181.92        86.05 o
  -5 -10  12         37.62         69.40        64.88 o
  -4 -10  12        426.90        440.18       125.97 o
  -3 -10  12        261.29        304.88       110.72 o
  -2 -10  12        876.38       1019.97       178.64 o
  -1 -10  12        390.58        379.10       107.91 o
   0 -10  12        562.58        631.32        95.28 o
   1 -10  12        176.37        275.35        64.61 o
   2 -10  12        822.52        922.34        94.96 o
   3 -10  12          8.89         38.37        34.80 o
   4 -10  12        151.43        108.51        83.54 o
   5 -10  12         32.58         14.54        32.49 o
  -7  -9  12         90.07        170.29        94.77 o
  -6  -9  12          4.02        -23.17        30.69 o
  -5  -9  12         10.01         49.24        34.70 o
  -4  -9  12         63.13         40.42        49.44 o
  -3  -9  12         62.71         41.22        55.96 o
  -2  -9  12         37.60         54.12        28.65 o
  -1  -9  12        347.28        404.88       108.01 o
   0  -9  12         51.77         49.94        36.20 o
   1  -9  12          5.59         21.06        36.60 o
   2  -9  12          3.37         -4.59        23.52 o
   3  -9  12          1.99         12.47        13.79 o
   4  -9  12          3.78         78.09        70.60 o
   5  -9  12         47.52         64.37        26.45 o
   6  -9  12         88.46         48.94        39.31 o
  -8  -8  12         23.44         39.11        42.62 o
  -7  -8  12         79.15         63.08        45.73 o
  -6  -8  12         21.34          0.40        10.33 o
  -5  -8  12        206.44        276.60       105.80 o
  -4  -8  12         53.95         99.98        59.37 o
  -3  -8  12         19.86         22.16        24.97 o
  -2  -8  12          7.32         17.95        38.21 o
  -1  -8  12        191.65        173.10        63.28 o
   0  -8  12        166.20        147.42        50.95 o
   1  -8  12          3.54         75.61        46.83 o
   2  -8  12        785.62        839.42       130.29 o
   3  -8  12         71.80         45.10        21.97 o
   4  -8  12          0.65         15.20        29.48 o
   5  -8  12        410.69        517.41        84.61 o
   6  -8  12        268.19        337.78       118.34 o
   7  -8  12        110.97         83.04        37.21 o
  -8  -7  12         48.61         62.88        53.35 o
  -7  -7  12        173.45        186.13        86.35 o
  -6  -7  12        131.90        163.37        80.53 o
  -5  -7  12         45.11         71.50        51.45 o
  -4  -7  12         90.67        128.57        72.91 o
  -3  -7  12       2321.02       2208.73       271.81 o
  -2  -7  12        248.69        250.84        60.04 o
  -1  -7  12       2180.92       2248.63       238.30 o
   0  -7  12       1377.83       1420.19       179.57 o
   1  -7  12        685.62        696.59       122.17 o
   2  -7  12        519.90        569.48       103.20 o
   3  -7  12       1254.17       1337.81       115.45 o
   4  -7  12         51.35         91.83        26.34 o
   5  -7  12        493.71        587.38        65.87 o
   6  -7  12         12.00         43.82        34.10 o
   7  -7  12         12.14        -20.06        35.30 o
   8  -7  12         70.30        -16.95        56.66 o
  -9  -6  12        256.83        241.70       104.40 o
  -8  -6  12         74.58        100.19        71.60 o
  -7  -6  12         10.69         14.54        20.86 o
  -6  -6  12        983.50        937.75       194.09 o
  -5  -6  12         87.96         92.26        61.58 o
  -4  -6  12       1543.95       1571.72       226.72 o
  -3  -6  12        740.37        666.51       141.53 o
  -2  -6  12        189.08        143.31        35.07 o
  -1  -6  12        226.43        219.64        66.59 o
   0  -6  12       1165.25       1102.85       155.39 o
   1  -6  12        921.41        935.67       136.22 o
   2  -6  12        219.68        242.80        62.38 o
   3  -6  12          3.28          1.70        10.23 o
   4  -6  12         95.82         81.04        25.76 o
   5  -6  12         18.66         10.09        11.37 o
   6  -6  12          0.89         12.62        32.74 o
   7  -6  12        563.10        581.53        83.21 o
   8  -6  12         28.72          0.56        11.60 o
  -9  -5  12         42.89         22.16        16.75 o
  -8  -5  12         24.28         16.45        25.17 o
  -7  -5  12          2.58         22.97        20.86 o
  -6  -5  12         12.84         23.37        24.37 o
  -5  -5  12        102.33        153.14        70.10 o
  -4  -5  12        587.20        643.11       140.12 o
  -3  -5  12        455.87        381.12       101.90 o
  -2  -5  12        187.03        239.77        48.10 o
  -1  -5  12        656.61        578.74       113.24 o
   0  -5  12        366.66        399.27        91.17 o
   1  -5  12         23.02         43.35        12.47 o
   2  -5  12        389.03        366.38        80.14 o
   3  -5  12        159.62        204.79        57.16 o
   4  -5  12        525.06        547.38        47.36 o
   5  -5  12          9.17         14.02         7.43 o
   6  -5  12          1.84         10.07        10.80 o
   7  -5  12        249.72        224.31        50.39 o
   8  -5  12         43.48          8.19        14.84 o
   9  -5  12          0.40          0.35         6.03 o
  -9  -4  12         18.80          2.51         8.32 o
  -8  -4  12          3.81          1.30         8.83 o
  -7  -4  12        514.36        481.84        84.74 o
  -6  -4  12         74.91         70.59        30.35 o
  -5  -4  12          9.39          3.88        16.28 o
  -4  -4  12          1.58         11.83        28.98 o
  -3  -4  12         14.93         16.75         1.91 o
  -2  -4  12         18.76          6.80        38.11 o
  -1  -4  12         23.91          5.72        20.66 o
   0  -4  12       4423.25       4602.27       159.71 o
   1  -4  12        216.14        222.50        28.31 o
   2  -4  12        331.39        410.30        78.73 o
   3  -4  12       1785.63       1910.49        92.84 o
   4  -4  12        598.54        636.81        48.07 o
   5  -4  12         56.98         39.46        18.05 o
   6  -4  12        330.11        350.34        47.40 o
   7  -4  12        361.50        424.99        55.17 o
   8  -4  12         34.67         32.76        13.49 o
   9  -4  12         12.29         20.69        18.71 o
 -10  -3  12        103.89        116.11        50.24 o
  -9  -3  12        131.59        117.46        47.25 o
  -8  -3  12         17.09         19.77        17.57 o
  -7  -3  12         11.80         13.66        20.72 o
  -6  -3  12        663.51        546.37        82.25 o
  -5  -3  12        698.20        646.97        78.37 o
  -4  -3  12         10.25          3.73        20.56 o
  -3  -3  12       5757.52       5569.87       253.48 o
  -2  -3  12       1372.64       1300.99       115.15 o
  -1  -3  12          2.36          6.44         9.01 o
   0  -3  12        259.10        297.29        39.01 o
   1  -3  12       1208.14       1181.12        65.11 o
   2  -3  12         83.90        115.29        18.33 o
   3  -3  12        637.97        795.08        59.38 o
   4  -3  12        273.86        265.51        36.99 o
   5  -3  12          8.60          2.71        14.14 o
   6  -3  12        268.07        242.14        42.64 o
   7  -3  12        525.18        524.33        61.11 o
   8  -3  12        651.43        634.02        68.54 o
   9  -3  12          6.40         21.24        16.42 o
  10  -3  12         71.48         88.15        31.87 o
 -10  -2  12         15.74        -24.89        34.89 o
  -9  -2  12         19.50         21.72        14.71 o
  -8  -2  12        365.81        285.71        72.43 o
  -7  -2  12         55.12         63.28        30.90 o
  -6  -2  12         92.33         39.52        27.03 o
  -5  -2  12        230.77        200.65        43.78 o
  -4  -2  12         19.15          7.64        12.43 o
  -3  -2  12        727.99        720.07        65.33 o
  -2  -2  12         29.07         17.97        13.80 o
  -1  -2  12       2037.15       2004.67       111.16 o
   0  -2  12         75.80         79.53        19.04 o
   1  -2  12       1239.58       1159.70        67.35 o
   2  -2  12       2736.97       2639.44       191.31 o
   3  -2  12          1.10          0.70         2.81 o
   4  -2  12        154.49        147.72        22.88 o
   5  -2  12       4466.42       4508.05       262.85 o
   6  -2  12        128.67        134.28        46.93 o
   7  -2  12       1095.04       1153.47       115.26 o
   8  -2  12        192.16        184.28        47.00 o
   9  -2  12          1.11         18.35        32.69 o
  10  -2  12          0.07         55.24        26.31 o
 -10  -1  12         89.40        113.72        85.64 o
  -9  -1  12         66.57         55.42        98.53 o
  -8  -1  12          4.28        -13.52        46.40 o
  -7  -1  12        190.97        141.23        40.80 o
  -6  -1  12        399.03        456.79        56.81 o
  -5  -1  12         82.74         53.30        14.66 o
  -4  -1  12       3968.36       4021.86       159.81 o
  -3  -1  12         77.77         77.65        18.95 o
  -2  -1  12       1534.99       1587.03       102.88 o
  -1  -1  12       2863.75       2762.78       127.04 o
   0  -1  12        744.13        711.94        35.10 o
   1  -1  12        833.12        925.53        44.06 o
   2  -1  12        803.56        796.77       103.72 o
   3  -1  12        429.95        486.04        83.65 o
   4  -1  12        665.19        601.46        99.15 o
   5  -1  12        239.01        260.15        61.98 o
   6  -1  12         39.10         35.80        11.53 o
   7  -1  12        121.67        123.93        35.28 o
   8  -1  12        385.50        330.10        60.15 o
   9  -1  12        244.56        250.02        77.82 o
  10  -1  12         56.54         93.67        39.83 o
 -10   0  12         10.50         11.11        22.31 o
  -9   0  12        113.34        103.59        69.50 o
  -8   0  12         63.74         50.08        17.29 o
  -7   0  12        373.36        402.74        44.52 o
  -6   0  12         17.47         17.92         5.39 o
  -5   0  12         29.69         32.55        12.63 o
  -4   0  12         99.62        109.04        23.08 o
  -3   0  12         29.59         26.96        14.13 o
  -2   0  12       1682.38       1728.84       104.68 o
  -1   0  12        237.57        226.94        25.92 o
   0   0  12       1908.49       2016.41        73.51 o
   1   0  12        796.41        803.17        60.51 o
   2   0  12         15.62         48.04        29.08 o
   3   0  12        396.79        439.30        77.03 o
   4   0  12       1021.14       1056.21       123.99 o
   5   0  12       2181.19       2223.21       188.14 o
   6   0  12        104.00        126.86        48.34 o
   7   0  12         58.29         33.09        17.13 o
   8   0  12        183.44        169.71        41.91 o
   9   0  12         89.94        105.49        38.09 o
  10   0  12        151.51        178.17        49.28 o
  11   0  12         11.09          7.52        15.95 o
 -10   1  12          6.91         31.61       113.47 o
  -9   1  12          1.74         22.38        26.78 o
  -8   1  12        277.97        310.36        43.50 o
  -7   1  12         95.18         89.25        17.39 o
  -6   1  12        229.22        231.08        33.45 o
  -5   1  12       1657.78       1615.89        83.19 o
  -4   1  12          1.28          7.66         9.44 o
  -3   1  12        620.52        617.75        56.03 o
  -2   1  12       1109.02       1171.65        66.20 o
  -1   1  12         60.28         57.28        12.84 o
   0   1  12        781.33        818.62        50.77 o
   1   1  12       3793.64       3840.15       138.60 o
   2   1  12       2907.66       2878.48       192.94 o
   3   1  12        790.03        809.30       104.32 o
   4   1  12        887.30        967.20       118.67 o
   5   1  12       3708.11       3773.31       246.75 o
   6   1  12       2328.77       2428.11       208.11 o
   7   1  12          2.62         12.13        18.25 o
   8   1  12        584.42        601.19        78.39 o
   9   1  12        129.54        147.48        41.66 o
  10   1  12         31.36         51.55        39.11 o
  11   1  12          3.45         67.59        50.04 o
  -9   2  12        247.96        369.74        96.98 o
  -8   2  12         50.72         79.30        24.89 o
  -7   2  12         97.88        104.55        28.02 o
  -6   2  12        209.32        242.98        32.95 o
  -5   2  12        182.67        212.71        35.24 o
  -4   2  12        770.40        732.67        63.35 o
  -3   2  12       4396.18       4445.19       125.65 o
  -2   2  12         71.80         76.24        15.63 o
  -1   2  12       5965.28       5829.06       148.19 o
   0   2  12       1133.61       1090.27        62.48 o
   1   2  12        518.63        522.67        77.63 o
   2   2  12        624.11        643.86        90.88 o
   3   2  12       4202.86       4142.21       236.78 o
   4   2  12        551.85        603.01        94.78 o
   5   2  12       4322.39       4279.55       266.17 o
   6   2  12        255.60        297.36        78.93 o
   7   2  12         82.47         81.13        41.02 o
   8   2  12         15.25         -0.74        23.62 o
   9   2  12         52.53        110.92        63.78 o
  10   2  12        558.33        557.04       125.57 o
  11   2  12         15.88          1.40        18.55 o
  -9   3  12        228.45        321.68       106.61 o
  -8   3  12         76.77        115.91        31.19 o
  -7   3  12          5.81         25.10        17.19 o
  -6   3  12       2329.38       2387.15       131.15 o
  -5   3  12          9.18         12.31         6.80 o
  -4   3  12       1093.10       1029.37        62.89 o
  -3   3  12       1417.78       1431.38        71.93 o
  -2   3  12         87.78         70.25        14.96 o
  -1   3  12        526.87        603.06        44.43 o
   0   3  12        908.91        866.77        58.57 o
   1   3  12       1223.51       1243.62       120.99 o
   2   3  12        246.35        276.21        58.97 o
   3   3  12       1000.79       1018.20       119.27 o
   4   3  12        239.82        220.14        60.78 o
   5   3  12        170.71        272.69        73.11 o
   6   3  12        780.16        843.61        66.49 o
   7   3  12       1149.76       1214.35       114.79 o
   8   3  12         79.01         86.75        29.03 o
   9   3  12        124.85        180.12        72.81 o
  10   3  12        194.51        184.93        70.10 o
  11   3  12         30.11        -38.11        46.13 o
  -9   4  12        142.48        113.05        35.20 o
  -8   4  12          1.03          4.60        17.60 o
  -7   4  12         48.55         23.28        18.54 o
  -6   4  12        219.25        204.71        35.60 o
  -5   4  12          5.01          0.09         7.05 o
  -4   4  12        757.12        814.69        54.91 o
  -3   4  12        744.36        697.49        45.39 o
  -2   4  12       2048.46       1928.30        73.96 o
  -1   4  12       1007.33       1045.41        53.26 o
   0   4  12         20.57         14.70         7.45 o
   1   4  12       1631.97       1433.39       132.94 o
   2   4  12        359.47        340.70        67.60 o
   3   4  12       3421.21       3586.05       148.94 o
   4   4  12        164.34        194.00        35.39 o
   5   4  12       1150.02       1229.48        85.90 o
   6   4  12        224.19        243.35        33.69 o
   7   4  12        127.61        115.37        54.61 o
   8   4  12        108.84        159.26        71.10 o
   9   4  12          6.50         21.16        16.55 o
  10   4  12        234.40        160.66        61.68 o
  11   4  12        115.32         21.06        21.86 o
  -9   5  12          1.86        -20.97        22.62 o
  -8   5  12         42.58         31.54        13.64 o
  -7   5  12        232.17        223.48        41.57 o
  -6   5  12        286.18        290.91        46.93 o
  -5   5  12         17.03         15.40        10.55 o
  -4   5  12          5.24          1.87        12.49 o
  -3   5  12        493.88        454.45        36.63 o
  -2   5  12        580.31        580.48        41.54 o
  -1   5  12        345.64        360.04        36.03 o
   0   5  12       2358.60       2401.79        95.37 o
   1   5  12        435.86        466.46        47.05 o
   2   5  12       1956.79       2136.21       118.56 o
   3   5  12       3398.73       3501.56       152.99 o
   4   5  12       3678.80       3898.14       134.98 o
   5   5  12        105.32        150.11        27.45 o
   6   5  12       1594.33       1670.80        90.40 o
   7   5  12        129.10        106.00        54.05 o
   8   5  12        214.75        211.51        72.01 o
   9   5  12          1.79         -1.20        27.78 o
  10   5  12          4.82        -59.37        59.37 o
  -8   6  12        142.52        122.30        30.56 o
  -7   6  12         11.33         17.01         9.44 o
  -6   6  12        436.37        457.77        65.03 o
  -5   6  12       1517.34       1565.66       110.29 o
  -4   6  12          8.76         26.71        19.36 o
  -3   6  12       1711.16       1672.72        92.74 o
  -2   6  12        486.35        503.49        39.95 o
  -1   6  12          5.53          1.57         6.37 o
   0   6  12        494.35        532.73        38.39 o
   1   6  12       2225.18       2413.16        93.07 o
   2   6  12        165.51        197.92        30.17 o
   3   6  12       4037.31       4195.74       142.92 o
   4   6  12         71.57         85.42        19.18 o
   5   6  12         20.90         42.75        23.25 o
   6   6  12        127.36         92.97        22.54 o
   7   6  12        567.33        503.19       111.03 o
   8   6  12        344.44        338.38        90.16 o
   9   6  12          4.96        -20.96        42.42 o
  10   6  12        189.98        156.15        64.28 o
  -8   7  12        345.07        405.09        81.32 o
  -7   7  12          0.20         37.28        31.60 o
  -6   7  12        224.15        234.77        45.69 o
  -5   7  12        194.19        227.64        45.02 o
  -4   7  12          4.64         35.18        21.18 o
  -3   7  12         87.66        137.67        33.02 o
  -2   7  12         18.30          1.71        12.54 o
  -1   7  12       1633.94       1571.66        82.91 o
   0   7  12        150.72        167.29        23.48 o
   1   7  12        105.11         74.62         8.08 o
   2   7  12         73.04         50.83        15.59 o
   3   7  12        289.68        312.33        34.66 o
   4   7  12        132.95        169.35        24.83 o
   5   7  12        799.74        786.07        61.33 o
   6   7  12          2.69        -42.62        42.82 o
   7   7  12        569.27        530.87       111.53 o
   8   7  12        426.69        405.28        94.48 o
   9   7  12         33.74         35.60        20.56 o
  10   7  12         36.33        139.00        79.73 o
  -7   8  12         19.59         78.65        46.96 o
  -6   8  12        101.50        218.44        69.14 o
  -5   8  12        120.34         91.51        43.47 o
  -4   8  12        824.93        844.78        92.34 o
  -3   8  12         51.55         52.96        28.37 o
  -2   8  12         11.92          8.49        16.57 o
  -1   8  12        294.17        256.94        44.66 o
   0   8  12         98.27         90.34        27.11 o
   1   8  12       1586.59       1775.70        93.40 o
   2   8  12        151.87        191.13        27.85 o
   3   8  12        836.53        906.24        72.35 o
   4   8  12        344.54        417.02        48.73 o
   5   8  12          3.41         -7.36        13.80 o
   6   8  12         43.73         -5.62        39.71 o
   7   8  12          0.17        -40.62        40.62 o
   8   8  12        144.04        199.47        87.35 o
   9   8  12        168.59        216.82        86.05 o
  -6   9  12         15.39        110.21       113.72 o
  -5   9  12        100.62         71.58        61.73 o
  -4   9  12          8.02         16.70        31.33 o
  -3   9  12          0.44          0.45        29.98 o
  -2   9  12        503.68        523.77        67.51 o
  -1   9  12         21.13         29.57        13.64 o
   0   9  12       1403.99       1463.34       110.03 o
   1   9  12       1579.93       1705.19       100.42 o
   2   9  12        845.42        945.21        74.09 o
   3   9  12       1081.24       1137.02        87.35 o
   4   9  12        663.51        709.05        68.81 o
   5   9  12        419.22        409.44        69.08 o
   6   9  12         40.09         97.98        63.48 o
   7   9  12         40.59         33.50        38.21 o
   8   9  12         20.43         86.35        54.05 o
   9   9  12          4.54         27.78        50.34 o
  -5  10  12        369.84        389.63       158.96 o
  -4  10  12          9.82         89.94        60.07 o
  -3  10  12         14.88         17.01        34.77 o
  -2  10  12         40.43         16.49        11.32 o
  -1  10  12         54.25         24.63        41.78 o
   0  10  12         11.79          2.03        23.21 o
   1  10  12       1203.74       1286.73        92.37 o
   2  10  12          0.78          0.37        28.78 o
   3  10  12          4.77          4.12        17.78 o
   4  10  12        223.30        247.80        57.65 o
   5  10  12        204.89        198.21        52.78 o
   6  10  12        404.84        384.52       106.61 o
   7  10  12         83.76         93.67        52.05 o
   8  10  12        244.24        217.53        84.24 o
  -4  11  12         87.42        126.67        67.19 o
  -3  11  12        448.47        408.82        88.37 o
  -2  11  12         29.72          0.14         6.70 o
  -1  11  12        203.62         78.43        64.54 o
   0  11  12          3.68         55.48        56.41 o
   1  11  12          5.72         27.32        34.12 o
   2  11  12          1.08         10.92        72.10 o
   3  11  12        151.15        168.30        41.38 o
   4  11  12         35.15         15.65        16.60 o
   5  11  12        682.33        702.70       101.31 o
   6  11  12        136.45        105.10        48.14 o
   7  11  12         15.25         25.37        38.01 o
  -3  12  12         84.39         46.96        48.39 o
  -2  12  12          1.19          9.88        28.92 o
  -1  12  12        177.33        176.34        44.82 o
   0  12  12         71.93        105.21        40.98 o
   1  12  12        623.03        841.82       138.57 o
   2  12  12        253.55        387.26        95.22 o
   3  12  12          0.02         20.91        25.07 o
   4  12  12          1.62         16.56        25.18 o
   5  12  12         15.07          2.93        28.98 o
   6  12  12         30.98         26.07        33.60 o
   0  13  12         62.86         18.25        45.93 o
   1  13  12        193.36        280.14       105.90 o
   2  13  12        160.63        314.53        87.87 o
   3  13  12         77.85        196.66        77.25 o
  -4 -11  13          3.86          5.49        14.43 o
  -3 -11  13          1.53         49.74        43.42 o
  -2 -11  13          5.67         -7.12         8.22 o
  -1 -11  13         11.97         10.49        18.50 o
   0 -11  13         49.73         54.18        29.74 o
   1 -11  13         79.84        106.53        30.69 o
   2 -11  13          5.16         67.36        40.84 o
   3 -11  13          3.30        -10.40        38.81 o
  -6 -10  13         41.51         57.76        58.27 o
  -5 -10  13         22.14        -20.76        21.06 o
  -4 -10  13         38.70         28.68        20.86 o
  -3 -10  13        167.77        207.24        63.59 o
  -2 -10  13          5.38         27.08        33.80 o
  -1 -10  13         79.14         86.25        45.93 o
   0 -10  13        359.73        398.32        77.58 o
   1 -10  13         63.42        102.80        52.20 o
   2 -10  13        171.74        271.12        52.96 o
   3 -10  13        144.58        166.97        55.19 o
   4 -10  13         40.98         28.52        11.18 o
  -7  -9  13        160.11        185.93        95.37 o
  -6  -9  13        348.78        314.11       116.14 o
  -5  -9  13        253.74        248.92        99.69 o
  -4  -9  13        250.96        270.38       106.91 o
  -3  -9  13        685.56        741.43       113.98 o
  -2  -9  13         85.88         41.02        30.79 o
  -1  -9  13         90.03        154.04        65.59 o
   0  -9  13        233.76        271.98        90.36 o
   1  -9  13         43.05         41.82        33.39 o
   2  -9  13          1.31         -5.20        19.20 o
   3  -9  13        122.36        133.51        41.03 o
   4  -9  13         17.29         40.11        86.75 o
   5  -9  13         58.82         97.68        73.91 o
   6  -9  13         42.38         38.91        17.75 o
  -7  -8  13         12.11        -11.23        33.70 o
  -6  -8  13         65.78         72.91        67.09 o
  -5  -8  13         28.55         23.67        36.90 o
  -4  -8  13        111.83        149.03        81.93 o
  -3  -8  13          0.78        -12.51        31.74 o
  -2  -8  13         29.31         31.99        34.50 o
  -1  -8  13        597.38        579.42       125.07 o
   0  -8  13        219.99        247.21        82.74 o
   1  -8  13        161.94        191.55        69.00 o
   2  -8  13        628.08        600.48       114.24 o
   3  -8  13         42.31         25.76        13.11 o
   4  -8  13         90.98        147.56        38.96 o
   5  -8  13         17.81        130.47       100.69 o
   6  -8  13         17.44        -12.23        39.21 o
   7  -8  13         38.02         73.01        15.74 o
  -8  -7  13         13.90         10.83        27.48 o
  -7  -7  13        156.09        190.45        79.63 o
  -6  -7  13          1.20        -31.99        31.99 o
  -5  -7  13          7.60         87.25        64.38 o
  -4  -7  13        414.53        404.48       123.56 o
  -3  -7  13         21.33          6.32        26.14 o
  -2  -7  13        389.96        417.37        77.01 o
  -1  -7  13        660.94        685.25       135.91 o
   0  -7  13          3.11         15.24        27.68 o
   1  -7  13          0.06         18.95        28.58 o
   2  -7  13         86.73         64.68        21.86 o
   3  -7  13        650.46        707.03        85.91 o
   4  -7  13          0.12         -2.55         7.37 o
   5  -7  13         17.28         53.71        27.03 o
   6  -7  13         53.23        120.94        87.35 o
   7  -7  13          8.92        -20.46        20.46 o
   8  -7  13          9.21         52.45        52.25 o
  -9  -6  13          0.20         -4.51         7.02 o
  -8  -6  13         94.80        124.05        78.72 o
  -7  -6  13          1.09         19.56        23.57 o
  -6  -6  13         36.75         50.04        38.91 o
  -5  -6  13        344.16        258.05        95.78 o
  -4  -6  13         36.02         22.56        47.43 o
  -3  -6  13         61.65         42.47        17.23 o
  -2  -6  13        402.24        359.13        73.24 o
  -1  -6  13          5.94         29.28        10.63 o
   0  -6  13         89.40        135.69        57.87 o
   1  -6  13        346.26        356.94        91.07 o
   2  -6  13        108.91        106.91        40.11 o
   3  -6  13         52.78         88.65        39.11 o
   4  -6  13         93.17         97.03        29.93 o
   5  -6  13          7.95         56.96        34.10 o
   6  -6  13         39.93         66.72        39.11 o
   7  -6  13         17.62         62.98        66.19 o
   8  -6  13        126.73         71.10        66.59 o
  -8  -5  13        173.20        243.70       112.92 o
  -7  -5  13        131.72        157.55        77.62 o
  -6  -5  13        166.55        174.60        92.47 o
  -5  -5  13        155.88        170.99        75.92 o
  -4  -5  13         65.07        116.03        65.79 o
  -3  -5  13         40.90         32.76        23.79 o
  -2  -5  13         60.21         63.28        25.69 o
  -1  -5  13       1173.50       1226.35       164.32 o
   0  -5  13          5.89          3.47         8.51 o
   1  -5  13        107.17        156.45        62.08 o
   2  -5  13       1497.93       1486.07       161.22 o
   3  -5  13        164.19        123.86        46.33 o
   4  -5  13         21.91         25.06        13.32 o
   5  -5  13       1286.43       1341.87        95.58 o
   6  -5  13        111.47         89.99        24.24 o
   7  -5  13          5.67          0.24        14.65 o
   8  -5  13         37.66         21.04        19.44 o
   9  -5  13          0.87         -4.49        27.48 o
  -9  -4  13          7.85         48.14        46.23 o
  -8  -4  13        162.32        133.88        78.12 o
  -7  -4  13        131.29        150.03        73.01 o
  -6  -4  13        539.79        556.54       137.81 o
  -5  -4  13          4.75         29.68        19.05 o
  -4  -4  13       1449.73       1418.82       205.86 o
  -3  -4  13       2293.10       2409.67       178.90 o
  -2  -4  13       1093.52       1104.55       156.89 o
  -1  -4  13       3668.22       3707.42       283.59 o
   0  -4  13       1869.97       1878.81       103.81 o
   1  -4  13        147.89        142.27        23.88 o
   2  -4  13        729.62        749.77       111.44 o
   3  -4  13         99.80        101.77        20.30 o
   4  -4  13        166.43        183.28        26.12 o
   5  -4  13        435.98        445.61        55.35 o
   6  -4  13          1.50         23.61        16.51 o
   7  -4  13          1.39         -1.00         1.00 o
   8  -4  13          1.15          2.88        15.19 o
   9  -4  13        110.29        151.91        47.42 o
  -9  -3  13        127.28        146.92        86.55 o
  -8  -3  13         14.67         -0.63        14.76 o
  -7  -3  13         71.34         97.25        36.52 o
  -6  -3  13        359.28        387.56        68.28 o
  -5  -3  13        122.87        127.70        34.00 o
  -4  -3  13        774.37        803.83       103.14 o
  -3  -3  13        904.90        972.82       108.93 o
  -2  -3  13         11.61        -14.24        14.79 o
  -1  -3  13         70.89        115.92        28.35 o
   0  -3  13        327.48        281.40        40.19 o
   1  -3  13       1183.58       1124.11        66.65 o
   2  -3  13          0.90         -3.67         3.97 o
   3  -3  13         46.74         45.74        15.56 o
   4  -3  13        857.67        854.90        52.94 o
   5  -3  13         51.46         89.15        40.31 o
   6  -3  13         22.79         47.88        20.31 o
   7  -3  13        450.30        523.08        61.00 o
   8  -3  13          1.45          0.84        12.89 o
   9  -3  13         27.49         64.93        37.41 o
  10  -3  13         39.45         88.15        30.92 o
  -9  -2  13          1.99        -14.87        32.46 o
  -8  -2  13         53.25         73.58        39.10 o
  -7  -2  13        105.40         63.07        38.07 o
  -6  -2  13        224.56        206.07        35.20 o
  -5  -2  13        176.33        142.13        17.80 o
  -4  -2  13          7.08         -7.13        21.50 o
  -3  -2  13        666.02        724.48        67.73 o
  -2  -2  13        348.22        365.62        52.31 o
  -1  -2  13         12.21          5.46         4.52 o
   0  -2  13         17.36         25.33        13.31 o
   1  -2  13        600.16        565.72        49.24 o
   2  -2  13        513.22        482.24        86.96 o
   3  -2  13        330.52        315.42        72.61 o
   4  -2  13         11.99         22.25         9.98 o
   5  -2  13        760.84        795.91       114.55 o
   6  -2  13        162.77        117.04        46.93 o
   7  -2  13        210.71        219.91        49.63 o
   8  -2  13         54.48         70.33        31.38 o
   9  -2  13          3.93         -4.59        16.48 o
  10  -2  13          9.59         37.34        19.91 o
 -10  -1  13         90.03        109.81        83.14 o
  -9  -1  13          7.20          9.66        44.87 o
  -8  -1  13         47.82         47.01        27.75 o
  -7  -1  13         11.38        -18.51        22.25 o
  -6  -1  13        730.35        689.55        64.93 o
  -5  -1  13        174.01        192.62        36.88 o
  -4  -1  13        874.84        905.20        76.88 o
  -3  -1  13       3094.60       3074.59       160.36 o
  -2  -1  13        138.77        170.53        35.52 o
  -1  -1  13       2543.98       2407.48       123.02 o
   0  -1  13       5837.44       5392.31       194.41 o
   1  -1  13        126.36        108.43        15.21 o
   2  -1  13        985.92       1051.90       125.49 o
   3  -1  13       3279.43       3509.91       228.47 o
   4  -1  13        510.53        529.58        87.16 o
   5  -1  13        289.42        313.01        72.01 o
   6  -1  13        560.42        532.08        98.29 o
   7  -1  13        103.31        175.30        62.88 o
   8  -1  13         16.52          1.43        15.30 o
   9  -1  13         11.21          9.48        21.71 o
  10  -1  13         41.55         76.80        37.97 o
  -9   0  13        325.97        373.62       102.50 o
  -8   0  13        245.08        262.91        32.80 o
  -7   0  13        153.84        162.29        30.87 o
  -6   0  13       2130.26       2158.58       128.29 o
  -5   0  13       1338.06       1353.15        94.96 o
  -4   0  13        624.80        620.35        73.64 o
  -3   0  13       6105.09       5940.45       216.62 o
  -2   0  13       2550.47       2483.69       131.54 o
  -1   0  13        176.74        180.90        23.67 o
   0   0  13       3142.47       3359.17        98.38 o
   1   0  13         91.56         93.32        16.40 o
   2   0  13         19.15         39.21        28.98 o
   3   0  13       1941.16       2048.09       175.10 o
   4   0  13        382.27        329.67        71.31 o
   5   0  13        204.84        215.62        59.47 o
   6   0  13         40.36         63.28        34.00 o
   7   0  13       1441.70       1349.87       165.52 o
   8   0  13        255.97        225.54        47.76 o
   9   0  13         65.45         29.32        52.55 o
  10   0  13          5.55         55.58        30.57 o
  -9   1  13         79.66        108.28        41.01 o
  -8   1  13        265.60        301.98        47.78 o
  -7   1  13          0.58          5.06        10.13 o
  -6   1  13        722.72        726.44        73.31 o
  -5   1  13       1197.75       1221.56        89.20 o
  -4   1  13         68.62         95.15        24.99 o
  -3   1  13        260.28        298.64        47.90 o
  -2   1  13         69.14         53.26        16.03 o
  -1   1  13        975.96        966.95        59.01 o
   0   1  13          2.23          7.56         7.71 o
   1   1  13        598.71        598.58        56.50 o
   2   1  13        830.10        766.47       103.82 o
   3   1  13        394.32        420.84        79.03 o
   4   1  13         24.26         25.57        18.25 o
   5   1  13        544.30        514.63        95.18 o
   6   1  13        141.59        190.15        61.78 o
   7   1  13        214.16        249.92        70.20 o
   8   1  13         35.43         20.29         7.85 o
   9   1  13         13.09         21.85        20.51 o
  10   1  13          7.75         31.69        45.93 o
  -9   2  13          0.03        103.83       109.96 o
  -8   2  13        126.49        182.75        38.70 o
  -7   2  13        121.35        145.63        33.83 o
  -6   2  13        167.44        182.07        31.08 o
  -5   2  13        266.16        310.06        45.92 o
  -4   2  13        180.55        219.23        35.52 o
  -3   2  13       1020.91        926.01        70.58 o
  -2   2  13          4.92         14.89         5.31 o
  -1   2  13        499.89        465.26        42.72 o
   0   2  13        779.66        800.70        55.36 o
   1   2  13       2145.60       2266.07       173.11 o
   2   2  13          2.74         61.88        28.38 o
   3   2  13       1766.09       1889.25       165.86 o
   4   2  13        262.59        282.42        67.10 o
   5   2  13        115.58        104.60        47.44 o
   6   2  13        672.07        750.85       122.97 o
   7   2  13         16.68         16.95         8.62 o
   8   2  13        133.85        109.88        27.45 o
   9   2  13        538.35        618.12       130.38 o
  10   2  13        136.63        145.42        73.31 o
  -9   3  13         27.24         65.28       130.27 o
  -8   3  13        450.11        495.00        65.00 o
  -7   3  13        132.55        167.03        37.97 o
  -6   3  13        533.03        553.08        65.60 o
  -5   3  13       2619.72       2598.63       107.29 o
  -4   3  13         62.17         76.09        15.23 o
  -3   3  13        479.52        502.74        44.11 o
  -2   3  13       4890.41       4777.89       133.08 o
  -1   3  13        239.49        289.03        35.62 o
   0   3  13       1784.70       1867.70        88.84 o
   1   3  13       2993.98       3228.67       151.64 o
   2   3  13         50.88         69.80        33.29 o
   3   3  13       2591.28       2634.15       197.71 o
   4   3  13        228.40        310.70        70.10 o
   5   3  13        799.36        748.38       120.87 o
   6   3  13        119.36         76.98        20.27 o
   7   3  13         23.23          5.32        25.07 o
   8   3  13         83.66         59.03        18.85 o
   9   3  13        216.18        250.82        81.94 o
  10   3  13         22.68         35.00        38.51 o
  -9   4  13          7.29        -14.62        50.09 o
  -8   4  13        948.87        972.93        88.99 o
  -7   4  13        222.61        235.11        42.02 o
  -6   4  13        297.84        277.99        44.18 o
  -5   4  13       1529.24       1524.00       105.28 o
  -4   4  13        270.52        271.22        32.11 o
  -3   4  13         33.96         33.50         9.73 o
  -2   4  13        509.23        543.27        40.16 o
  -1   4  13       1512.57       1279.80        69.41 o
   0   4  13         23.11         44.23        19.41 o
   1   4  13        735.14        824.25        78.98 o
   2   4  13        487.10        413.93        76.23 o
   3   4  13        686.38        595.40        94.79 o
   4   4  13         83.23         77.87        22.05 o
   5   4  13       1485.96       1384.38        94.24 o
   6   4  13        768.68        795.24        60.97 o
   7   4  13         29.28         34.10        37.56 o
   8   4  13         88.35        109.91        58.67 o
   9   4  13         73.66        106.50        56.96 o
  10   4  13        235.85        232.57        76.92 o
  -8   5  13        150.25        126.86        29.95 o
  -7   5  13          1.65         -2.65        19.39 o
  -6   5  13         34.50         58.54        16.14 o
  -5   5  13        173.78        172.56        35.09 o
  -4   5  13        307.60        270.25        37.73 o
  -3   5  13       1107.69       1096.54        59.48 o
  -2   5  13          0.85          5.59         8.01 o
  -1   5  13        207.06        184.99        27.46 o
   0   5  13        564.90        491.06        49.27 o
   1   5  13         13.37         16.63         8.86 o
   2   5  13         35.39         32.03        16.66 o
   3   5  13        110.45        114.26        28.50 o
   4   5  13         20.55         23.48        16.90 o
   5   5  13       1415.51       1357.10        81.90 o
   6   5  13         30.14         39.37        21.35 o
   7   5  13        130.31        204.39        74.41 o
   8   5  13         42.28         43.62        37.41 o
   9   5  13        361.05        336.48        96.68 o
  10   5  13        127.66         94.67        44.13 o
  -8   6  13         82.03         75.19        25.06 o
  -7   6  13        209.18        209.73        43.16 o
  -6   6  13         72.65         75.35        21.62 o
  -5   6  13        110.19        100.41        28.52 o
  -4   6  13          8.89          4.64        10.61 o
  -3   6  13        111.62         95.11        24.39 o
  -2   6  13        584.44        669.11        47.08 o
  -1   6  13         89.04        168.47        20.98 o
   0   6  13        396.09        479.29        37.42 o
   1   6  13       3944.67       4047.66       123.02 o
   2   6  13          6.67         40.94        15.77 o
   3   6  13         22.59          7.13        13.71 o
   4   6  13        729.05        827.16        65.44 o
   5   6  13         92.22         69.07        14.77 o
   6   6  13          2.99         15.39         6.02 o
   7   6  13        270.19        308.99        90.76 o
   8   6  13         84.51         47.54        32.29 o
   9   6  13        194.14        202.88        69.70 o
  10   6  13        245.56        249.02        80.23 o
  -7   7  13        236.99        249.94        44.34 o
  -6   7  13          4.32        -12.21        27.81 o
  -5   7  13        540.63        559.31        70.24 o
  -4   7  13        353.54        419.56        51.33 o
  -3   7  13          4.78         -6.74        16.89 o
  -2   7  13        709.26        781.55        77.71 o
  -1   7  13        445.87        558.92        50.89 o
   0   7  13          3.30         17.54        10.59 o
   1   7  13        460.94        525.26        46.07 o
   2   7  13         18.72         31.37        11.16 o
   3   7  13        192.19        181.14        31.23 o
   4   7  13        237.76        215.10        34.36 o
   5   7  13        411.49        404.19        56.95 o
   6   7  13        300.49        299.23        48.29 o
   7   7  13        254.25        223.85        71.71 o
   8   7  13         18.68        -31.59        47.43 o
   9   7  13          2.47        -34.20        34.20 o
  10   7  13         44.57        101.79        74.51 o
  -7   8  13         51.42         46.97        63.23 o
  -6   8  13         27.73         20.02        41.07 o
  -5   8  13          3.19         10.33        10.03 o
  -4   8  13         10.27          1.88        12.50 o
  -3   8  13        522.61        458.01        63.06 o
  -2   8  13          4.45         -9.36         9.36 o
  -1   8  13          4.61          4.86        11.04 o
   0   8  13        854.70        792.92        64.25 o
   1   8  13         25.94         24.93         6.83 o
   2   8  13        538.08        453.24        46.54 o
   3   8  13       2288.31       2225.48       114.41 o
   4   8  13        284.01        286.71        40.62 o
   5   8  13        123.09         70.51        23.42 o
   6   8  13        104.13         56.16        30.49 o
   7   8  13        191.42         98.98        41.92 o
   8   8  13        105.16        100.39        55.66 o
   9   8  13         32.06        103.29        61.27 o
  -6   9  13        289.72        303.58       118.94 o
  -5   9  13        237.36        221.92        64.59 o
  -4   9  13          2.18          3.41        23.19 o
  -3   9  13        576.85        444.13        64.75 o
  -2   9  13        145.50        106.31        31.29 o
  -1   9  13        115.69        117.83        31.14 o
   0   9  13         48.91         44.27        19.21 o
   1   9  13         12.46         18.03        13.27 o
   2   9  13          0.79         10.65         9.65 o
   3   9  13        384.42        370.09        50.39 o
   4   9  13         36.04         42.99        22.20 o
   5   9  13         37.65         77.92        53.45 o
   6   9  13         53.67         62.78        47.33 o
   7   9  13        569.13        605.08       135.80 o
   8   9  13        196.60        235.98        93.97 o
   9   9  13         16.62         89.45        59.27 o
  -5  10  13          0.61        -21.86        78.72 o
  -4  10  13         40.62         39.57        88.95 o
  -3  10  13          5.59          2.67        28.09 o
  -2  10  13        269.13        258.16        48.02 o
  -1  10  13        568.62        557.10        72.12 o
   0  10  13          3.37         19.14        26.40 o
   1  10  13         36.14         33.89        36.73 o
   2  10  13        230.83        268.24        49.92 o
   3  10  13         35.80         13.95        29.04 o
   4  10  13          0.29         34.14        27.08 o
   5  10  13        229.96        218.93        75.82 o
   6  10  13         10.57         63.38        49.84 o
   7  10  13        133.14        165.47        70.50 o
   8  10  13        117.46        103.60        64.99 o
  -4  11  13        200.51        256.34        72.68 o
  -3  11  13          0.74          8.92        35.55 o
  -2  11  13         25.42         21.29        20.56 o
  -1  11  13         89.47         52.72        39.90 o
   0  11  13          9.68          7.67        17.50 o
   1  11  13        264.22        304.76        71.03 o
   2  11  13        143.23        146.40        92.87 o
   3  11  13        566.95        659.63       113.22 o
   4  11  13        138.83        131.21        25.71 o
   5  11  13         22.45         -1.10        18.15 o
   6  11  13          1.04         23.87        12.23 o
   7  11  13          9.18         -5.62         7.72 o
  -2  12  13        148.60        163.81        54.99 o
  -1  12  13          7.25         -0.04        30.24 o
   0  12  13        187.37        299.06       120.25 o
   1  12  13        492.55        761.53       195.97 o
   2  12  13         17.24         86.40        55.00 o
   3  12  13        122.69        162.60        66.71 o
   4  12  13         34.44         49.31        85.59 o
   5  12  13         48.37         49.81        23.63 o
   1  13  13         23.68         30.19        58.37 o
   2  13  13          6.33        132.67       122.50 o
  -3 -11  14         69.70        146.02        76.32 o
  -2 -11  14          0.27         47.13        50.44 o
  -1 -11  14         15.82         32.60        27.64 o
   0 -11  14          8.42         11.26        21.84 o
   1 -11  14         18.08         34.10        27.56 o
   2 -11  14        285.50        376.97        82.64 o
  -5 -10  14         40.46         54.96        55.96 o
  -4 -10  14         17.60         37.78        33.69 o
  -3 -10  14        140.75        213.91        81.13 o
  -2 -10  14         11.97         40.92        45.23 o
  -1 -10  14        411.66        497.95       124.66 o
   0 -10  14         37.26         66.19        50.94 o
   1 -10  14         99.53        180.92        58.47 o
   2 -10  14         94.61        160.56        48.86 o
   3 -10  14         37.32         79.59        80.13 o
   4 -10  14          0.37          9.36         8.52 o
  -6  -9  14          6.39         61.17        59.57 o
  -5  -9  14        168.38        181.02        86.35 o
  -4  -9  14          6.79          2.55        24.51 o
  -3  -9  14         58.64         50.65        24.28 o
  -2  -9  14         60.47         45.03        34.40 o
  -1  -9  14         43.59         74.61        55.56 o
   0  -9  14         58.00        100.08        53.65 o
   1  -9  14        206.96        152.24        61.08 o
   2  -9  14         30.89         36.36        43.77 o
   3  -9  14         13.65         49.69        25.17 o
   4  -9  14          3.03         53.87        73.11 o
   5  -9  14          1.29        119.04        92.76 o
  -7  -8  14         73.78         37.51        62.38 o
  -6  -8  14         94.44         70.80        46.93 o
  -5  -8  14        353.34        354.83       121.65 o
  -4  -8  14        196.25        148.46        44.37 o
  -3  -8  14          0.45         -8.74        28.56 o
  -2  -8  14        136.66        130.77        55.16 o
  -1  -8  14         62.00        105.60        57.66 o
   0  -8  14          3.55         20.66        26.07 o
   1  -8  14         35.79         54.56        39.91 o
   2  -8  14        188.89        204.59        68.30 o
   3  -8  14        479.22        498.20        76.34 o
   4  -8  14         72.91         76.04        29.87 o
   5  -8  14        446.21        664.94       183.74 o
   6  -8  14          2.49         67.39        58.77 o
  -8  -7  14         16.69         82.94        66.09 o
  -7  -7  14        179.46        166.28        81.83 o
  -6  -7  14         43.96         16.75        48.24 o
  -5  -7  14          0.67         -0.50        30.99 o
  -4  -7  14        275.27        291.43        71.73 o
  -3  -7  14        417.34        415.38        80.49 o
  -2  -7  14        556.92        563.57       128.58 o
  -1  -7  14        557.93        593.56       122.76 o
   0  -7  14       2243.94       2232.14       244.82 o
   1  -7  14        380.63        361.76        96.08 o
   2  -7  14       1479.32       1685.72       194.11 o
   3  -7  14        476.18        411.93        67.37 o
   4  -7  14        400.81        425.63        65.17 o
   5  -7  14         99.30        191.99        55.08 o
   6  -7  14        299.64        384.31       152.14 o
   7  -7  14        107.18        117.84        89.66 o
  -8  -6  14         10.47         -0.40         3.31 o
  -7  -6  14        220.16        329.95       121.65 o
  -6  -6  14         76.42        134.18        73.71 o
  -5  -6  14        242.96        275.19       100.49 o
  -4  -6  14         86.24         92.74        40.42 o
  -3  -6  14       1574.50       1645.83       161.63 o
  -2  -6  14         97.10        113.42        37.01 o
  -1  -6  14        825.20        910.06       158.08 o
   0  -6  14        483.21        499.87       108.32 o
   1  -6  14        201.88        242.70        79.03 o
   2  -6  14        155.73        143.01        49.94 o
   3  -6  14        422.99        426.35        94.28 o
   4  -6  14        164.69        193.86        41.83 o
   5  -6  14         24.37         64.14        35.02 o
   6  -6  14         44.46         55.86        29.38 o
   7  -6  14         95.05        143.51        88.35 o
   8  -6  14         56.75         70.10        52.05 o
  -9  -5  14          7.61         79.12        74.11 o
  -8  -5  14          2.98        -41.32        41.32 o
  -7  -5  14        240.32        200.88        84.44 o
  -6  -5  14        161.59        170.29        79.13 o
  -5  -5  14         60.44         58.87        51.85 o
  -4  -5  14         13.80          8.93        40.46 o
  -3  -5  14         11.57          6.04        45.78 o
  -2  -5  14         23.51         21.76         9.63 o
  -1  -5  14         40.86         27.08        13.94 o
   0  -5  14        670.95        679.77        66.12 o
   1  -5  14        262.11        346.61        87.75 o
   2  -5  14         22.03         46.13        25.07 o
   3  -5  14        461.82        443.20        87.26 o
   4  -5  14          6.50          3.05         8.23 o
   5  -5  14          0.04          6.32        20.36 o
   6  -5  14         16.21          6.27        21.26 o
   7  -5  14        241.56        276.85        43.93 o
   8  -5  14          0.31         -6.29        10.50 o
  -9  -4  14         16.29        -44.80       151.53 o
  -8  -4  14         64.27         52.35        53.25 o
  -7  -4  14        144.72        124.06        74.51 o
  -6  -4  14          1.17         11.03        29.28 o
  -5  -4  14         26.89          5.25        23.11 o
  -4  -4  14         44.91          7.68        42.77 o
  -3  -4  14       1986.36       2130.76       171.49 o
  -2  -4  14        415.72        348.73        88.16 o
  -1  -4  14        349.93        409.49        57.04 o
   0  -4  14       1007.68       1105.33        82.47 o
   1  -4  14       3597.16       3392.72       119.71 o
   2  -4  14        453.28        475.70        94.58 o
   3  -4  14       2973.79       2974.51       229.62 o
   4  -4  14         28.10         20.65         9.95 o
   5  -4  14        172.08        188.22        36.11 o
   6  -4  14        119.36        125.49        33.47 o
   7  -4  14          0.37          9.84        16.92 o
   8  -4  14         19.11          4.20        14.94 o
   9  -4  14        150.31        147.67        46.01 o
  -9  -3  14          3.48        -11.90        20.24 o
  -8  -3  14        161.72         83.90       124.46 o
  -7  -3  14          0.57        -27.26        62.38 o
  -6  -3  14        677.25        685.04        85.41 o
  -5  -3  14       1107.17       1079.05       130.22 o
  -4  -3  14       1430.26       1460.89       112.57 o
  -3  -3  14       1424.64       1456.02       122.58 o
  -2  -3  14       3652.05       3747.82       183.82 o
  -1  -3  14       1208.67       1196.35        92.05 o
   0  -3  14       8568.01       8372.67       223.89 o
   1  -3  14        518.75        552.93        49.28 o
   2  -3  14        918.85        971.59       130.50 o
   3  -3  14       1163.32       1277.29        74.86 o
   4  -3  14        209.37        217.57        27.37 o
   5  -3  14        840.37        773.49        72.42 o
   6  -3  14         58.11         97.13        27.61 o
   7  -3  14        361.90        354.36        50.53 o
   8  -3  14         74.57         56.07        19.34 o
   9  -3  14         18.45         44.27        28.99 o
  -9  -2  14         24.23        -57.66        91.36 o
  -8  -2  14        187.71        147.35        18.84 o
  -7  -2  14        104.61         76.85        31.92 o
  -6  -2  14        494.30        485.58        66.89 o
  -5  -2  14       1524.50       1566.03       117.56 o
  -4  -2  14        178.93        145.33        31.10 o
  -3  -2  14       2118.66       2097.00       140.86 o
  -2  -2  14        894.15        873.33        82.87 o
  -1  -2  14        195.65        185.77        36.50 o
   0  -2  14        219.68        255.13        38.52 o
   1  -2  14        984.00       1007.14        68.67 o
   2  -2  14        544.32        558.57        97.39 o
   3  -2  14         10.20         62.18        32.99 o
   4  -2  14        482.48        499.08        94.48 o
   5  -2  14        530.70        520.44        98.09 o
   6  -2  14        241.59        174.60        58.37 o
   7  -2  14        111.29         62.19        49.74 o
   8  -2  14        309.86        219.92        53.11 o
   9  -2  14        106.56         66.74        22.31 o
  10  -2  14          5.23         45.36        26.63 o
  -9  -1  14         17.89        -35.30        59.87 o
  -8  -1  14        157.19        101.85        70.65 o
  -7  -1  14        381.75        329.33        55.00 o
  -6  -1  14          0.41         -9.93        14.89 o
  -5  -1  14        102.55         89.25        20.27 o
  -4  -1  14         45.46         36.20        15.83 o
  -3  -1  14         61.23         66.45        24.43 o
  -2  -1  14        941.51        982.82        86.75 o
  -1  -1  14        123.64        136.64        32.75 o
   0  -1  14        526.50        552.17        32.18 o
   1  -1  14        650.26        648.97        37.91 o
   2  -1  14        121.70        115.73        45.83 o
   3  -1  14        121.45        154.54        52.55 o
   4  -1  14        879.41        927.54       127.29 o
   5  -1  14       2208.56       2169.63       194.86 o
   6  -1  14         46.59         59.77        34.60 o
   7  -1  14         48.98         98.48        45.23 o
   8  -1  14         16.22         17.81        19.60 o
   9  -1  14        108.74        108.62        34.69 o
  10  -1  14        179.05        193.55        53.04 o
  -9   0  14         47.64        -95.97        95.97 o
  -8   0  14         79.49         59.83        17.61 o
  -7   0  14        241.53        235.34        54.41 o
  -6   0  14         25.25         26.57        17.21 o
  -5   0  14       2295.55       2235.11       155.44 o
  -4   0  14         74.63         83.48        25.32 o
  -3   0  14        729.64        740.76        78.86 o
  -2   0  14       4606.46       4462.29       183.14 o
  -1   0  14       2793.05       2681.53        93.31 o
   0   0  14        754.52        867.41        51.16 o
   1   0  14       8787.50       8815.12       167.00 o
   2   0  14        489.06        593.57        94.98 o
   3   0  14        151.15        200.68        56.56 o
   4   0  14         20.15          2.51         5.52 o
   5   0  14          6.36        -20.16        20.16 o
   6   0  14         22.28        -12.54        21.16 o
   7   0  14         94.25        209.00        69.20 o
   8   0  14         27.75         13.59        20.71 o
   9   0  14        223.98        222.92        48.91 o
  10   0  14         13.35         61.83        35.67 o
  -9   1  14         15.28         83.17       194.50 o
  -8   1  14        595.01        666.66        73.48 o
  -7   1  14        308.06        351.78        44.99 o
  -6   1  14        518.24        544.18        65.26 o
  -5   1  14       2134.01       2126.82       144.09 o
  -4   1  14       1418.81       1456.85       113.73 o
  -3   1  14        517.91        526.76        65.02 o
  -2   1  14       4154.53       4255.08       133.05 o
  -1   1  14         36.47         55.41        12.41 o
   0   1  14       2187.94       2273.80        90.84 o
   1   1  14        360.17        387.90        37.63 o
   2   1  14        322.27        263.07        64.09 o
   3   1  14        853.75        719.92       107.23 o
   4   1  14         27.40         55.56        32.69 o
   5   1  14       2846.94       2682.23       220.88 o
   6   1  14        442.53        435.88        92.57 o
   7   1  14         24.89         55.26        38.31 o
   8   1  14         18.34         13.04        35.75 o
   9   1  14          1.50          7.39        28.78 o
  10   1  14        137.81        203.58        78.32 o
  -9   2  14         19.26        135.98       203.78 o
  -8   2  14         75.28        124.33        36.56 o
  -7   2  14        302.59        352.11        54.25 o
  -6   2  14        217.84        238.77        35.83 o
  -5   2  14        355.18        395.18        51.47 o
  -4   2  14         59.82         40.14        12.47 o
  -3   2  14        185.78        152.76        32.01 o
  -2   2  14        123.36        111.62        22.87 o
  -1   2  14        620.85        627.66        51.55 o
   0   2  14       4397.54       4030.31       129.01 o
   1   2  14        146.50        225.88        37.61 o
   2   2  14       1317.67       1281.73       136.04 o
   3   2  14       2266.60       2173.45       182.43 o
   4   2  14        868.17        812.69       117.16 o
   5   2  14        284.12        291.95        67.40 o
   6   2  14        474.83        447.42        96.08 o
   7   2  14        498.97        634.97       120.25 o
   8   2  14          0.96        -16.20        23.34 o
   9   2  14        157.07        196.46        78.22 o
  10   2  14         36.97        110.21        60.87 o
  -9   3  14        190.98        117.31        44.01 o
  -8   3  14         19.71         55.16        30.82 o
  -7   3  14         40.89         67.29        25.43 o
  -6   3  14         45.83         60.43        22.74 o
  -5   3  14          0.23         -7.70        10.47 o
  -4   3  14        362.06        382.17        46.80 o
  -3   3  14        603.86        574.59        48.86 o
  -2   3  14        957.95       1021.71        69.64 o
  -1   3  14        173.54        218.01        31.11 o
   0   3  14         93.93        113.41        21.88 o
   1   3  14       1027.78       1071.61        88.84 o
   2   3  14          8.26         44.83        27.68 o
   3   3  14       1360.92       1223.93       139.05 o
   4   3  14        247.79        277.81        71.21 o
   5   3  14         76.15         85.85        40.72 o
   6   3  14         71.49        106.95        26.03 o
   7   3  14        568.85        635.88       120.26 o
   8   3  14        538.61        592.65        65.11 o
   9   3  14          0.48         59.57        54.86 o
  10   3  14         89.97        142.71        62.58 o
  -8   4  14          9.19          4.66        20.51 o
  -7   4  14        550.05        507.72        61.81 o
  -6   4  14          0.17          5.45        18.44 o
  -5   4  14        860.33        893.70        81.81 o
  -4   4  14       1244.78       1357.58        76.63 o
  -3   4  14        563.85        619.34        45.52 o
  -2   4  14       1080.62       1134.65        60.18 o
  -1   4  14       2746.13       2886.06       118.59 o
   0   4  14         40.20         66.41        23.49 o
   1   4  14        140.15        171.06        35.28 o
   2   4  14          5.67        -10.33        10.43 o
   3   4  14        216.80        193.46        57.07 o
   4   4  14        206.28        148.75        32.04 o
   5   4  14         59.59         99.28        27.34 o
   6   4  14        118.11        121.04        28.48 o
   7   4  14        529.58        620.97        85.25 o
   8   4  14          6.09         34.80        43.32 o
   9   4  14          2.14         26.17        40.41 o
  10   4  14          3.00        -13.84        20.06 o
  -8   5  14         32.04         42.64        16.07 o
  -7   5  14        328.72        357.03        55.55 o
  -6   5  14        162.51        136.61        32.59 o
  -5   5  14         37.40         60.31        20.13 o
  -4   5  14       1155.76       1179.50        81.50 o
  -3   5  14        106.06         71.34        16.19 o
  -2   5  14        442.76        454.74        39.48 o
  -1   5  14         68.09         63.88        14.65 o
   0   5  14       1154.79       1016.73        72.81 o
   1   5  14       1735.48       1680.48        95.21 o
   2   5  14        236.68        168.96        34.49 o
   3   5  14       7270.70       6987.58       226.39 o
   4   5  14         41.62         19.01         7.94 o
   5   5  14        121.40        119.74        25.46 o
   6   5  14        122.48        154.89        29.83 o
   7   5  14         89.22        119.51        21.58 o
   8   5  14        159.79        138.30        55.46 o
   9   5  14        211.98        176.71        69.00 o
  10   5  14         21.46         44.43        29.78 o
  -8   6  14         73.69         52.06        17.37 o
  -7   6  14         72.75         58.32        28.94 o
  -6   6  14        311.98        297.29        53.49 o
  -5   6  14         36.81         53.85        16.30 o
  -4   6  14          4.01         28.07        16.37 o
  -3   6  14        190.18        178.52        32.49 o
  -2   6  14       1215.38       1141.81        70.67 o
  -1   6  14         65.54         82.94        20.23 o
   0   6  14       2114.22       2051.65        85.53 o
   1   6  14        389.18        380.69        39.11 o
   2   6  14        640.84        676.35        58.16 o
   3   6  14        752.23        693.87        60.23 o
   4   6  14        341.79        320.05        43.11 o
   5   6  14        440.34        468.19        52.01 o
   6   6  14         40.57         38.79        11.64 o
   7   6  14        309.67        292.65        84.95 o
   8   6  14        295.85        332.36        96.08 o
   9   6  14          1.43         -0.60        13.44 o
  10   6  14         43.90         -2.21        25.47 o
  -7   7  14         27.17         18.47        19.79 o
  -6   7  14         26.73         25.35        22.54 o
  -5   7  14        121.50        121.40        30.90 o
  -4   7  14        305.23        369.03        50.01 o
  -3   7  14         36.30         64.96        22.77 o
  -2   7  14         19.49         34.71        11.26 o
  -1   7  14        405.24        463.90        47.17 o
   0   7  14          0.59         11.43         5.89 o
   1   7  14        813.62        805.72        58.34 o
   2   7  14        308.84        375.18        40.03 o
   3   7  14         11.16          2.97        10.93 o
   4   7  14         71.03         72.47        19.51 o
   5   7  14        878.40        926.38        75.83 o
   6   7  14        375.44        387.06        55.71 o
   7   7  14         62.55         57.86        38.51 o
   8   7  14        108.12         49.84        40.11 o
   9   7  14        138.40         75.32        19.46 o
  -6   8  14        110.14        147.59        37.78 o
  -5   8  14          0.22          7.06         2.61 o
  -4   8  14        448.77        468.77        68.12 o
  -3   8  14        551.59        615.15        76.84 o
  -2   8  14        137.32        138.34        32.54 o
  -1   8  14        379.48        384.12        45.37 o
   0   8  14        246.87        243.28        36.42 o
   1   8  14        524.31        527.68        50.14 o
   2   8  14        191.92        156.30        27.32 o
   3   8  14        236.57        203.02        34.61 o
   4   8  14        213.60        199.18        38.50 o
   5   8  14        825.85        763.49        83.73 o
   6   8  14         84.32         34.61        12.94 o
   7   8  14          2.36        -25.47        40.01 o
   8   8  14          8.39        -33.70        40.82 o
   9   8  14         32.23        103.90        79.33 o
  -5   9  14        169.44        113.75        30.13 o
  -4   9  14          2.29         13.72        12.29 o
  -3   9  14         64.22         56.70        25.84 o
  -2   9  14        336.82        365.55        59.82 o
  -1   9  14        792.40        796.29        85.64 o
   0   9  14        493.51        532.80        69.01 o
   1   9  14       2611.33       2697.14       192.62 o
   2   9  14        178.86        146.56        21.82 o
   3   9  14         81.69         71.78        19.72 o
   4   9  14         61.74         53.72        31.49 o
   5   9  14         18.21         -3.97        46.53 o
   6   9  14        168.36        279.30        92.87 o
   7   9  14         30.46        125.16        74.31 o
   8   9  14         15.36         43.22        49.84 o
  -4  10  14         80.08         62.52        32.68 o
  -3  10  14         12.23        -13.40        21.49 o
  -2  10  14        818.82        786.54        91.92 o
  -1  10  14         74.91         66.28        20.49 o
   0  10  14        100.91         83.84        30.35 o
   1  10  14        320.85        264.30        58.23 o
   2  10  14          9.99         -0.01        31.10 o
   3  10  14        223.03        187.82        33.43 o
   4  10  14         20.95         42.62        25.10 o
   5  10  14        981.23       1009.56       168.91 o
   6  10  14        195.67        229.56        82.54 o
   7  10  14         13.10         23.37        43.72 o
  -3  11  14        131.59        151.49        54.28 o
  -2  11  14         15.77         30.23        30.45 o
  -1  11  14         76.28         37.92        26.12 o
   0  11  14         77.11         91.73        72.88 o
   1  11  14         83.29        102.89        69.10 o
   2  11  14         65.21        124.45        86.35 o
   3  11  14        201.56        257.74       107.51 o
   4  11  14        246.18        198.50        58.36 o
   5  11  14         11.93         22.56        35.60 o
   6  11  14         43.69         29.28        38.11 o
  -1  12  14        160.44        181.13        52.83 o
   0  12  14        127.74         78.32        55.66 o
   1  12  14         95.04        226.05       113.72 o
   2  12  14        106.60        186.43        97.78 o
   3  12  14         53.61          7.42        40.82 o
   4  12  14         50.88        100.09        53.79 o
   5  12  14          1.14         -3.03        31.39 o
  -2 -11  15         98.87        151.33        71.20 o
  -1 -11  15         34.60          4.62        27.23 o
   0 -11  15          3.16          1.01        30.09 o
   1 -11  15         32.35         38.87        32.46 o
  -4 -10  15          1.11         24.77        40.21 o
  -3 -10  15        135.40        186.53        87.25 o
  -2 -10  15         83.81        109.91        54.76 o
  -1 -10  15         23.22         30.09        36.90 o
   0 -10  15        195.12        276.80        95.27 o
   1 -10  15        178.08        231.10        81.33 o
   2 -10  15        226.06        297.82        56.32 o
   3 -10  15        260.89        334.71        74.37 o
  -6  -9  15         83.24        127.31        51.17 o
  -5  -9  15        221.88        227.36        69.10 o
  -4  -9  15        145.40        205.51        67.72 o
  -3  -9  15        366.95        385.32       118.04 o
  -2  -9  15        202.81        261.15        89.26 o
  -1  -9  15        259.04        270.58        90.26 o
   0  -9  15        359.72        421.83       112.33 o
   1  -9  15         89.76         59.47        33.60 o
   2  -9  15        143.99        176.00        69.60 o
   3  -9  15        123.33        164.13        46.15 o
   4  -9  15         41.10        205.48       100.18 o
   5  -9  15          0.45         10.53        47.33 o
  -7  -8  15         16.08         23.47        24.47 o
  -6  -8  15         66.54         79.73        73.61 o
  -5  -8  15         54.07         48.88        23.65 o
  -4  -8  15          4.30          8.15        26.19 o
  -3  -8  15          1.89         -3.81         3.81 o
  -2  -8  15          1.44         11.33        23.47 o
  -1  -8  15        124.17        139.50        65.79 o
   0  -8  15         31.87         49.94        34.10 o
   1  -8  15          0.40         38.81        46.83 o
   2  -8  15         11.58         -0.40        26.98 o
   3  -8  15         37.50         50.61        25.76 o
   4  -8  15          3.40         16.19       100.03 o
   5  -8  15         11.86        150.23        99.28 o
   6  -8  15         66.06        160.86        94.07 o
  -7  -7  15         30.09         27.98        62.88 o
  -6  -7  15          5.90         14.24        30.99 o
  -5  -7  15         31.09         49.79        32.07 o
  -4  -7  15         26.54         31.97        20.14 o
  -3  -7  15         10.52         33.90        41.82 o
  -2  -7  15         25.08         55.66        43.92 o
  -1  -7  15          3.87         15.04        17.25 o
   0  -7  15        207.81        228.96        78.02 o
   1  -7  15        162.72        165.58        65.09 o
   2  -7  15         95.99         93.47        47.13 o
   3  -7  15        540.14        531.86        78.84 o
   4  -7  15        155.90        166.51        42.08 o
   5  -7  15         95.80        179.01        60.67 o
   6  -7  15        163.70        222.94       109.41 o
   7  -7  15         28.29         39.51        39.31 o
  -8  -6  15         96.30        121.55        85.14 o
  -7  -6  15          1.43         20.56        28.98 o
  -6  -6  15         97.12        102.99        65.59 o
  -5  -6  15        581.57        613.25       104.94 o
  -4  -6  15         25.82         19.94        27.58 o
  -3  -6  15        778.09        841.53       155.77 o
  -2  -6  15       1351.18       1362.17       204.24 o
  -1  -6  15        552.97        644.85        77.20 o
   0  -6  15       1619.56       1773.28       213.58 o
   1  -6  15       1686.67       1698.26       198.04 o
   2  -6  15        171.67        171.09        58.97 o
   3  -6  15        961.85       1135.66       154.77 o
   4  -6  15        540.64        524.38        68.90 o
   5  -6  15         32.68        -13.44        21.76 o
   6  -6  15        103.48        149.84        43.83 o
   7  -6  15         40.16         41.32        77.72 o
   8  -6  15          3.27         19.05        33.39 o
  -8  -5  15        243.04        246.41       112.22 o
  -7  -5  15        234.90        262.76       113.13 o
  -6  -5  15        133.50        116.73        48.76 o
  -5  -5  15       1145.64       1170.77       145.75 o
  -4  -5  15        209.78        233.60        53.41 o
  -3  -5  15        338.71        310.70        92.17 o
  -2  -5  15        570.93        594.06       132.49 o
  -1  -5  15         17.01         10.31         8.11 o
   0  -5  15         68.08         84.80        24.98 o
   1  -5  15        815.65        911.86       140.53 o
   2  -5  15          6.37         -2.41         4.31 o
   3  -5  15         10.67         12.74        13.94 o
   4  -5  15          4.13          0.30         7.32 o
   5  -5  15         91.49         73.91        35.90 o
   6  -5  15          3.43         54.93        35.33 o
   7  -5  15          2.21         15.79        26.42 o
   8  -5  15        102.13         81.73        71.91 o
  -9  -4  15         12.77        -24.55        29.08 o
  -8  -4  15         43.71         -8.86        29.34 o
  -7  -4  15          0.48        -37.82        48.43 o
  -6  -4  15          0.27         -1.88        41.82 o
  -5  -4  15          8.80          4.90        41.92 o
  -4  -4  15         32.33         22.05        15.39 o
  -3  -4  15        250.83        245.17        50.17 o
  -2  -4  15        119.17        108.14        28.11 o
  -1  -4  15         47.99         86.65        24.79 o
   0  -4  15         53.59         47.85        20.43 o
   1  -4  15         73.47         57.36        37.71 o
   2  -4  15        449.55        464.77        92.97 o
   3  -4  15         15.24         66.19        36.10 o
   4  -4  15        250.24        283.92        73.61 o
   5  -4  15         39.22         48.84        34.60 o
   6  -4  15          6.81         -9.23         9.23 o
   7  -4  15        393.60        442.26        56.86 o
   8  -4  15          0.84         -1.51        18.41 o
   9  -4  15          1.33         20.24        11.47 o
  -9  -3  15         98.69         89.10        20.60 o
  -8  -3  15         95.72         90.11        27.31 o
  -7  -3  15         11.40        -25.49        38.34 o
  -6  -3  15        157.01         90.99        21.69 o
  -5  -3  15        168.30        122.33        22.60 o
  -4  -3  15         44.64         31.59         6.97 o
  -3  -3  15         77.31        100.21        27.67 o
  -2  -3  15       1742.96       1695.86       124.19 o
  -1  -3  15        316.30        299.09        48.72 o
   0  -3  15        312.95        367.77        49.48 o
   1  -3  15       3119.14       3283.23       127.24 o
   2  -3  15        454.73        491.15        96.89 o
   3  -3  15         87.75        115.93        50.85 o
   4  -3  15        803.70        972.81        74.74 o
   5  -3  15         72.41        106.66        27.59 o
   6  -3  15        188.61        278.77        46.68 o
   7  -3  15        282.45        326.61        49.48 o
   8  -3  15          3.31         13.77        32.49 o
   9  -3  15         26.75         75.33        36.07 o
  -9  -2  15          6.45       -109.01       115.38 o
  -8  -2  15        144.25         98.67        26.77 o
  -7  -2  15        328.94        340.45        57.93 o
  -6  -2  15         78.10         54.56        16.19 o
  -5  -2  15       1118.03       1139.88       103.18 o
  -4  -2  15       1151.76       1182.60       117.99 o
  -3  -2  15        368.32        332.83        58.22 o
  -2  -2  15       2005.91       2112.94       135.55 o
  -1  -2  15       1380.18       1397.39       100.95 o
   0  -2  15        161.47        168.43        33.01 o
   1  -2  15       1150.07       1324.44        83.18 o
   2  -2  15       1021.06       1094.00       137.23 o
   3  -2  15        285.02        212.52        62.18 o
   4  -2  15        474.52        580.21       104.51 o
   5  -2  15         15.54         23.37        13.34 o
   6  -2  15         79.66         52.15        21.56 o
   7  -2  15        140.43        239.89        74.21 o
   8  -2  15          3.03          6.77        57.96 o
   9  -2  15        141.84        134.73        30.58 o
  -9  -1  15          8.08        -10.23        30.49 o
  -8  -1  15         34.35         33.50        24.32 o
  -7  -1  15        646.95        662.68        82.47 o
  -6  -1  15         11.21          9.24        14.44 o
  -5  -1  15         33.42         10.72        10.70 o
  -4  -1  15        570.31        510.94        72.46 o
  -3  -1  15        323.14        375.84        58.18 o
  -2  -1  15         11.79         20.54        18.86 o
  -1  -1  15        609.32        586.39        65.59 o
   0  -1  15        597.48        550.87        60.04 o
   1  -1  15        341.71        258.28        24.35 o
   2  -1  15        314.14        240.50        64.79 o
   3  -1  15       1350.95       1194.61       144.96 o
   4  -1  15          8.38         18.15        19.86 o
   5  -1  15          0.84         14.74        23.47 o
   6  -1  15         44.96         12.34        19.96 o
   7  -1  15         72.47        152.94        61.98 o
   8  -1  15         20.34         48.77        26.25 o
   9  -1  15         88.99         89.09        36.48 o
  10  -1  15          2.68         37.83        30.48 o
  -9   0  15          4.53        131.77        81.43 o
  -8   0  15         15.31         25.65        26.56 o
  -7   0  15         11.42         37.60        28.30 o
  -6   0  15        246.93        297.90        65.26 o
  -5   0  15        284.76        325.63        59.79 o
  -4   0  15         28.61         52.40        25.94 o
  -3   0  15        544.57        567.62        72.70 o
  -2   0  15         23.13         43.46        26.47 o
  -1   0  15          9.27          7.60         4.85 o
   0   0  15       1047.32        958.33        55.52 o
   1   0  15        664.66        757.95        50.01 o
   2   0  15         11.80         40.21        34.00 o
   3   0  15        160.04        120.75        42.02 o
   4   0  15        141.51        231.26        64.59 o
   5   0  15        438.67        498.17        97.59 o
   6   0  15         33.63         47.33        24.87 o
   7   0  15        282.84        365.86        91.26 o
   8   0  15         50.69         17.73        19.61 o
   9   0  15         58.17         35.71        18.30 o
  10   0  15          0.09         24.41        33.75 o
  -9   1  15          0.37        647.24       171.09 o
  -8   1  15         33.33         49.40        45.88 o
  -7   1  15        118.37        161.40        34.59 o
  -6   1  15         11.07         52.82        31.60 o
  -5   1  15          2.27          4.72        16.27 o
  -4   1  15       1155.90       1108.00       103.46 o
  -3   1  15         92.33        100.84        32.19 o
  -2   1  15         16.80         19.59        10.47 o
  -1   1  15       3702.26       3897.35       125.72 o
[truncated: 134,899 more chars]
